# Supplementary material for: Transcriptome profiling reveals association of peripheral adipose tissue pathology with type-2 diabetes in Asian Indians
Source: Adipocyte. 2019 Mar 28;8(1):125–36. doi: 10.1080/21623945.2019.1595269 (PMC6768216; doi:10.1080/21623945.2019.1595269)
Supplement: Supplemental Material [file kadi-08-01-1595269-s001.zip]

Archive with 6 entries (6 files):
- S1.csv
- S1.xls
- S2.xls
- S3.csv
- S3.xls
- S4.csv
