# Supplementary material for: Transcriptome profiling reveals association of peripheral adipose tissue pathology with type-2 diabetes in Asian Indians
Source: Adipocyte. 2019 Mar 28;8(1):125–36. doi: 10.1080/21623945.2019.1595269 (PMC6768216; doi:10.1080/21623945.2019.1595269)
Supplement: Supplemental Material [file kadi-08-01-1595269-s001.zip › S1.csv]

sample	Gender	Phenotype	NEFA	hsCRP	Leptin	Adiponectin	IL-6	TNF-alpha	Triglycerides	Cholesterol	HDL	LDL	VLDL	Sr-cr	HOMA-B	HOMA-R	Insulin	Hb1ac
AT.11	F	NGT	0.68	13153	9930	180	11.5	4.9	117	200	46	76	36	0.74	49.34	0.46	2.33	6.8
AT.13	F	NGT	0.16	8016	8280	93	9.2	26.1	126	169	45	78	28	0.9	93.41	2.37	9.6	5.67
AT.15	F	NGT	0.66	11919	489	350	21.5	11.2	126	259	42	96	28	0.9	108.93	2.56	10.59	5.2
AT.16	F	NGT	0.11	2410	7106	110.6	26.5	29.2	126	196	38	98	30	1.67	123.1	2.46	10.6	5.68
AT.18	F	NGT	0.53	12814	908	327	53.92	50.7	126	158	29	58	26	2	86.73	2.8	10.6	5.2
AT.19	F	NGT	0.78	32.3	16688	128	8.2	29.6	126	256	34	100	36	0.9	88.62	2.42	9.6	6.4
AT.22	F	NGT	0.3	13307	3337	246	216.5	51.9	126	206	44	98	23	1.1	56.4	1.23	5.17	5.2
AT.24	F	NGT	0.68	28.3	16257	337	0.5	51.1	126	230	34	144	52		166.07	2.25	10.61	4.9
AT.25	F	NGT	1.04	15.1	4699	109	1.2	51.7	126	226	39	78	28	0.9	124.28	1.69	7.94	5.2
AT.27	F	NGT	0.43	21.3	2164	174	3.4	27.5	247	261	40	80	49.44		348.71	8.85	35.84	6.2
AT.30	F	NGT	1.07	15632	222.4	157	29	31.2	126	150	30			1.09	4.18	0.06	0.29	5.2
AT.32	F	NGT	0.5	15285	20392	172	1.3	0.9	126	192	40	78	26	1.07	604.47	3.37	18.47	4.8
AT.34	F	NGT	0.57	15385	8624	275	4.3	5.5	132	201	40	96	28	0.9	302.24	4.1	19.31	4.67
AT.36	F	NGT	0.85	7428	11800	276	6.8	8.9	126	242	40	80	36.55	0.85	1098	6.78	36.6	5.8
AT.58	F	NGT	0.94	6215	28158	175	9.88	15.8	126	152	55	78	24	0.9	75.13	1.02	4.8	5.4
ATATy.2DM.12	F	T2D	0.69	14229	8215	140	9.5	6.3	126	200	40	78	26	0.86	224.57	6.79	26.2	7.6
ATATy.2DM.21	F	T2D	0.4	1930	7579	248	12.9	48.8	126	131	37	43	51		75.09	4.09	13.14	7.3
ATATy.2DM.35	F	T2D	0.43	11147	4040	212	42.5	16.8	186	216	35	89	38	0.9	31.2	1.95	5.98	8.2
ATATy.2DM.43	F	T2D	1.08	12512	1142.2	128	4.6	2.3	126	130	38	71	21	0.9	21.28	5.66	9.93	10.36
ATATy.2DM.44	F	T2D	0.05	13210	845.6	225	5.5	3.2	195	150	39	72	39	0.74	44.97	27.54	33.6	9.2
ATATy.2DM.45	F	T2D	0.72	11510	643.8	525	50.76	31.5	126	216	42	101	36	0.9	18.73	6.52	10.2	7.9
ATATy.2DM.46	F	T2D	0.89	6550	212.9	115.6	16.38	28.2	182	164	45	83	36	1.21	27.88	7.81	13.4	7.69
ATATy.2DM.48	F	T2D	0.12	7990	560.16	42	48.4	14.5	126	141	42	84	15	0.93	82.47	3.67	12.6	8.1
ATATy.2DM.49	F	T2D	0.35	14520	874.2	28	115.9	82.8	126	214	45	112	38	1.23	147.93	6.58	22.6	5.7
ATATy.2DM.52	F	T2D	0.36	525	72800	85	4.5	3.5	126	219	45	119	68	0.15	44.36	17.59	26	8.2
ATATy.2DM.53	F	T2D	0.59	935	57600	143	3.1	2.1	126	220	38	99	42	0.74	167.14	32.58	65	9.6
ATATy.2DM.54	F	T2D	2.05	14310	79900	165		111.5	126	186	42	76	34	0.96	107.11	16.36	36	7.2
ATATy.2DM.55	F	T2D	1.01	9745	11640	205	54.08	2.9	126	211	42	119	52	1.8	108.88	41.03	62	11.6
ATATy.2DM.56	F	T2D	0.36	6845	11820	319	12.08	8.8	126	200	50	119	189	1.6	31.02	4.87	10.6	7.8
ATATy.2DM.61	F	T2D	0.59	10020	55000	187	89	95.06	126	212	42	119	68	1.32	48.1	3.21	9.62	7.4
AT.01	M	NGT	0.22	34.2	5866	186	9.9	38.7	126	84	36	75	27	1.04	14.4	0.29	1.24	5.2
AT.02	M	NGT	0.33	14312	7956	167	31.2	5	126	158	47	92	19	0.7	27.9	0.58	2.48	6
AT.03	M	NGT	0.51	12079	2688	490	21.2	58.3	126	204	43	96	26	0.87	43.83	1.51	5.6	4.8
AT.04	M	NGT	0.6	12763	11759	100	34.2	26.6	126	156	39	67	26	0.9	65.19	1.65	6.7	5.6
AT.14	M	NGT	0.05	305	12228	124	28.7	24.8	126	163	45	97	20.53		300	7.5	30.5	5.7
AT.26	M	NGT	0.46	9744	991	174	2.1	49.8	126	220	38	96	37	1.02	220.15	1.49	7.95	5.02
AT.33	M	NGT	0.42	11794	1240	333	2.2	1.9	126	196	45	112	38	0.96	113.63	1.54	7.26	5.67
AT.62	M	NGT	0.8	7686	21600	213	5.2	5.8	126	157	39	98	29	0.93	360	0.95	5.6	5.4
AT.63	M	NGT	0.65	3584	7800	21	6.4	72.1	126	175	48	92		0.98	163.2	1.31	6.8	5.2
AT.64	M	NGT	0.83	468	5700	219	5.45	96.6	126		40	96	32	0.93	146.88	2.22	10.2	5
AT.65	M	NGT	0.91	2108	10900	214	5.07	99.5	126	220	48	126	42	0.95	144	1.95	9.2	6.3
AT.66	M	NGT	0.49	3988	3600	214	5.33	16.5						0.98	197.22	2.68	12.6	5.8
AT.67	M	NGT	0.71	935	13070	18.2	0.52	12.5	128	201	39			0.9	150.26	2.04	9.6	5.4
AT.68	M	NGT	0.29	4386	540	125	67	39.2	128	198	40	109		0.91	48	1.17	4.8	4.5
AT.69	M	NGT	0.51	8325	15600	17.9	18.1	13.9	128		38	98	38	0.9	80.64	1.22	5.6	4.2
ATATy.2DM.07	M	T2D	0.5	11919	12356	317	21.2	23	151	128	38	77	36	1.27	304	10.13	38	7.9
ATATy.2DM.20	M	T2D	0.13	11997	10549	144	14.5	28.9	165	256	32	109	32	1.51	94.47	5.89	18.08	7.2
ATATy.2DM.29	M	T2D	1.52	15252	18320	253	4.9	2.9	48	216	39	96	38	1.13	41.37	11.58	19.88	8.98
ATATy.2DM.38	M	T2D	0.23	15002	1688	350	6.2	3.2	124	120	37	58	25	0.9	145.82	11.22	32	8.6
ATATy.2DM.39	M	T2D	0.04	14742	261	278	110.1	52.5	91	193	61	114	18	1.18	52.49	10.86	21.14	13
ATATy.2DM.40	M	T2D	0.56	14036	4319	315	4.5	11.5	116	153	39	76	42	1.29	224.67	13.12	41.19	7.5
ATATy.2DM.41	M	T2D	0.45	6402	2855	290	2.3	14.5	73	201	48	68	32	0.9	144	7.29	24	6.8
ATATy.2DM.42	M	T2D	0.7	2884	1880	192	18.7	11.9	178	220	38	72	36	0.98	33.73	13.71	20.05	6.9
ATATy.2DM.47	M	T2D	1.53	8590	20000	225	10.2	8.9	142	120	35	57	28	1.13	214.47	7.6	28	10.62
ATATy.2DM.50	M	T2D	0.67	10810	9800	115	23.2	24.5	128	202	42	119	32	0.74	25.33	12.92	17.1	8.6
ATATy.2DM.51	M	T2D	0.41	9915	14260	98	38.3	21.3	156	201	42	101	24	1	19.11	4.78	8.6	9.2
ATATy.2DM.72	M	T2D	0.89	8112	742	185.8	168.9	146.5	182	249	37	176	36	0.96	459.14	1.42	8.29	6.2
ATATy.2DM.73	M	T2D	0.55	11033	11960	108	12.5	5.24	212	93	30			1.2	15.2	18.07	16.3	10.73
ATATy.2DM.74	M	T2D	0.8	1657	10500	139	8.1	29.16							63.8	31.11	42	9.2
ATATy.2DM.75	M	T2D	0.92	10683	1931	125	11.5	47.26	258	345	45	121	62	0.9	61.28	19.83	32	16.81
