# Supplementary material for: Transcriptome profiling reveals association of peripheral adipose tissue pathology with type-2 diabetes in Asian Indians
Source: Adipocyte. 2019 Mar 28;8(1):125–36. doi: 10.1080/21623945.2019.1595269 (PMC6768216; doi:10.1080/21623945.2019.1595269)
Supplement: Supplemental Material [file kadi-08-01-1595269-s001.zip › S1.xls]

## Sheet: qPCR_results
			NON DIABETIC(Combined M+F)	Average	Std Dev	Cp(ND-F)-Cp(C)			DIABETIC (Combined M+F)	Average	Std Dev	Cp(DM-F)-Cp(C)		(C3-C1)	(C3-C1)X2
		S.No.	Gene Name			C1		S.No.	Gene Name			C3
		1	ISG15	38.5594	3.12572	7.20993		1	ISG15	36.5829	1.30646	6.21442		-0.995511	-1.99102
		2	CALML6	42.1164	4.0897	10.767		2	CALML6	36.0792	3.703	5.71079		-5.05619	-10.1124
		3	VWA1	32.6644	1.71363	1.31498		3	VWA1	32.7725	1.66015	2.40402		1.08904	2.17809
		4	SOS1	37.0522	1.66243	5.70275		4	SOS1	36.8609	1.12746	6.4925		0.789747	1.57949
		5	SLC33A1	38.9683	7.55157	7.61889		5	SLC33A1	38.3188	4.57555	7.95031		0.331424	0.662847
		6	MUSTN1	40.4113	2.27969	9.06184		6	MUSTN1	40.5264	4.53411	10.1579		1.09609	2.19218
		7	ZNF638					7	ZNF638					0	0
		8	CTIF	32.6736	4.52513	1.32411		8	CTIF	31.0566	2.05845	0.688141		-0.635965	-1.27193
		9	ACTB	33.3364	2.07738	1.98699		9	ACTB	32.5376	2.3322	2.16919		0.182199	0.364398
		10	G6PD	31.3494	3.67761	0		10	G6PD	30.3684	1.40371	0		0	0
			Gene Name	NON DIABETIC	Std Dev	DIABETIC	Std Dev
			ISG15	38.5594	3.12572	36.5829	1.30646
			VWA1	32.7725	1.71363	32.6644	1.66015
			SOS1	36.8609	1.66243	37.0522	1.12746
			SLC33A1	38.3188	7.55157	38.9683	4.57555
			MUSTN1	40.4113	2.27969	40.5264	4.53411
			CTIF	32.6736	4.52513	31.0566	2.05845
			ACTB	33.3364	2.07738	32.5376	2.3322
			G6PD	31.3494	3.67761	30.3684	1.40371
