# Supplementary material for: Transcriptome profiling reveals association of peripheral adipose tissue pathology with type-2 diabetes in Asian Indians
Source: Adipocyte. 2019 Mar 28;8(1):125–36. doi: 10.1080/21623945.2019.1595269 (PMC6768216; doi:10.1080/21623945.2019.1595269)
Supplement: Supplemental Material [file kadi-08-01-1595269-s001.zip › S2.xls]

## Sheet: DE_female
Symbols	logFC	P.Value
MYBPC1	-3.1574	4.52e-06
MB	-3.15739	3.03e-06
TNNT1	-2.68506	1.17e-05
TTN	-2.64203	4.56e-05
XIRP2	-2.36767	1.48e-05
RPS4Y1	-2.2079	0.0149
DDX3Y	-1.94936	0.0144
CA3	-1.93157	0.00352
SLN	-1.9002	5.11e-06
ALAS2	-1.80503	2.1e-05
DES	-1.79155	0.000837
MYOT	-1.78667	0.000164
ACTC1	-1.77322	0.000216
NEB	-1.70954	1.19e-05
EIF1AY	-1.59232	0.0403
KLHL41	-1.48517	2.7e-06
AMPD1	-1.30164	8.12e-06
HBD	-1.27016	0.0104
SCD	-1.24488	0.0235
CMYA5	-1.18815	0.00134
COL1A1	-1.16154	0.0378
SLC4A1	-1.15783	5.59e-05
FASN	-1.08999	0.00174
DEFB132	-1.0735	0.0382
HOXC10	-1.06998	0.000125
ANK1	-1.0183	5.66e-05
CA1	-1.01345	0.000157
PDE11A	-0.997686	0.00866
CHI3L2	-0.996747	0.000395
STAC3	-0.986585	0.000232
AHSP	-0.959083	0.000286
TRIM58	-0.933838	0.000333
PYGM	-0.920286	0.0126
HSPB6	-0.916149	0.0057
DLK1	-0.896291	0.00136
XIRP1	-0.884434	0.00189
SNCG	-0.866379	0.0157
LRRC17	-0.862727	0.00419
ZNF440	-0.858749	0.0145
C6	-0.856995	0.00783
KLHL3	-0.854991	0.00936
OR2M7	-0.848905	0.00236
PI16	-0.841871	0.0247
STOX1	-0.834418	0.00779
SMYD1	-0.828732	0.000449
SHOX	-0.815003	0.00636
TNNT3	-0.81432	0.0348
GHRL	-0.813512	0.00396
PRKACG	-0.789683	0.00399
DUSP13	-0.785157	0.00026
TPO	-0.782983	0.00454
DNAI1	-0.781492	0.00771
ACTN2	-0.781489	0.000709
DUOXA1	-0.773734	0.00572
RORC	-0.769014	0.00116
GLP2R	-0.76874	0.00262
CHRND	-0.762077	0.000354
LOXHD1	-0.761847	0.00125
EPHA8	-0.760969	0.0167
LGALS9	-0.759407	0.00331
HHATL	-0.75629	0.00831
PSG6	-0.733911	0.0103
SRPRA	-0.728414	0.00989
SH3BP5L	-0.727004	0.00072
CCR7	-0.715692	0.00708
USP32	-0.714962	0.0235
SGCA	-0.714493	0.00239
SUPT5H	-0.71421	0.00175
SBK1	-0.711801	0.00429
EPS8L2	-0.709988	0.00707
CDKN3	-0.708884	0.00312
TDGF1P3	-0.708255	0.0257
CUX2	-0.708034	0.0225
MAPK11	-0.706913	0.00151
NGFR	-0.706387	0.00384
GNAO1	-0.702748	0.0108
NPVF	-0.702156	0.0349
ANKRD11	-0.701223	0.000724
GAA	-0.699823	0.00172
CDH8	-0.698717	0.00602
BGN	-0.697596	0.0129
CRX	-0.697199	0.00287
DNAJB13	-0.69583	0.000996
DAB1	-0.693635	0.00455
SETD2	-0.68882	0.0357
NINJ2	-0.685914	0.00301
SYT1	-0.681535	0.0445
HKDC1	-0.679625	0.0143
CYP1A2	-0.679211	0.00923
RTKN	-0.675077	0.0016
GLS2	-0.67457	0.00247
GORASP1	-0.668061	0.0122
UACA	-0.6672	0.0029
KAT6A	-0.664486	0.00543
SGCD	-0.663968	0.0104
CRH	-0.662555	0.00359
PDXDC2P	-0.658421	0.0374
STRA6	-0.656055	0.00559
FNDC5	-0.655317	0.00443
WNT4	-0.654349	0.00687
MINOS1	-0.653745	0.00868
LPP	-0.65081	0.0296
OR2AT4	-0.649739	0.0315
SAXO1	-0.648813	0.0237
TDRG1	-0.648066	0.00378
TBX15	-0.646753	0.0204
CEP350	-0.646277	0.00523
C19orf35	-0.646262	0.00946
SLC29A4	-0.645174	0.0228
P2RX6	-0.645061	0.0134
KIF5A	-0.645042	0.0137
IFNA21	-0.643932	0.0259
GCC2	-0.64033	0.00489
IL21	-0.639823	0.0203
DPYSL4	-0.639326	0.00451
KRT17	-0.63901	0.00455
OPRPN	-0.638082	0.00691
LDHC	-0.636226	0.00763
EMSY	-0.635941	0.00508
MLPH	-0.635912	0.0108
LUZP1	-0.635576	0.00542
TFAP2A	-0.635105	0.0105
GPR151	-0.634366	0.0153
SULT1C3	-0.634239	0.0027
OR8D1	-0.633968	0.00958
CACNA2D2	-0.633897	0.0377
KLK13	-0.632642	0.0138
MTTP	-0.632023	0.0468
PCDHA4	-0.631213	0.00514
MBD3L1	-0.629024	0.0237
NRSN1	-0.62895	0.0186
PRDM2	-0.627271	0.00795
ELAVL3	-0.627151	0.0098
ZNF497	-0.62672	0.00187
CAMSAP3	-0.62578	0.00566
OR1Q1	-0.624605	0.0123
VPS72	-0.624329	0.00388
COA3	-0.622379	0.0114
AR	-0.621241	0.0177
SMCP	-0.620619	0.00844
USP9Y	-0.61969	0.0434
KRT83	-0.618072	0.005
HECTD4	-0.618026	0.0203
EXTL2	-0.616278	0.0146
ZNF652	-0.614894	0.0108
RAB3B	-0.614725	0.0275
SLC22A11	-0.614341	0.0138
RHBDL3	-0.612602	0.0405
EPHB1	-0.611938	0.0123
SYDE1	-0.611803	0.00421
SUV39H1	-0.611656	0.0106
OR2T2	-0.610746	0.00267
PGAP1	-0.610687	0.0239
FAM64A	-0.610272	0.00913
OR6B1	-0.610212	0.0104
CLRN1	-0.608245	0.0104
ZNF365	-0.607444	0.0169
MATN1	-0.606396	0.0104
NDUFAF6	-0.605374	0.04
NLGN2	-0.605004	0.00858
FOXO4	-0.604367	0.0191
SLC17A1	-0.603367	0.029
CDH17	-0.601945	0.0211
CACNA1C	-0.601049	0.0113
ZSCAN5B	-0.600264	0.00836
HIST2H2BF	-0.599765	0.0028
PRKAG3	-0.598704	0.0201
ZSCAN20	-0.598121	0.0497
PLCXD2	-0.597524	0.0314
XRN1	-0.597105	0.005
ADAMTS3	-0.596908	0.00762
CCDC22	-0.595985	0.0216
SLC5A11	-0.59586	0.00691
FGF5	-0.595092	0.0259
SCN2A	-0.595083	0.0278
MPPED1	-0.594989	0.0101
TBX6	-0.594212	0.00921
NDUFA13	-0.59405	0.0268
DNALI1	-0.593402	0.0335
CYTH4	-0.593262	0.00962
POMK	-0.592129	0.017
SYT8	-0.591844	0.00956
PHOSPHO1	-0.591746	0.00307
TTYH1	-0.591718	0.00898
LPA	-0.590443	0.0213
TSPAN16	-0.590342	0.00827
LZTS1	-0.590078	0.00637
SFTPC	-0.589667	0.0295
THEM5	-0.589582	0.0122
SLC15A2	-0.58956	0.0252
MMP21	-0.588977	0.029
DACH2	-0.586991	0.0156
DPP6	-0.586885	0.032
ZNF614	-0.586821	0.0179
SCN8A	-0.586604	0.0432
IGDCC3	-0.584806	0.0131
PNPLA2	-0.583743	0.0135
TCF3	-0.582538	0.0341
NF1	-0.582188	0.0351
FERMT1	-0.581847	0.0461
OR5AK2	-0.581001	0.0397
GSTA1	-0.580958	0.0104
CLDN19	-0.580808	0.027
IRF5	-0.579812	0.0131
VCX2	-0.578572	0.029
ZNF527	-0.577666	0.0385
FBXW8	-0.577593	0.0247
PLP1	-0.576348	0.0133
ANKRD33	-0.575796	0.0263
ANAPC11	-0.575423	0.0149
ATG16L2	-0.575112	0.0277
GPR142	-0.574973	0.00949
SERPINA4	-0.574386	0.0193
HDAC1	-0.574183	0.0139
SLC22A25	-0.574119	0.0246
KATNAL2	-0.57238	0.0247
LCE3B	-0.571325	0.0215
DSCR10	-0.569589	0.0118
CHRNB4	-0.568842	0.0165
MOBP	-0.567389	0.0279
ZNF333	-0.56705	0.0222
KMT5C	-0.566825	0.0142
BMP10	-0.565106	0.0215
ARMC6	-0.564951	0.0166
MYO1A	-0.564921	0.0151
DST	-0.564102	0.0161
IAPP	-0.563925	0.00852
ATRNL1	-0.563429	0.0194
TRPV5	-0.563312	0.0084
IL9R	-0.562112	0.016
GABRP	-0.562056	0.0215
OSBPL7	-0.561996	0.0179
KCNQ5	-0.56133	0.00965
OPRK1	-0.561198	0.0391
ABLIM2	-0.560611	0.00653
RAPGEF3	-0.5596	0.0204
KLHL34	-0.559323	0.013
CAPN12	-0.559239	0.0485
BOD1L1	-0.559097	0.0168
PGK2	-0.558443	0.0315
UQCC2	-0.558315	0.0382
RBFOX3	-0.557545	0.0347
UGT2B7	-0.557123	0.00884
HS3ST3B1	-0.556612	0.0104
TAAR9	-0.554427	0.0321
GALNT9	-0.553842	0.0187
PLA2G4F	-0.553462	0.0258
CACFD1	-0.553115	0.0157
LUZP4	-0.552929	0.0115
GPX6	-0.552447	0.0218
EPX	-0.552368	0.0388
IZUMO1	-0.551818	0.021
RPL18A	-0.551771	0.0248
GREM2	-0.551465	0.044
SHISA9	-0.551419	0.0169
FOXM1	-0.551143	0.0127
OR10G7	-0.550694	0.0281
CSN2	-0.550658	0.0182
HEMGN	-0.550451	0.00928
NKX2-5	-0.550412	0.0151
SLC18B1	-0.550141	0.0359
2018-03-11	-0.549412	0.0135
ACAN	-0.549332	0.0341
IP6K3	-0.548642	0.0179
AFMID	-0.548348	0.0315
NIT2	-0.548338	0.0243
PLA2G2C	-0.548218	0.0296
IVL	-0.547262	0.0186
DCHS2	-0.547077	0.0225
FUT6	-0.547002	0.0204
ASGR2	-0.546914	0.0168
A4GALT	-0.546636	0.0395
ADARB2	-0.546475	0.0182
PACSIN1	-0.546328	0.0301
OR2T34	-0.546067	0.0243
DEFB119	-0.545765	0.0153
PGLYRP4	-0.544888	0.0373
ADGRG6	-0.54487	0.0348
TP63	-0.544301	0.0324
NOS1	-0.543973	0.0402
SIRPG	-0.543465	0.0405
HECW2	-0.543457	0.0144
AMZ1	-0.542907	0.017
IL22RA1	-0.542676	0.0171
CCNG2	-0.542495	0.0299
KCNJ13	-0.541998	0.0446
GPR37L1	-0.541549	0.0234
NFATC4	-0.541183	0.0154
NLRP14	-0.541182	0.0173
OR52B4	-0.541139	0.0301
CPLX3	-0.541103	0.0478
ITGB7	-0.540926	0.0294
PDE3A	-0.54084	0.0422
PDCD1	-0.540683	0.0122
APOBEC1	-0.540507	0.0108
PALD1	-0.539523	0.0159
SLC13A4	-0.53929	0.0388
GCNT3	-0.539058	0.0166
RPTOR	-0.538376	0.0216
OPRM1	-0.538328	0.0184
STIM2	-0.537729	0.0191
TMEM38A	-0.537563	0.029
EPB41L1	-0.537208	0.0283
OR2G2	-0.536768	0.028
HPS1	-0.5363	0.0413
SCN1B	-0.536256	0.0206
CCDC120	-0.536059	0.0273
LRAT	-0.535864	0.0172
IHH	-0.535733	0.0405
TMPRSS5	-0.535195	0.0213
PRSS41	-0.535048	0.0256
OR6K2	-0.534957	0.0495
RIMKLA	-0.534939	0.02
GNRHR2	-0.534912	0.046
LINGO1	-0.534571	0.0228
CNTNAP3	-0.534014	0.0467
LRRC41	-0.533574	0.038
CAPN13	-0.533377	0.0403
SLC25A47	-0.532832	0.027
BVES	-0.53271	0.0157
KIF25-AS1	-0.532683	0.0391
NRG3	-0.53258	0.0145
KLHL32	-0.532007	0.0388
SLC29A2	-0.531536	0.018
OR4C11	-0.531474	0.00975
ETV3L	-0.531377	0.0209
OR6C65	-0.531212	0.0436
GGA3	-0.530785	0.036
PLEKHM2	-0.530347	0.043
ASIC4	-0.529816	0.0255
DBF4B	-0.529565	0.0226
PYCR1	-0.529303	0.0204
LCE2B	-0.529049	0.0185
CDH9	-0.529037	0.0121
SLC36A2	-0.528186	0.0435
ATP4B	-0.527984	0.0482
UNC45B	-0.527672	0.0305
SLC22A9	-0.527502	0.0328
SLC44A5	-0.527465	0.0146
PRDM7	-0.527435	0.0381
IPMK	-0.52742	0.0171
KCNJ9	-0.526641	0.0273
BMF	-0.526598	0.0184
MTNR1B	-0.52631	0.0255
POU5F2	-0.52616	0.0235
PPP1R9A	-0.526061	0.035
PPARGC1B	-0.525371	0.0215
CAMK2B	-0.525113	0.0165
F7	-0.524893	0.0479
NPY6R	-0.523613	0.0273
RELL2	-0.52356	0.0143
RHAG	-0.523478	0.025
SUGP1	-0.523362	0.0118
SLC5A5	-0.523255	0.0227
PADI3	-0.523053	0.0109
NEU2	-0.522548	0.0207
TREML2	-0.521992	0.0369
OR51B2	-0.521932	0.0339
SCAMP5	-0.519965	0.0329
C2CD2L	-0.519539	0.0275
ACSM3	-0.519504	0.0264
ANKRD45	-0.518567	0.0425
SYNDIG1L	-0.518496	0.0304
ZFYVE28	-0.518454	0.0278
KRTAP5-8	-0.517165	0.0273
CNDP1	-0.517054	0.0195
SHC4	-0.516856	0.0336
BCO1	-0.516752	0.0292
PRSS21	-0.516671	0.0212
ZNF442	-0.516191	0.0334
GPR61	-0.515878	0.0259
OR4K17	-0.515794	0.0232
AGAP1	-0.515393	0.0272
CACNG7	-0.51453	0.0226
OR5B3	-0.5143	0.0298
TMPPE	-0.51428	0.0383
DYRK3	-0.512934	0.0187
STAT2	-0.512831	0.0312
OR10A4	-0.512729	0.0168
TAB1	-0.512533	0.0252
OR51E2	-0.512512	0.0437
APOL5	-0.51248	0.0325
HDAC6	-0.512343	0.0268
GUCA1A	-0.51215	0.0229
SLA2	-0.510941	0.0426
ZDHHC22	-0.510847	0.0404
ZNF488	-0.510821	0.0392
OR8I2	-0.510776	0.0155
GAS2L3	-0.510282	0.0395
ROBO3	-0.51011	0.0345
WDR7	-0.509945	0.0235
GYPA	-0.50991	0.0349
GNB5	-0.508999	0.0281
DGKA	-0.508876	0.0224
RUNX3	-0.508268	0.0304
GJA8	-0.507943	0.0381
PAX1	-0.507476	0.0299
SLC22A16	-0.507392	0.0232
MANEAL	-0.506809	0.0467
TIAM1	-0.506769	0.0314
USP26	-0.506258	0.0184
PSORS1C2	-0.50604	0.0308
DDN	-0.505952	0.0232
TRDMT1	-0.505803	0.0383
OR52A4P	-0.505209	0.0161
CYP11B2	-0.50484	0.0336
TRIM10	-0.504589	0.0292
RP1	-0.504536	0.0215
KRT4	-0.504265	0.0195
MMP13	-0.504199	0.0349
TGFA	-0.504188	0.0403
BTBD18	-0.50411	0.0352
DPY19L2P2	-0.503549	0.0487
GRIN2C	-0.503192	0.0318
NVL	-0.503059	0.0184
HYDIN	-0.502831	0.0218
NXPE4	-0.501313	0.029
SLC8A2	-0.501123	0.045
ABCB5	-0.500463	0.019
OR1N1	-0.49992	0.0274
ASPHD2	-0.499651	0.0426
FAM215A	-0.498948	0.0178
CBLB	-0.498686	0.0172
HMGCS2	-0.498655	0.0273
RUNX2	-0.498465	0.0205
RGS7	-0.498463	0.0488
F12	-0.498111	0.0171
MLIP	-0.498076	0.0326
KY	-0.498035	0.0292
BCAS4	-0.497623	0.0389
URM1	-0.497536	0.0146
SEBOX	-0.497484	0.0281
P2RX5	-0.497473	0.0263
NOTCH4	-0.497461	0.0292
FMNL3	-0.496714	0.0207
UPK3A	-0.495769	0.0229
ST6GALNAC5	-0.494708	0.0286
SLC25A35	-0.494403	0.0337
SRGAP1	-0.493905	0.0196
ALPPL2	-0.493619	0.0485
RUNDC3A	-0.493443	0.0468
COL4A6	-0.493086	0.0422
P2RY6	-0.492412	0.0349
MCHR2	-0.492239	0.0372
FUT5	-0.492237	0.045
PDE6G	-0.492112	0.0225
MTMR14	-0.492044	0.0132
SLC36A3	-0.492037	0.0399
RHBG	-0.491892	0.0393
OR5M8	-0.491775	0.0369
PNMA3	-0.491615	0.0134
OPCML	-0.491105	0.0352
ZNF71	-0.491005	0.021
PPY	-0.490637	0.0329
HBQ1	-0.490241	0.0499
AMER3	-0.48955	0.0353
HMCN2	-0.489502	0.0497
FOXE3	-0.489462	0.0221
DPPA5	-0.489387	0.0308
REV3L	-0.488957	0.0244
PRODH2	-0.488407	0.011
PRND	-0.488133	0.0369
P2RX2	-0.487795	0.0385
SP4	-0.48778	0.0273
OPHN1	-0.486863	0.0423
CADPS2	-0.486806	0.0256
TTLL9	-0.486516	0.0207
KLHDC7A	-0.48646	0.0171
RNF112	-0.486352	0.0237
G6PC	-0.486016	0.0175
CPNE6	-0.485852	0.0405
HPCAL4	-0.485669	0.0425
SPATA16	-0.485304	0.0466
EPHA10	-0.485004	0.0494
DQX1	-0.484595	0.0485
SPACA1	-0.484318	0.0387
FRAS1	-0.483856	0.0455
GOLIM4	-0.483777	0.0348
ARHGAP11A	-0.483407	0.0248
OR1L3	-0.483278	0.0371
FETUB	-0.48321	0.0487
ADCYAP1R1	-0.483022	0.0275
TGFB2	-0.482855	0.0499
PRRG3	-0.481807	0.048
LMX1A	-0.481656	0.0263
GPR63	-0.48148	0.0411
MRPS18A	-0.481156	0.0344
NANOS2	-0.480434	0.0211
NLRP4	-0.480283	0.0284
SERPIND1	-0.480005	0.0403
TBX19	-0.478759	0.0385
ZNF292	-0.477961	0.0404
CLCN5	-0.47771	0.0368
TEKT4	-0.477444	0.0475
PKP1	-0.477188	0.046
SPRR1A	-0.476451	0.0442
CENPT	-0.476261	0.0231
KITLG	-0.47568	0.0299
KCP	-0.475377	0.0323
EXD1	-0.475068	0.033
FAM83B	-0.474858	0.0355
CELA3A	-0.474842	0.0286
SLC6A13	-0.474004	0.0333
HES2	-0.473223	0.0477
MESP2	-0.472947	0.0405
RHPN1	-0.472285	0.0482
GFRA2	-0.471554	0.0444
CCL27	-0.471446	0.0491
CAMKV	-0.471415	0.0234
MMAB	-0.471088	0.0454
LRP2	-0.470933	0.037
ZBTB7B	-0.470498	0.0224
DERL3	-0.47041	0.0316
HTR3D	-0.470263	0.0493
HDAC11	-0.470183	0.0216
PHYHIP	-0.469894	0.0257
OR4C45	-0.469706	0.0349
LY6D	-0.469633	0.0355
TMED9	-0.468866	0.0403
DMPK	-0.468436	0.0498
CYP4F2	-0.468418	0.0242
ALPK2	-0.468187	0.0327
GTSF1	-0.467716	0.0488
MCM3	-0.467064	0.0384
COL11A2	-0.466686	0.0347
NXPH4	-0.466146	0.0228
GPER1	-0.466109	0.028
DEFA6	-0.465955	0.0298
TLR10	-0.465195	0.0485
USP43	-0.46463	0.026
TAS2R9	-0.464516	0.0401
SPPL2B	-0.464044	0.0286
RNF5	-0.463989	0.0255
LINC01558	-0.463823	0.0361
FTCD	-0.463364	0.0298
KLHL29	-0.462632	0.0295
ASXL2	-0.461954	0.0307
PHF19	-0.461706	0.0446
OR10J1	-0.46124	0.0333
SEMA6C	-0.460907	0.0236
HMP19	-0.460265	0.0329
ALOXE3	-0.459192	0.0443
PHF2	-0.458617	0.0471
PKDREJ	-0.458335	0.0365
NCOA1	-0.458041	0.0445
SLAMF8	-0.457765	0.05
PI15	-0.457329	0.0498
DGKB	-0.455672	0.0484
TBATA	-0.455234	0.0429
HMGA2	-0.454073	0.0498
ST8SIA3	-0.453863	0.0428
CD300LD	-0.452722	0.0347
VAMP1	-0.452621	0.0442
EPG5	-0.452048	0.0399
FAM170A	-0.450511	0.0371
OR51I1	-0.448661	0.0405
PAX3	-0.44863	0.0431
IQCF1	-0.448586	0.0247
FAM132A	-0.448361	0.0391
CARD17	-0.448254	0.0231
INHBA	-0.447895	0.0465
FAM131B	-0.447793	0.0382
F2RL2	-0.447031	0.0399
OR8S1	-0.446327	0.0382
TP73	-0.444559	0.0408
ZNF654	-0.443474	0.041
AARD	-0.44283	0.0457
OR5J2	-0.441472	0.0286
MZF1	-0.441062	0.0383
OR13F1	-0.440846	0.0483
EZH2	-0.440479	0.0362
C14orf39	-0.440052	0.0283
IGHG1	-0.439247	0.0198
FUT2	-0.439145	0.0396
JAK3	-0.438738	0.0315
ARHGEF19	-0.437784	0.029
RNF187	-0.437111	0.0375
PGC	-0.436858	0.0189
SLC12A3	-0.436811	0.0407
CATIP	-0.433157	0.0342
TRAPPC8	-0.432704	0.0461
CDK19	-0.431493	0.0318
KIAA1324	-0.429921	0.0404
IL27	-0.427049	0.0406
CCNB2	-0.425727	0.0485
CDK1	-0.424498	0.0188
ADH7	-0.424018	0.0357
OR52E4	-0.423498	0.0493
PRLH	-0.423312	0.0489
OR13H1	-0.419643	0.0358
CDK12	-0.41848	0.0208
CFTR	-0.417859	0.0468
SEC31B	-0.416721	0.0373
CLDN17	-0.414872	0.0434
SHF	-0.414451	0.047
GDF7	-0.411482	0.0439
FOXN2	-0.408957	0.0345
LY9	-0.408188	0.0498
HAND1	-0.408113	0.05
RANBP1	-0.408087	0.0451
PSPN	-0.407141	0.0399
ADAM32	-0.39963	0.0421
OR52N1	-0.39601	0.0466
CA7	-0.393382	0.0383
SF1	-0.391643	0.0477
RBM5	-0.391339	0.0352
OR5D13	-0.381405	0.0302
CD1E	-0.368168	0.0441
UBR1	0.375565	0.0398
PNPT1	0.380209	0.042
SMG7	0.384594	0.0492
ZBTB33	0.410638	0.0481
MRPL16	0.411881	0.0399
POLB	0.41264	0.0426
UBR5	0.413403	0.0334
ATPIF1	0.41462	0.0457
NTPCR	0.415003	0.0279
NUP93	0.415631	0.0283
HERC2	0.416832	0.0332
ERCC1	0.42108	0.0332
PMPCB	0.430898	0.0486
RPUSD4	0.43184	0.0365
RNF103	0.435001	0.042
SLC25A36	0.436042	0.0445
XPA	0.436495	0.0288
NDUFAF1	0.438765	0.0331
GPKOW	0.442526	0.0346
GALNT7	0.443116	0.0339
NOA1	0.445007	0.0399
BTN2A1	0.446375	0.0498
BRMS1	0.446422	0.0365
NSUN2	0.447846	0.0225
PEX13	0.448465	0.0487
SYVN1	0.450775	0.0374
GPBP1L1	0.452987	0.0292
CASP8	0.453765	0.0338
RNASEH2A	0.454118	0.03
STK24	0.454865	0.0426
TMF1	0.455401	0.0347
CBX1	0.457682	0.0489
COPB2	0.458904	0.0314
MAGOHB	0.459385	0.0372
ALG10B	0.459977	0.0302
HSBP1	0.460088	0.0232
CLCN3	0.460274	0.034
TXNRD1	0.460434	0.0245
BABAM1	0.462267	0.0409
CTSA	0.462933	0.0274
KCNE3	0.463167	0.0398
DDX50	0.463264	0.0395
TFDP1	0.463334	0.045
PDE6D	0.463644	0.0448
B4GALT5	0.463848	0.0233
TTC17	0.465155	0.0384
GAK	0.46572	0.0389
QRICH1	0.465758	0.0248
PARP4	0.46687	0.036
KLC1	0.467016	0.0365
TRNAU1AP	0.467209	0.0488
SAMM50	0.46722	0.0318
BIRC6	0.467713	0.0395
L3HYPDH	0.468315	0.0465
SWI5	0.469315	0.0492
SNAPC3	0.469923	0.0324
CDC14B	0.470052	0.0442
SLC35B4	0.470583	0.0193
DCTN2	0.470798	0.0356
TSPAN9	0.471061	0.0368
LRPAP1	0.472235	0.0304
MED8	0.473105	0.0139
RINT1	0.47326	0.0299
NOB1	0.474551	0.0347
PIK3R3	0.47489	0.0497
NDUFAF4	0.474969	0.024
MRPS35	0.475202	0.0421
AASDHPPT	0.475204	0.0217
GOSR1	0.475866	0.0477
KMT2C	0.476498	0.0246
PSMB2	0.476944	0.0415
SETX	0.477005	0.0165
DEDD	0.477698	0.0405
STK38	0.478778	0.0399
PHTF2	0.4794	0.0326
YLPM1	0.479592	0.0383
CHCHD4	0.479725	0.0387
TSHZ1	0.480374	0.0349
PFN2	0.480428	0.0445
METAP1	0.480774	0.0133
MGMT	0.480907	0.0376
PARL	0.481307	0.0406
TMEM181	0.481525	0.0397
MFN2	0.481627	0.0311
KIAA0922	0.481902	0.0421
SNX12	0.482722	0.0242
SEH1L	0.482728	0.039
SNU13	0.483745	0.021
NRDC	0.485001	0.0324
VTA1	0.485012	0.0381
SQRDL	0.485548	0.0329
RSL1D1	0.486036	0.0453
RCAN1	0.486064	0.0317
AAGAB	0.48655	0.0272
MRPL24	0.486713	0.0359
SPPL2A	0.487221	0.0368
CEP68	0.48731	0.0347
HNRNPLL	0.487809	0.0241
SEC24A	0.487855	0.0424
FRYL	0.48811	0.0216
MINPP1	0.488202	0.0458
CHCHD3	0.488319	0.0405
METTL10	0.488628	0.04
RPP30	0.488745	0.0107
RCHY1	0.488795	0.044
TAF2	0.489335	0.0349
HINT3	0.489467	0.0459
ARNT	0.4896	0.027
MAGOH	0.490234	0.0306
ACOT4	0.491094	0.0437
ACTR1A	0.491158	0.0128
TRAPPC12	0.49134	0.0448
SMAD4	0.491448	0.0383
SRXN1	0.491831	0.0111
LTN1	0.49214	0.0325
TIMM21	0.49221	0.0397
METTL13	0.49275	0.0235
KLHL12	0.492878	0.0276
HCFC2	0.493179	0.0393
PDCD2	0.49329	0.0394
RPAIN	0.493408	0.0405
PCSK5	0.494011	0.0345
SSR3	0.494253	0.047
POLR2I	0.495135	0.0443
MKLN1	0.495569	0.0347
ZZZ3	0.495632	0.0223
BUB3	0.495635	0.0209
SKIV2L2	0.49579	0.0267
PEAR1	0.495849	0.0394
SNAPC1	0.496046	0.02
IKZF5	0.496519	0.0427
RANGRF	0.496866	0.0287
BRD8	0.496882	0.0235
SUSD6	0.497136	0.00968
PPP2R5E	0.497229	0.0253
DIMT1	0.497445	0.0134
VGLL4	0.498178	0.0292
M6PR	0.498724	0.0321
TCF25	0.499331	0.0445
EIF6	0.499422	0.0249
ASF1A	0.499528	0.0359
VPS37C	0.499709	0.0235
NFATC1	0.499918	0.0214
ITGB3BP	0.500263	0.0294
EIF3J	0.500393	0.0294
ATG5	0.500518	0.0347
TRUB2	0.500595	0.0191
RAB3GAP1	0.500822	0.0303
SCAMP2	0.500925	0.0255
SNAP29	0.501044	0.0315
PDE8A	0.501076	0.0417
KCTD9	0.501514	0.0131
NSRP1	0.501948	0.0109
UBE2B	0.502173	0.0486
SENP2	0.502298	0.0214
RHOC	0.502824	0.00858
ALOX5AP	0.503256	0.0199
EEF1E1	0.503896	0.0118
ARL16	0.504044	0.0129
ATP6V1H	0.504509	0.0117
ASH2L	0.504629	0.0405
SNX17	0.504776	0.0333
PNP	0.504916	0.0464
VDAC3	0.505789	0.0477
CCDC130	0.50644	0.0483
GUCY1B3	0.506924	0.0304
TMEM184B	0.507164	0.0434
KIAA1217	0.507279	0.0291
NMD3	0.507319	0.0422
ANKRD50	0.508398	0.0329
HNRNPA3	0.508558	0.0213
ANAPC1	0.508746	0.0355
COPZ1	0.508817	0.0401
PHC3	0.509365	0.029
RASSF2	0.510869	0.0352
PSMD13	0.511399	0.0159
SF3B1	0.512099	0.0241
ABHD14A	0.512912	0.0474
ACOT9	0.513356	0.0146
ST3GAL3	0.513589	0.0253
PAFAH1B2	0.513923	0.0214
ELP3	0.513942	0.025
SLF2	0.514008	0.0247
DNAJB4	0.514322	0.0385
THAP12	0.514759	0.0212
CGGBP1	0.514966	0.027
RBBP4	0.515574	0.0306
DDX19A	0.515662	0.0121
ICT1	0.515826	0.038
TRIB2	0.515878	0.0151
ACTR6	0.516022	0.0328
UCK1	0.516101	0.0214
GATA2	0.516362	0.0459
TBCK	0.517185	0.0319
ETF1	0.517715	0.0275
TRIM13	0.517788	0.0404
TBL2	0.517974	0.0346
ISCA2	0.518018	0.0123
GGCX	0.518195	0.0257
TMEM120A	0.518554	0.0364
ANAPC13	0.518665	0.0391
ZNF326	0.519294	0.0232
EIF3B	0.519545	0.04
NDUFA12	0.520157	0.043
TRAPPC6B	0.520761	0.0291
NGLY1	0.521897	0.0223
COX8A	0.521924	0.0325
TATDN1	0.521938	0.0243
FRY	0.521976	0.0185
PCGF5	0.522033	0.0306
TOPBP1	0.522197	0.0113
ICAM2	0.522286	0.0293
IER3IP1	0.523126	0.0131
ZNF146	0.523228	0.042
UBXN2A	0.523435	0.0172
FAM20B	0.52352	0.024
VPS13B	0.523526	0.0372
CCT2	0.523914	0.0489
CCNH	0.523967	0.0411
JAM3	0.523998	0.0293
SNRNP200	0.524451	0.0153
RAB21	0.524454	0.0261
RAPGEF5	0.524752	0.042
BAG4	0.524938	0.0415
ZNF595	0.525328	0.0261
RGS3	0.52533	0.0397
PPP1CA	0.526129	0.0357
ARF3	0.52646	0.0378
MAPK1	0.526748	0.0144
OSBP	0.527344	0.0307
ICE1	0.527947	0.0202
SELT	0.528249	0.0289
GTF2H5	0.5283	0.0373
CREBZF	0.528787	0.0251
SLC12A2	0.528822	0.0396
ZDHHC5	0.529424	0.0149
ELMO1	0.529664	0.0193
TRMT61B	0.530224	0.047
VAMP3	0.53033	0.0351
PDZD11	0.530579	0.0234
DHX15	0.530583	0.0404
MEX3C	0.530783	0.0294
VOPP1	0.530787	0.0362
NAPG	0.531089	0.0464
TIMM10B	0.531156	0.00988
SEC11C	0.531702	0.0239
PFAS	0.531783	0.0259
PIEZO1	0.531816	0.0426
ARHGEF18	0.531875	0.0226
TSG101	0.532076	0.0377
VPS8	0.532233	0.0248
MPV17	0.533806	0.0235
PRPSAP1	0.534081	0.0239
GFM2	0.53412	0.0266
SPTLC1	0.534396	0.0283
KLHL20	0.534452	0.0426
ZNF32	0.534663	0.0138
TSPAN31	0.534838	0.0315
ARPC5L	0.534845	0.0379
TRIM22	0.535188	0.0325
CHCHD1	0.535678	0.0483
CTSF	0.535715	0.0337
MAGI2	0.536003	0.0306
ARID2	0.536158	0.0204
RER1	0.536324	0.0457
TAP2	0.536362	0.0185
HMGB2	0.536497	0.0463
ENO1	0.536593	0.0109
CEP164	0.536666	0.0465
TAP1	0.537005	0.0484
BCL2L2	0.537113	0.036
RABEPK	0.53762	0.0254
BTBD3	0.538161	0.0271
ATP11A	0.538882	0.0323
PPIE	0.539532	0.00715
KATNA1	0.539735	0.021
PSEN1	0.539979	0.0257
NBAS	0.539989	0.0444
ZNF263	0.540016	0.0187
KDM3B	0.540142	0.0215
AKR1A1	0.54104	0.00527
DNAJA4	0.541307	0.0257
PSEN2	0.541488	0.0367
ZMPSTE24	0.541519	0.0152
MRPL46	0.542053	0.0426
SEC23IP	0.542077	0.0217
DYNLRB1	0.542194	0.0375
IKBKAP	0.542283	0.0285
MRPL37	0.542851	0.00638
UBE2N	0.542976	0.0415
PI4KB	0.54372	0.00749
TAF7	0.544097	0.0473
DIP2C	0.544191	0.0466
SRSF7	0.544583	0.0428
DIS3L	0.544647	0.0146
MDN1	0.544871	0.0144
CD47	0.545413	0.0476
SMAD7	0.545628	0.0344
MLLT4	0.546187	0.0182
SLC30A7	0.546297	0.0118
PLCL2	0.546389	0.0404
AP1M1	0.546502	0.0351
TMX3	0.546522	0.0248
UBA3	0.546608	0.00976
SRBD1	0.546755	0.0141
MED21	0.547246	0.0154
ARHGAP35	0.54802	0.0313
NUP214	0.548351	0.0243
FUS	0.549048	0.0343
NHP2	0.549646	0.0186
PXN	0.550034	0.0367
MON2	0.550322	0.0264
SLC9A6	0.550342	0.041
NIPA2	0.550347	0.0112
EXOSC8	0.550392	0.0496
LDAH	0.550504	0.0116
KRIT1	0.55089	0.0195
AUH	0.550898	0.0184
MLKL	0.5514	0.00683
CSE1L	0.551449	0.0167
ZC3H12C	0.551487	0.0311
ZRANB1	0.551542	0.0194
RAF1	0.551776	0.00662
CRADD	0.552111	0.00671
SSSCA1	0.552216	0.0161
KDM1B	0.55293	0.0106
EBAG9	0.553014	0.0493
FSTL3	0.553093	0.0438
APBB2	0.55319	0.0249
JKAMP	0.553226	0.0187
SNF8	0.553424	0.0262
NCOA7	0.553601	0.0203
TOMM70	0.553659	0.0379
NARS	0.553832	0.0179
RUVBL1	0.554265	0.0163
RNF14	0.55486	0.0466
HM13	0.555618	0.0343
PSMF1	0.55568	0.0488
FOPNL	0.555781	0.0212
ME3	0.556091	0.00834
ZW10	0.556262	0.0128
TMEM41B	0.556414	0.0246
DTD1	0.556433	0.0154
ADGRL2	0.556729	0.0465
MRPS27	0.556821	0.0284
STK17B	0.557059	0.0419
KDELC2	0.557161	0.0425
BLMH	0.557179	0.0361
SLC25A40	0.55748	0.0149
SREK1IP1	0.557522	0.0208
ADGRG2	0.557569	0.0261
OSBPL2	0.55776	0.0207
OCRL	0.55797	0.0131
UBE2W	0.558137	0.016
COPG1	0.558294	0.00801
RIF1	0.558413	0.0234
LACTB2	0.558539	0.0443
ATXN10	0.558998	0.0224
UFD1L	0.559233	0.0369
TJP2	0.559577	0.0417
FAF1	0.559888	0.00665
ALDH7A1	0.559908	0.0172
NEK6	0.559949	0.0221
BMP6	0.560599	0.0334
UBE2Q1	0.560905	0.0219
BIRC2	0.560934	0.0218
MYDGF	0.561	0.0432
PIH1D1	0.561214	0.0252
CHMP7	0.561446	0.035
PRDX5	0.56147	0.0365
CUEDC2	0.562209	0.0236
EDEM1	0.562361	0.00647
MED11	0.562448	0.00552
KCTD3	0.562679	0.0373
DYNC2LI1	0.562826	0.0115
BPTF	0.562985	0.0404
NR2C2	0.563027	0.0177
RMND1	0.563191	0.0386
STAG1	0.563204	0.0083
FZD1	0.563562	0.0294
PACSIN2	0.563681	0.00385
SOCS6	0.563838	0.0303
DCP2	0.564066	0.0148
CGRRF1	0.564377	0.0153
GNG12	0.564955	0.0197
NDUFA5	0.565102	0.0484
PLA2G4A	0.565206	0.0415
PPP4R3B	0.565473	0.02
MANBA	0.56554	0.0198
LSM10	0.565856	0.0182
KLHL2	0.566075	0.0209
TRIP6	0.566107	0.0293
XPO7	0.566275	0.00955
MCM9	0.56681	0.0192
ARFRP1	0.566863	0.0451
BECN1	0.567034	0.0459
DNTTIP1	0.567152	0.0166
ELMSAN1	0.567225	0.0225
COG7	0.567411	0.00754
HPS3	0.567901	0.0135
LRP11	0.568268	0.0369
APEX1	0.568762	0.0335
RYBP	0.568874	0.0357
GNE	0.568971	0.0384
ACSL3	0.569114	0.0425
ANKRA2	0.569126	0.0281
CFDP1	0.569382	0.0176
BASP1	0.56942	0.034
THAP1	0.569619	0.0196
CELF1	0.569689	0.0312
TOR1AIP1	0.569754	0.0492
PAPD4	0.5701	0.028
ABCA10	0.57011	0.0451
MBD4	0.570281	0.0153
TYW1	0.57101	0.00958
CAAP1	0.571075	0.0121
PHB	0.571098	0.0392
MTMR6	0.571393	0.0259
WDR75	0.571465	0.012
PTPRB	0.571574	0.0374
TMEM219	0.571654	0.0131
XPNPEP3	0.571768	0.00806
PAPD7	0.572125	0.00748
TSN	0.572221	0.0483
CEP192	0.572377	0.0111
PTPRG	0.57257	0.0359
PRKD3	0.572572	0.0185
SRPK1	0.57277	0.00538
DUSP3	0.572784	0.0378
ACTR10	0.572846	0.0414
HEATR1	0.572918	0.00715
GDI2	0.573042	0.0324
TBC1D8B	0.573558	0.0429
UNC13B	0.574518	0.0227
EAPP	0.574634	0.0184
MRPL50	0.575092	0.00881
GSAP	0.575101	0.0254
MRI1	0.575643	0.0131
TEP1	0.576786	0.0174
DYM	0.57681	0.0127
LSM6	0.576948	0.0181
SART3	0.576994	0.0162
RNF139	0.577897	0.0296
ARL2	0.577998	0.021
DMAP1	0.57817	0.0317
AUP1	0.579326	0.0292
ARHGAP12	0.579765	0.03
IBTK	0.580016	0.0325
CRYZL1	0.580108	0.0428
GMNN	0.580215	0.0161
GTF2F2	0.580517	0.007
SLC35A1	0.580571	0.0354
PSMB4	0.580618	0.0247
QARS	0.580906	0.0496
SNRPD1	0.581762	0.00751
ARCN1	0.581996	0.0349
CRIPT	0.582007	0.0336
ARID4A	0.582326	0.0279
DTD2	0.582437	0.00706
DDX21	0.582525	0.0483
KARS	0.582613	0.0385
LY75	0.582927	0.0189
DENND5B	0.583306	0.0136
SLC35D2	0.583395	0.00814
YWHAQ	0.583523	0.0185
COX7A2	0.58395	0.0459
COX15	0.584178	0.0134
PSMD14	0.584506	0.0432
STK38L	0.584506	0.0169
ZC3H14	0.584571	0.0149
RRP1	0.584732	0.0498
RPA1	0.58482	0.0308
PECAM1	0.584903	0.0382
PIK3R4	0.585063	0.00731
CCBL2	0.585258	0.0421
HMG20A	0.585377	0.0304
ANKH	0.585649	0.0345
PCM1	0.585895	0.028
DHX8	0.585935	0.0251
POLR1E	0.586167	0.0296
DOCK7	0.586174	0.0376
PLBD1	0.58618	0.00406
C9orf64	0.586306	0.00862
NUP88	0.58648	0.0115
MPHOSPH8	0.58694	0.0146
PDS5B	0.587146	0.00901
MCUR1	0.587362	0.0297
FBXL15	0.587775	0.032
CLIP1	0.587776	0.0294
FBXO21	0.587836	0.0329
KRCC1	0.587883	0.019
FDPS	0.588464	0.0193
TNFSF13B	0.588536	0.0415
PARP9	0.588547	0.0346
TRUB1	0.588629	0.0354
PPA1	0.588952	0.0165
NUP133	0.589274	0.011
PRDX1	0.589296	0.0443
INO80C	0.589492	0.00474
LGALS8	0.589562	0.0253
ARMC10	0.589818	0.0115
SLC46A1	0.589821	0.0199
RNF146	0.589952	0.0103
CARD16	0.589954	0.0174
TMEM184C	0.590326	0.0301
SNRPD3	0.590448	0.0287
TSFM	0.590521	0.00842
NCOA3	0.590593	0.0102
AK4	0.590788	0.0376
ZNF644	0.591022	0.0355
GSTP1	0.591738	0.0223
RABGGTB	0.591749	0.0302
KIAA1109	0.59188	0.0108
SH3YL1	0.591981	0.0219
NDUFB10	0.592082	0.0317
GFPT1	0.592183	0.0285
DNAJC19	0.592213	0.0356
TRMT10C	0.592255	0.0174
MFSD1	0.592317	0.00587
GLRB	0.592585	0.045
GIN1	0.592764	0.00516
USP4	0.593105	0.016
NCOA4	0.593223	0.0183
LSM14A	0.593409	0.00996
CARS	0.593937	0.0348
POM121	0.594446	0.04
ISG20	0.594533	0.0321
FBXO8	0.594673	0.0201
TMX1	0.594773	0.0266
BRD7	0.594869	0.00668
PINK1	0.594912	0.0264
PEX1	0.595052	0.00564
PGLS	0.595056	0.0239
LAMTOR2	0.595144	0.00709
OSBPL9	0.59526	0.0166
TOP1MT	0.59551	0.0465
RIOK2	0.595521	0.0279
TIMM23	0.595723	0.0391
COPS5	0.596052	0.0392
ACAP2	0.596213	0.0234
PIGP	0.596705	0.0328
PSMB5	0.597492	0.00527
NANS	0.598086	0.0305
SHTN1	0.598127	0.0302
LMO4	0.598146	0.0201
NAXD	0.598164	0.0171
PHGDH	0.59829	0.0422
FLT1	0.598472	0.0371
RAB6B	0.598496	0.0164
MOB1B	0.598631	0.0489
IRF9	0.598979	0.0228
THUMPD3	0.599056	0.0231
PTPMT1	0.599094	0.0215
ZC3H15	0.599473	0.0243
RFWD2	0.599792	0.00415
POLR2L	0.600028	0.0109
SEC14L1	0.600267	0.0392
DOLK	0.600299	0.0238
GULP1	0.600434	0.0284
TIA1	0.600549	0.0141
C8orf4	0.600551	0.0462
BHLHE41	0.600641	0.0417
ATF6	0.601207	0.015
HMGN5	0.601248	0.00529
BACE1	0.601573	0.0141
DCTN3	0.60161	0.042
BET1	0.60166	0.0132
VMA21	0.60175	0.0375
POLE3	0.601969	0.0452
TMOD2	0.602028	0.0294
PATJ	0.602098	0.0387
VAMP4	0.602111	0.0153
SYNCRIP	0.602269	0.0373
PELO	0.602322	0.024
IFNGR1	0.602514	0.0225
DLG5	0.602756	0.0159
WSB1	0.602787	0.0184
RBM6	0.602838	0.0206
NADK2	0.602914	0.0233
CHCHD2	0.603056	0.0214
GORASP2	0.603462	0.0181
RPL31	0.603566	0.0158
WSB2	0.603749	0.0339
SLC12A4	0.603777	0.035
PMS1	0.603891	0.00901
LONP2	0.604152	0.0191
EML4	0.604177	0.017
PSMC2	0.604199	0.0403
CYP2U1	0.604223	0.00735
NPL	0.604344	0.0371
RPS23	0.604595	0.0135
HK2	0.604611	0.0294
INIP	0.604667	0.00671
TPP2	0.604696	0.0121
RAB7A	0.604765	0.029
C5orf30	0.605215	0.0175
PHF11	0.605279	0.00237
DNAJC7	0.605403	0.0165
NUBP1	0.605545	0.00835
PSMB7	0.605804	0.00997
UBE4A	0.605955	0.0164
CLIC1	0.606043	0.0364
CCNB1IP1	0.606081	0.013
NEXN	0.606202	0.0358
C14orf2	0.606262	0.0187
RAB9A	0.606394	0.0473
MAP3K7	0.606497	0.0107
AP4M1	0.606535	0.00567
RAB11A	0.606714	0.0123
PTPN12	0.606986	0.0189
FAM162A	0.607125	0.0213
SLC25A5	0.607141	0.0151
SOS2	0.607163	0.0286
UBE2J1	0.607343	0.0209
TRMT11	0.607913	0.0141
XRCC6	0.608063	0.0102
ZNF22	0.608533	0.0125
DNAJB9	0.608571	0.0195
ACAA1	0.608884	0.013
RBBP7	0.609173	0.0265
DNAJC10	0.609303	0.0133
RAB8B	0.609337	0.0134
SMCHD1	0.60937	0.00291
SHPRH	0.609406	0.0249
MSH2	0.609439	0.0118
GLRX2	0.609632	0.0115
XBP1	0.609683	0.0226
SP100	0.609757	0.0309
SPIRE1	0.610313	0.00752
MLH1	0.610478	0.024
CYTH2	0.610758	0.0134
USP7	0.610981	0.0317
ADNP	0.611041	0.023
CPT1A	0.611133	0.00938
NENF	0.611255	0.0263
FNDC3A	0.611376	0.0258
NOL11	0.611399	0.0321
IGBP1	0.611481	0.0254
MAEA	0.61149	0.0375
CBX3	0.611642	0.0243
PRMT5	0.612368	0.0219
STK39	0.612653	0.0246
STK40	0.612667	0.0164
OAZ1	0.612774	0.011
LMAN2	0.612849	0.0157
KDM4A	0.612926	0.00969
WDFY1	0.61325	0.0341
ATP8B1	0.613392	0.0143
FAS	0.613468	0.0497
TTC19	0.613487	0.00869
FAM188A	0.613552	0.0207
OAS1	0.614034	0.0403
VAPB	0.614414	0.0394
MAP2K1	0.614893	0.0465
AP1S2	0.615139	0.00229
ZCCHC9	0.615238	0.00471
SLC25A24	0.615555	0.0412
NSMCE1	0.615615	0.0193
CDC37	0.615748	0.0235
CSNK1G2	0.615781	0.0451
HSPD1	0.615853	0.0462
CYCS	0.615873	0.00691
CCDC109B	0.615886	0.031
DCUN1D4	0.616058	0.0378
PQBP1	0.616227	0.0116
USP48	0.616492	0.0237
NONO	0.61669	0.0161
CCL3	0.616852	0.0384
DHX16	0.616911	0.009
CYFIP1	0.617112	0.0126
ATMIN	0.617146	0.023
ATP5G2	0.617154	0.0228
SRP54	0.617258	0.011
UBE3C	0.617274	0.00618
ESYT2	0.617287	0.0313
ANAPC16	0.617317	0.0378
RAP1A	0.617479	0.00683
AVPI1	0.617494	0.0172
ATL2	0.617553	0.0482
TRAPPC3	0.617653	0.0147
TUSC3	0.617762	0.0362
UTP6	0.617768	0.0133
PGS1	0.617777	0.0377
PPA2	0.617925	0.0415
JDP2	0.618115	0.0157
GTF2H1	0.618156	0.0056
TST	0.618231	0.0214
NUP85	0.618362	0.0116
SPRY1	0.618598	0.0308
THOC7	0.618886	0.0358
PNN	0.618976	0.0334
SLC7A10	0.61902	0.024
MAGT1	0.619263	0.0491
JMJD1C	0.61936	0.036
UBAC2	0.619493	0.00475
WDR47	0.619894	0.0078
PSMC4	0.620167	0.0104
VMP1	0.620468	0.0133
NCOR2	0.620687	0.0496
SECISBP2	0.620805	0.0292
PSME1	0.621288	0.0086
U2SURP	0.621403	0.0212
ZNF277	0.621411	0.0117
ATP6V1C1	0.621476	0.0186
PSMG2	0.621633	0.0131
ATP6V1D	0.621704	0.0394
BEX3	0.621728	0.0335
CD58	0.621923	0.00744
ZNF148	0.622014	0.0315
CTDSP2	0.622328	0.0094
EI24	0.622524	0.0121
ZBTB41	0.622543	0.00822
RBM18	0.622741	0.00599
BOD1	0.622867	0.0172
TMED7	0.622981	0.0341
ABCB10	0.623009	0.0307
SMNDC1	0.623367	0.00829
TWIST2	0.623544	0.0292
TMBIM6	0.623561	0.0371
TOP2B	0.623809	0.0191
TCF21	0.623919	0.0449
TRAPPC11	0.623958	0.00389
CHMP2A	0.624388	0.0176
IPO7	0.62446	0.0181
XRCC5	0.625206	0.0386
MYOF	0.625384	0.0255
ZNF770	0.625467	0.0376
DUSP23	0.62574	0.0184
KMT5B	0.625778	0.0227
RBBP6	0.625942	0.0147
SERPINB1	0.626098	0.03
ARL6IP5	0.626247	0.0439
SMYD2	0.626273	0.0318
DEF8	0.626705	0.012
ZADH2	0.626714	0.00953
KHDRBS3	0.626732	0.0425
LANCL1	0.627075	0.0423
TMCO3	0.62723	0.0254
RNF138	0.627414	0.0399
TWSG1	0.627689	0.0247
AIFM1	0.62776	0.00698
WBP4	0.627856	0.0198
ASAP2	0.628088	0.00892
GRK5	0.628296	0.0182
NT5C2	0.628689	0.0129
EPB41L2	0.628754	0.0257
THRB	0.628813	0.0469
PDIA6	0.629056	0.0276
NFAT5	0.629069	0.0222
MCM3AP	0.629707	0.00788
TP53INP1	0.630369	0.0107
ZNF92	0.630757	0.0124
ADIPOR2	0.63097	0.0243
CCT6A	0.631115	0.0174
PDE2A	0.631431	0.0322
TINF2	0.631578	0.023
HNRNPC	0.631634	0.0157
SASH1	0.632026	0.0491
DIXDC1	0.63203	0.0342
BLZF1	0.632497	0.0132
CHUK	0.632549	0.0349
TEK	0.632749	0.00999
TAF4	0.632755	0.0128
TERF2IP	0.632992	0.0212
PGAM1	0.633283	0.0206
NCOA6	0.633399	0.00402
UTP3	0.633536	0.0286
EIF3F	0.633726	0.0418
DIP2B	0.633788	0.0136
UMPS	0.634149	0.00286
PDGFC	0.634537	0.0436
LHFPL2	0.634805	0.0145
FHL2	0.634832	0.0274
ADSL	0.634906	0.0441
PRMT1	0.634909	0.0381
ABCG1	0.635074	0.0363
CYB561	0.635087	0.0173
SIAH1	0.635348	0.0167
LTA4H	0.635466	0.021
PIKFYVE	0.635862	0.0182
MGME1	0.636222	0.00642
OXSR1	0.636539	0.00394
SYNJ1	0.636637	0.00318
PROSC	0.636669	0.0205
PITPNB	0.636752	0.0115
PCDH7	0.636799	0.0136
RNF111	0.637354	0.0208
PIGH	0.637576	0.0033
PPIL4	0.637653	0.015
APOL3	0.637658	0.0317
MRPS11	0.637893	0.0101
ABCE1	0.638024	0.0143
HOXB2	0.6383	0.0138
PFDN2	0.638569	0.0322
MYLK	0.638725	0.0217
CREB5	0.639054	0.0269
MTRR	0.639551	0.0201
EIF3L	0.639618	0.0155
ADAM17	0.639757	0.033
SCAF11	0.639949	0.0293
DOCK9	0.639965	0.0325
PUM1	0.640111	0.0347
EXOSC6	0.640149	0.0178
JAK1	0.640173	0.0143
HERPUD1	0.640625	0.00267
CHMP4A	0.640693	0.0202
LSM5	0.640726	0.0473
PPP4R1	0.64122	0.00302
UBXN8	0.641235	0.0129
ATRAID	0.641448	0.0413
BRE	0.642049	0.00424
ADAM12	0.642317	0.0331
UBL4A	0.642435	0.0253
CCNDBP1	0.642547	0.0152
RPL22L1	0.642575	0.00388
VEZT	0.64267	0.0128
FAM96B	0.642684	0.00258
CTCF	0.642759	0.0063
YWHAH	0.642856	0.00263
ZNF330	0.642862	0.025
CASK	0.642869	0.00339
2018-09-04	0.642976	0.0206
RCSD1	0.643077	0.0037
PTPN3	0.643265	0.0198
WRB	0.643475	0.0143
DRAM2	0.64353	0.0453
PLSCR4	0.643569	0.0217
RIOK1	0.643642	0.00898
TMEM138	0.643929	0.00632
EXT2	0.644292	0.0165
UBE3A	0.644385	0.0201
TBC1D15	0.64499	0.015
PRDX2	0.645425	0.0392
ZMIZ1	0.645448	0.0106
STON1	0.645795	0.0114
NBR1	0.646503	0.0319
RITA1	0.646733	0.00659
STAT1	0.647012	0.0427
MRPL19	0.647081	0.0202
MKRN1	0.647268	0.0289
EIF4ENIF1	0.647388	0.00476
POP5	0.647421	0.014
GTF2A2	0.647453	0.00662
SSNA1	0.648287	0.0174
PRPF18	0.648693	0.00793
TRPM7	0.648832	0.0211
HPRT1	0.648854	0.0235
CRYZ	0.648868	0.0364
GAR1	0.64913	0.00594
PTPRN2	0.649181	0.0179
ZMYM2	0.649355	0.015
DUSP10	0.649357	0.0118
NAB1	0.649757	0.00953
FOXJ3	0.64979	0.00491
P4HA1	0.649845	0.0174
DNPEP	0.64986	0.0116
CALU	0.649936	0.0336
FBXO25	0.650165	0.0173
ATP5L	0.650235	0.0198
FLOT1	0.650392	0.0396
USP22	0.65051	0.00493
TFB2M	0.650767	0.00685
UBQLN1	0.651385	0.025
EMC4	0.651447	0.00379
PSME3	0.651769	0.0195
RAPGEF2	0.651897	0.0325
KPNA4	0.652207	0.0264
UQCRFS1	0.652288	0.0276
LSM2	0.652332	0.0257
MMADHC	0.652733	0.0448
TPM1	0.65294	0.0456
WDR3	0.653084	0.00655
MAN1A1	0.653132	0.0225
CTNNAL1	0.653295	0.0232
PRELID3B	0.653346	0.0163
RAPGEF6	0.65364	0.00871
SLC25A20	0.653788	0.00238
C21orf59	0.65389	0.00977
DSE	0.653903	0.0164
C8orf59	0.654579	0.0249
REV1	0.654865	0.00786
ANXA4	0.654876	0.0352
CTGF	0.655038	0.0464
EIF2S1	0.655163	0.0208
RPRD1B	0.655169	0.00791
KDM5B	0.655193	0.0197
VCL	0.65531	0.0198
TAGLN2	0.655398	0.0332
SATB1	0.655951	0.0156
SIKE1	0.656035	0.0434
RNF166	0.656132	0.00375
NUDT9	0.656173	0.00218
KCTD18	0.656457	0.0311
TPM3	0.656873	0.00356
GLT8D1	0.657183	0.0161
AZI2	0.657525	0.0239
IFIH1	0.657998	0.0379
DNAJA2	0.658431	0.0247
UBLCP1	0.658838	0.00745
MRPS23	0.659014	0.0106
ALG13	0.659238	0.00556
CD63	0.659396	0.0328
NCOR1	0.659648	0.0275
NDUFS7	0.65983	0.0179
C11orf54	0.660136	0.00752
PTBP2	0.660312	0.00555
CEP57	0.660376	0.0116
HTRA2	0.660637	0.0309
TMEM109	0.660715	0.00811
C1GALT1C1	0.660949	0.0287
CDK9	0.661001	0.0186
ATP5S	0.661431	0.0222
PISD	0.661588	0.0136
MRPS26	0.662435	0.0132
SRRM1	0.662919	0.00472
ADARB1	0.663187	0.0111
AKAP1	0.663365	0.0272
CDC26	0.663616	0.00421
SDHD	0.663669	0.0242
CBFB	0.663916	0.00345
SH2B3	0.663951	0.0205
ARRDC4	0.664244	0.0321
ADD3	0.664686	0.0291
ADO	0.664963	0.00534
TXLNG	0.665022	0.0224
ELAC2	0.665098	0.0228
MSL3	0.66522	0.00312
MRPS16	0.665572	0.0122
ARHGAP21	0.666175	0.0218
GTPBP4	0.666342	0.00603
EMC7	0.66636	0.0166
GOLPH3	0.666366	0.0118
ING1	0.666528	0.0124
ZNF791	0.666664	0.0112
SYNE2	0.666696	0.015
ZYG11B	0.666962	0.0431
MTCH2	0.667343	0.00447
GLB1	0.667426	0.00871
SPRED2	0.667462	0.02
SPG20	0.667504	0.0124
MAP9	0.667525	0.00458
SAP30L	0.667778	0.0234
SNX10	0.667895	0.0465
LMO3	0.667997	0.0223
COX5A	0.668249	0.0127
GNPTAB	0.668512	0.00667
ANKFY1	0.668613	0.00403
DAP3	0.668953	0.00444
HNRNPA1	0.669096	0.0327
ANP32E	0.669311	0.0119
ZBTB11	0.669532	0.0134
KIAA1715	0.669544	0.0131
EIF2AK3	0.669719	0.0107
MT2A	0.669962	0.0474
FEM1C	0.670409	0.0333
PRKRA	0.670793	0.003
MSL1	0.670909	0.00519
PDLIM1	0.671438	0.00658
SLC39A7	0.671595	0.0304
PGGT1B	0.671815	0.000948
C11orf58	0.672027	0.0227
MGEA5	0.672031	0.0183
CNPY2	0.672503	0.0315
EFTUD2	0.672976	0.0137
TWF1	0.673172	0.0253
KANSL2	0.67359	0.00677
ARHGAP29	0.673717	0.0187
FAM21C	0.674156	0.00863
IRF2	0.674267	0.0134
MLX	0.674748	0.00984
TMEM55A	0.674855	0.00782
ACAA2	0.674868	0.0125
IARS	0.674899	0.0123
DIS3	0.675117	0.0169
MRPL3	0.675183	0.0102
LDLRAD3	0.675184	0.0202
CTSS	0.675295	0.0316
PDCD10	0.675497	0.0121
SEC24D	0.675638	0.0313
TDP1	0.675647	0.0101
SCAMP3	0.675779	0.00798
PPP3CB	0.675791	0.0371
RCOR1	0.676223	0.016
PPFIA1	0.676269	0.00816
PRSS23	0.67627	0.0451
PARK7	0.676288	0.0127
TFPI	0.676625	0.0288
PPIF	0.677073	0.0161
CHRAC1	0.677173	0.0336
UFSP2	0.677211	0.0156
CYB5R4	0.677371	0.0111
MEA1	0.67748	0.0196
EPS8	0.677589	0.0449
KIAA1191	0.677636	0.0159
IDH3A	0.677814	0.0223
CIAPIN1	0.677829	0.000914
ROCK1	0.678268	0.011
RNASEL	0.678417	0.00466
CNOT1	0.678427	0.0104
SLC30A1	0.678601	0.012
SMAD5	0.678662	0.016
SNX14	0.678667	0.0134
PGRMC2	0.678845	0.0473
APPBP2	0.678955	0.00608
CPQ	0.679068	0.0256
ZNF638	0.679083	0.00621
SRSF10	0.679353	0.00479
PID1	0.679423	0.0391
LMBRD1	0.679599	0.0279
PRDX4	0.679654	0.0155
FAM65B	0.679724	0.0354
PHAX	0.679894	0.0143
GNAZ	0.679944	0.0062
ECSCR	0.679954	0.028
ACAD8	0.680266	0.00931
SLC35B3	0.680318	0.0108
STAG2	0.680348	0.0233
ALG5	0.68042	0.0134
GLRX5	0.680525	0.0345
SEC16A	0.680644	0.00341
AP5M1	0.680748	0.0139
CERS2	0.680894	0.0179
RAB14	0.680979	0.00816
ACTL6A	0.681163	0.00538
VPS35	0.681234	0.00725
SIK2	0.681341	0.0436
AIFM2	0.681543	0.0259
CCNY	0.681714	0.00791
SLC17A5	0.682019	0.00311
RRAGB	0.682393	0.0103
ISCA1	0.68245	0.00628
KLHL28	0.68291	0.00373
SAP30BP	0.683309	0.00189
TM9SF2	0.683457	0.0138
TRHDE	0.68352	0.0255
ARL1	0.683606	0.0138
KAT8	0.683678	0.0155
NRP1	0.683815	0.0403
ZFP62	0.684337	0.0077
NAA20	0.684514	0.0203
CHMP4B	0.684701	0.0318
MAT2B	0.685011	0.00578
OSER1	0.685288	0.00561
MAPKAP1	0.685843	0.032
DEK	0.685886	0.00839
PEF1	0.686094	0.00303
CLVS1	0.686813	0.0246
TMTC3	0.687166	0.0022
TPI1	0.687213	0.0231
INTS10	0.687308	0.0186
ATIC	0.687384	0.00443
CSGALNACT2	0.687646	0.00282
MRPL44	0.687758	0.00497
BTAF1	0.688036	0.0187
IFRD1	0.688082	0.0193
MRPS14	0.688109	0.0221
FAHD1	0.688324	0.015
SVIL	0.688373	0.0232
RHEB	0.688461	0.00153
MATN2	0.688495	0.0213
CAST	0.688676	0.0391
ALG9	0.689007	0.0155
RBM39	0.689142	0.0205
IST1	0.689383	0.014
STK17A	0.689657	0.0176
SLC6A6	0.689753	0.00084
GATAD1	0.690252	0.0105
TMEM106B	0.690326	0.00682
ARF4	0.690496	0.0364
PHF3	0.69052	0.011
NOM1	0.690885	0.00931
C6orf62	0.690947	0.0485
ZDHHC7	0.691163	0.00417
ACO2	0.691178	0.0425
WBSCR22	0.691244	0.0171
ITGA9	0.691438	0.0131
AMIGO2	0.691581	0.0177
ANTXR2	0.691589	0.0418
ZFYVE16	0.691813	0.0121
CREG1	0.691879	0.0135
LARS	0.69188	0.0058
MIS12	0.691886	0.00254
EDNRB	0.691967	0.0346
PYCARD	0.691992	0.0359
ZRANB2	0.692207	0.0144
TGIF1	0.692332	0.0239
COPS3	0.692406	0.01
MED25	0.69243	0.0109
ACTA2	0.692431	0.0327
JADE2	0.692509	0.00455
CRBN	0.692572	0.0287
C2CD5	0.692605	0.00817
MAP3K2	0.692636	0.0128
NDUFAF3	0.692806	0.0167
FAM32A	0.692844	0.00899
BTN3A3	0.693509	0.0193
NQO2	0.694178	0.0406
OSTF1	0.694302	0.0221
EIF5	0.69449	0.0269
VBP1	0.694887	0.016
GOPC	0.69514	0.00998
TUBGCP3	0.695348	0.0376
ATP6V1E1	0.695463	0.00995
PAIP2	0.695743	0.016
RNASE4	0.6959	0.0383
SRPRB	0.696136	0.0116
DPYD	0.696169	0.0362
SLC33A1	0.69638	0.00517
EDEM3	0.696401	0.00999
SLC35A5	0.696823	0.0241
CLDN12	0.697076	0.00233
TMX2	0.697298	0.00112
WDR45	0.697591	0.0222
NDUFS2	0.697609	0.0107
SMC1A	0.697767	0.0142
PSMD9	0.69778	0.00168
MARS	0.697983	0.00282
PIR	0.698285	0.0179
CHIC2	0.698619	0.00294
ABI1	0.698621	0.00166
IDH3B	0.698709	0.03
ATP5B	0.698845	0.0313
TPMT	0.698881	0.00133
FBXO9	0.698895	0.00845
EIF2B4	0.699304	0.00552
CLIC4	0.699489	0.0372
AK3	0.699629	0.0189
PPP2R2A	0.699633	0.00364
TENM3	0.699703	0.0192
RAB40B	0.700044	0.0202
ANKRD13C	0.700229	0.00323
SH3BP5	0.700775	0.0442
EFNB2	0.70082	0.0226
PPP2R5C	0.700981	0.0211
DCUN1D5	0.700996	0.0184
AHSA1	0.701284	0.00828
TCEB1	0.701312	0.0209
PLK2	0.701327	0.00959
C5orf45	0.701488	0.00844
DDX6	0.701595	0.0454
TEX2	0.701731	0.00924
PTGIS	0.70181	0.0403
BAG5	0.701885	0.0135
NECAP2	0.701989	0.00851
PPP6R3	0.702254	0.00336
CCAR1	0.702377	0.00292
CUL4B	0.702627	0.0176
BAG1	0.703143	0.0225
NCF2	0.703299	0.0314
SOCS2	0.703379	0.05
PDCD6	0.703516	0.012
KLHL24	0.70359	0.00803
ZNF766	0.703619	0.0043
MUM1	0.703804	0.00361
PWP1	0.703854	0.00326
GEM	0.704153	0.0132
TDP2	0.704465	0.00754
CAP2	0.704863	0.0391
PSMB6	0.704952	0.0335
FAM76B	0.704954	0.00639
KRT10	0.705029	0.00214
C11orf73	0.705314	0.0102
SPCS2	0.705687	0.008
ICK	0.705769	0.0135
CD48	0.705889	0.0277
MYL12B	0.705894	0.0181
MOB1A	0.70597	0.00394
CYP1B1	0.705999	0.0199
MTCH1	0.706047	0.00204
GARS	0.706289	0.00588
GUK1	0.706541	0.0118
LBR	0.706934	0.00626
MAP3K5	0.706962	0.036
BNIP2	0.707064	0.00665
GPR180	0.707071	0.0151
G3BP1	0.707211	0.0168
DROSHA	0.707218	0.00585
DLAT	0.707644	0.0456
PAPOLG	0.707681	0.00395
C20orf24	0.707698	0.01
SBF2	0.708024	0.0304
RAB29	0.708261	0.0336
CANX	0.708271	0.0229
CD46	0.708312	0.0444
IRF8	0.708717	0.0271
SHC2	0.708928	0.0126
PCBP2	0.708974	0.0273
RNPS1	0.709018	0.00474
PPP1R8	0.709107	0.00309
SLAIN2	0.709152	0.0123
GNA12	0.7093	0.0299
TIMM13	0.709449	0.00708
TOMM22	0.709689	0.00708
UTP18	0.70982	0.0035
ARFGAP3	0.709948	0.0107
RAB34	0.710055	0.0159
DDX5	0.710058	0.0231
NTAN1	0.710386	0.00519
MREG	0.710678	0.00922
SLC1A3	0.710744	0.0469
RNF145	0.711159	0.0365
VDAC2	0.711307	0.0062
EWSR1	0.71131	0.0136
HDHD2	0.711695	0.0154
PARVA	0.711891	0.0161
MEX3D	0.712374	0.0125
MFAP1	0.71264	0.00771
BDP1	0.71314	0.0107
ATP1A1	0.713375	0.0159
KDELR2	0.713393	0.00478
MORC3	0.713517	0.0111
COX11	0.71361	0.00233
CNOT2	0.713673	0.00463
ATP1B3	0.713758	0.0156
RTCA	0.713921	0.0182
EIF2AK4	0.714073	0.005
HACD4	0.714109	0.0106
CTSC	0.714744	0.0281
ARSB	0.714907	0.00408
ATP11B	0.714966	0.00537
HSDL1	0.715101	0.0132
ABCA8	0.715109	0.0351
KLF11	0.715281	0.00395
RNF6	0.715354	0.0141
HIGD1A	0.715636	0.00749
CIAO1	0.715709	0.0133
GLO1	0.715711	0.00355
OPTN	0.71575	0.0144
CKAP5	0.716249	0.00224
RAB11FIP2	0.716371	0.0175
PLEKHF2	0.716461	0.00244
PPP1R16B	0.716766	0.0151
SLFN11	0.716871	0.00587
PPIG	0.717046	0.00392
WEE1	0.717114	0.0293
AFAP1	0.717249	0.00382
RRAS	0.717372	0.00942
LPIN2	0.717429	0.00845
HECTD1	0.717711	0.00975
ABCF1	0.717786	0.0121
ACTN4	0.717875	0.00466
BAX	0.718197	0.0426
SEC63	0.718214	0.0164
VKORC1L1	0.718307	0.0391
RNH1	0.718431	0.0159
TXNDC15	0.71851	0.0168
PSIP1	0.718777	0.0229
HARS2	0.71883	0.000741
CNN1	0.718898	0.0417
PUF60	0.718929	0.0301
ALG14	0.71901	0.00614
PON2	0.719058	0.0171
PSMA4	0.719994	0.0121
GNAI1	0.720071	0.0401
APLP2	0.720213	0.01
RILPL2	0.720224	0.00499
DAD1	0.72043	0.0259
IGF2R	0.720611	0.0348
SETD7	0.720859	0.0138
SUGT1	0.720942	0.0056
ARF6	0.720988	0.0335
ADGRA3	0.721042	0.0153
PEX11B	0.721049	0.00238
DNAJC3	0.72109	0.0197
MTDH	0.721176	0.0166
DEGS1	0.721506	0.0211
ERH	0.721663	0.0117
SNX19	0.721712	0.00923
ZNF117	0.721754	0.0034
PDP1	0.721908	0.00688
H2AFY	0.72201	0.00721
RASSF1	0.722029	0.00207
PTPRJ	0.722172	0.00141
PARP1	0.722345	0.0175
CYBA	0.722565	0.0285
ARID4B	0.722604	0.0052
SNX18	0.722733	0.0176
PLSCR1	0.722799	0.037
STUB1	0.722819	0.00982
C12orf10	0.722885	0.00892
HAT1	0.723018	0.0275
GBAS	0.723158	0.0263
PPP1CB	0.723269	0.0264
CNEP1R1	0.723287	0.00541
TBCC	0.723465	0.00224
ASB8	0.723512	0.00388
CLN5	0.724021	0.00731
HEBP2	0.724053	0.0459
TSPAN3	0.724112	0.018
OAT	0.724487	0.0119
DLG1	0.724559	0.0137
LAMTOR1	0.724568	0.0209
TMEM59	0.724649	0.0219
PEX3	0.725088	0.00775
COQ5	0.725124	0.0113
HSPA4	0.725187	0.0182
GCHFR	0.725316	0.0235
EBNA1BP2	0.726158	0.0299
WDR1	0.726188	0.0419
HPS5	0.726204	0.0023
PAXBP1	0.726283	0.0179
ZNF410	0.726369	0.00594
TIAL1	0.726446	0.00457
ATXN7	0.726586	0.00413
JAK2	0.726714	0.00131
SCML1	0.726815	0.0114
TPD52L2	0.727022	0.0262
STAM	0.728643	0.00229
MIEN1	0.728733	0.00208
WDFY3	0.729067	0.00389
PBX3	0.729135	0.00791
C2orf40	0.729261	0.0304
TBC1D9	0.729777	0.0171
STX4	0.729825	0.0226
LCP1	0.730001	0.0373
SPON2	0.730063	0.04
ENOPH1	0.730163	0.00588
ARL2BP	0.730321	0.00463
LDHA	0.730417	0.028
CMPK1	0.730427	0.0178
FOS	0.73064	0.0126
SDC4	0.730796	0.0457
PAF1	0.730866	0.0106
HEXB	0.730995	0.0297
HAUS1	0.731141	0.00179
FARSB	0.7312	0.00156
WDR61	0.731309	0.0151
TGDS	0.731339	0.00128
KCTD20	0.731449	0.0448
NDUFB6	0.73178	0.0101
ST6GAL1	0.732336	0.0222
BLOC1S6	0.732855	0.0117
FBXW2	0.732943	0.0322
NUDC	0.732955	0.00233
ACAD9	0.733014	0.026
USP38	0.733171	0.00112
SLC25A32	0.733703	0.00743
NUDT19	0.734177	0.00224
PHPT1	0.734179	0.0239
USP9X	0.7343	0.00339
GCLC	0.73439	0.0302
DPH3	0.734515	0.00326
ODC1	0.734871	0.00574
NXF1	0.735274	0.00415
STX12	0.735286	0.00641
UBE2M	0.735532	0.00429
GTPBP3	0.735615	0.0019
RHOA	0.735764	0.0142
LCMT2	0.73585	0.00338
PHLDB2	0.735935	0.0457
KIDINS220	0.735958	0.00977
STK3	0.736152	0.00577
MRPL15	0.736425	0.0117
MYH10	0.736544	0.0209
SERP1	0.736666	0.00852
GABPA	0.73687	0.00282
ARHGAP17	0.73699	0.00252
NET1	0.737024	0.0139
MAP1LC3B	0.737455	0.0127
CAPG	0.737552	0.0237
SERPING1	0.737936	0.0213
TFG	0.738646	0.00553
STS	0.738982	0.0169
TANC1	0.739189	0.0082
EVI2A	0.739204	0.0195
SUPT7L	0.739655	0.00588
FUNDC1	0.739747	0.00761
BAG2	0.73979	0.00259
EGFLAM	0.739932	0.0215
BPHL	0.739973	0.00615
FNBP1L	0.740046	0.00784
DHRS7	0.740554	0.00651
SRM	0.740576	0.00952
CHTOP	0.740892	0.00884
NPR1	0.741114	0.0275
TNFRSF10B	0.74129	0.0042
RREB1	0.741387	0.0154
ADRBK2	0.741828	0.0418
MFF	0.742316	0.00521
AGGF1	0.742597	0.00533
MAF	0.74273	0.044
HARS	0.743229	0.00506
ZBTB38	0.743237	0.0293
SRSF5	0.743619	0.0173
ATP6V1B2	0.743744	0.00317
PYGL	0.743937	0.0317
TXNDC12	0.74415	0.00227
COA1	0.744346	0.0183
DNAJC13	0.74442	0.00547
JAGN1	0.744606	0.00137
HNRNPR	0.744716	0.00842
[truncated: 950 more rows]

## Sheet: DE_male
Symbols	logFC	P.Value
PPBP	-1.78	0.00153
MT1G	-1.66	0.0108
S100A8	-1.6	0.00284
S100A9	-1.56	0.00218
S100A12	-1.55	0.00714
HMOX1	-1.4	0.0186
FCGR3B	-1.38	0.0115
CXCL8	-1.38	0.0473
MNDA	-1.34	0.0118
MSR1	-1.32	0.00465
LDLR	-1.26	0.0454
FPR1	-1.24	0.0101
BCL2A1	-1.2	0.024
GALNT15	-1.19	0.0141
S100P	-1.17	0.0217
PTX3	-1.13	0.0326
C5AR1	-1.12	0.0109
RGS2	-1.07	0.0149
NAMPT	-1.07	0.0246
NFIL3	-1.07	0.0294
SLC39A14	-1.04	0.00257
NRCAM	-1.03	0.0172
SEMA3G	-1.01	0.00937
PROK2	-1.01	0.0397
CD163	-0.996	0.00317
ANPEP	-0.996	0.0174
ANGPTL4	-0.983	0.00258
LAMB3	-0.983	0.0201
VIT	-0.95	0.0029
MTHFD2	-0.906	0.0197
CXCR2	-0.886	0.0388
IL1R2	-0.883	0.0268
NRN1	-0.883	0.0308
ELL2	-0.882	0.00524
GPX3	-0.869	0.0256
SIX1	-0.865	0.015
INHBB	-0.865	0.0221
SRPX2	-0.844	0.0182
QPCT	-0.837	0.0499
HSPH1	-0.834	0.0296
GADD45A	-0.834	0.0389
CLIC6	-0.83	0.041
SRGN	-0.823	0.0345
ENPP1	-0.822	0.035
CSF2RB	-0.821	0.0458
CMTM2	-0.811	0.0387
SNX10	-0.81	0.0301
LILRA2	-0.809	0.0305
ST20	-0.804	0.0184
SAMSN1	-0.794	0.032
PEMT	-0.791	0.0438
RGS18	-0.787	0.0314
CEBPG	-0.783	0.0354
TWIST1	-0.78	0.0387
NOX4	-0.778	0.00937
EPB41L4B	-0.776	0.0103
ADM	-0.772	0.0176
ZBED3	-0.767	0.0252
CCL3	-0.766	0.0294
TSC22D2	-0.764	0.0192
PF4	-0.764	0.0338
ITGAM	-0.764	0.0419
IRF8	-0.759	0.0398
IRX1	-0.755	0.0402
RASD1	-0.749	0.0166
KCNJ15	-0.743	0.0387
ADAM12	-0.742	0.0333
CPPED1	-0.74	0.0446
CLEC4E	-0.735	0.047
CSTA	-0.731	0.0162
NPL	-0.729	0.0261
TSPAN15	-0.727	0.00614
REEP3	-0.727	0.007
NCF4	-0.719	0.0498
HOXC9	-0.715	0.0164
CLEC4G	-0.715	0.0192
RAB20	-0.708	0.0453
AGFG1	-0.706	0.025
HBEGF	-0.705	0.0472
NID1	-0.694	0.0432
ADAMTS5	-0.692	0.00795
GLRX	-0.691	0.0123
SLC31A2	-0.681	0.0231
MT1X	-0.678	0.0206
IRX2	-0.676	0.0196
SORT1	-0.674	0.0119
COL4A3BP	-0.667	0.0282
TLR2	-0.666	0.0237
CD68	-0.664	0.0408
C5orf45	-0.663	0.0179
CCR1	-0.661	0.0245
GMFG	-0.659	0.0148
HOXC10	-0.657	0.0192
INSIG1	-0.656	0.0447
HEBP2	-0.655	0.00816
RRAGD	-0.651	0.0155
INSR	-0.648	0.014
GLDN	-0.646	0.0167
KHDRBS3	-0.645	0.0316
PPP2R3C	-0.638	0.0186
FTH1	-0.636	0.0184
OSBPL11	-0.636	0.0261
SLC5A3	-0.636	0.0328
ADGRG1	-0.634	0.0454
SPOCK1	-0.631	0.0286
ACSL4	-0.63	0.0425
LDLRAD3	-0.626	0.0182
LILRB2	-0.623	0.0314
AIM1	-0.619	0.0232
LMCD1	-0.618	0.0402
PLXNA4	-0.614	0.0119
OSR2	-0.614	0.0248
TWIST2	-0.614	0.0405
GAL	-0.612	0.0351
MSRB1	-0.61	0.024
TBX15	-0.607	0.0158
DNAJC15	-0.606	0.0152
IRX5	-0.604	0.0276
TGFBR3	-0.601	0.00838
RXRA	-0.595	0.0276
FAM20C	-0.594	0.0308
F5	-0.591	0.0398
SHANK3	-0.585	0.037
DPH3	-0.585	0.0499
XYLT1	-0.576	0.0411
DYSF	-0.572	0.0373
OSTM1	-0.572	0.0404
ZFHX3	-0.569	0.0204
ADRB2	-0.569	0.0278
NUAK1	-0.568	0.0234
APOL6	-0.556	0.0112
ATF7	-0.556	0.0194
PAK2	-0.55	0.0393
IRX3	-0.546	0.0478
SASH1	-0.541	0.0493
ATP11B	-0.538	0.0381
TESK1	-0.537	0.0304
KLHL2	-0.53	0.042
LOXL2	-0.53	0.0439
WIPI1	-0.528	0.048
ZRANB1	-0.523	0.0345
HIST1H1C	-0.513	0.0322
SAC3D1	-0.512	0.0408
MAN2A2	-0.506	0.0325
PLIN5	-0.5	0.0473
ASAP1	-0.493	0.0468
PHLDA3	-0.465	0.038
NFU1	-0.407	0.0472
PSMB9	0.415	0.0395
DCN	0.458	0.0254
WWC1	0.477	0.0429
MRC2	0.487	0.0354
CNTN4	0.495	0.0465
TP53INP1	0.515	0.0221
PDPN	0.517	0.0437
RAB7B	0.53	0.0258
TTC9	0.532	0.0285
EDNRA	0.532	0.0493
SULF2	0.54	0.0355
SERPINI1	0.55	0.0356
DOCK4	0.551	0.0374
GXYLT2	0.552	0.0424
MFAP4	0.56	0.0316
SCN3A	0.561	0.0385
FAM60A	0.563	0.0241
C2	0.563	0.0272
WNT5A	0.564	0.0336
AGT	0.564	0.0471
VIPR2	0.568	0.034
IGKC	0.573	0.0436
DPYSL3	0.576	0.0248
ENPEP	0.591	0.0394
BCO2	0.593	0.0307
TMOD2	0.597	0.0464
HNRNPA1	0.602	0.0452
OLFML3	0.607	0.00609
SLC40A1	0.611	0.0463
MAN1C1	0.613	0.0211
TSPAN5	0.613	0.0497
PAXBP1	0.614	0.0313
GRIP1	0.621	0.0417
FLNC	0.63	0.00364
LUM	0.635	0.026
GUCY1A3	0.636	0.0325
BDH2	0.641	0.0244
SPINT2	0.644	0.016
PPP1R3C	0.648	0.0253
TPD52	0.651	0.0395
DMKN	0.652	0.0427
TRO	0.653	0.017
TFF3	0.653	0.0209
GZMK	0.655	0.0406
PLK2	0.659	0.0327
HLF	0.659	0.0368
BHLHE22	0.66	0.0482
WT1-AS	0.672	0.0129
AMMECR1	0.682	0.00612
SELENBP1	0.695	0.048
TCF21	0.699	0.0117
NELL2	0.699	0.0162
IGSF10	0.707	0.00815
PEG10	0.708	0.0183
CSGALNACT1	0.721	0.0152
NELL1	0.721	0.0276
RSPO1	0.723	0.0243
SPARCL1	0.726	0.046
PAPPA	0.727	0.0497
GSTM3	0.73	0.0197
SLC4A4	0.731	0.0451
NAP1L2	0.732	0.037
ABCA8	0.745	0.0421
SBSPON	0.746	0.045
BTN3A3	0.748	0.011
ZFPM2	0.748	0.0215
ERBB4	0.749	0.0363
BICC1	0.75	0.0131
DLG2	0.757	0.00313
AGRN	0.76	0.0246
KCTD8	0.761	0.037
EIF3L	0.777	0.0209
PDGFRL	0.78	0.00951
PFKM	0.781	0.00558
SYT17	0.786	0.0121
LRRC17	0.787	0.0046
CGN	0.791	0.00935
GJA1	0.791	0.019
HOXA5	0.795	0.00937
ST6GAL1	0.796	0.0103
OMD	0.799	0.0039
COL3A1	0.8	0.0215
CPB1	0.804	0.036
ALDH1A1	0.813	0.0414
DES	0.814	0.0102
GLT8D2	0.815	0.00167
SLC8A1	0.815	0.0298
EFNB3	0.82	0.0112
FRMD6	0.825	0.00653
IGFBP2	0.825	0.0368
MGP	0.83	0.000447
ASPHD1	0.839	0.00163
CD200	0.842	0.0296
MMRN1	0.86	0.00639
SORBS2	0.86	0.007
TPD52L1	0.863	0.0106
NREP	0.865	0.00155
PTGFRN	0.869	0.00259
WEE1	0.876	0.0104
KLK5	0.878	0.00265
TGFB3	0.881	0.00301
RSPO3	0.894	0.00857
COL1A2	0.895	0.0459
TMEM176B	0.896	0.00715
HEG1	0.9	0.00121
COL1A1	0.905	0.0309
ISL1	0.909	0.017
UPK1B	0.91	0.00806
CCL21	0.912	0.00288
PODXL	0.917	0.00906
IL17RD	0.936	0.000178
LXN	0.939	0.00592
CMYA5	0.945	0.00198
GPM6A	0.984	0.0298
JCHAIN	0.997	0.00791
NR2F1	1	0.000831
MXRA5	1.01	0.00715
DEPTOR	1.02	0.00497
CDH1	1.03	0.00295
SLC39A8	1.04	0.0272
SFRP4	1.04	0.0354
COL6A6	1.06	0.000135
SLC16A4	1.06	0.00231
PTPRD	1.07	0.00221
CDON	1.07	0.00312
CYS1	1.08	0.00134
SLC38A1	1.08	0.00336
C1QTNF3	1.09	0.00221
ROR2	1.1	0.00157
SMOC2	1.11	0.00601
FZD7	1.13	0.00176
CLDN11	1.13	0.00365
GAS1	1.13	0.00374
PTGDS	1.13	0.0179
HAND2	1.15	0.000377
STMN3	1.15	0.00174
REC8	1.17	0.000548
C3	1.18	3.88e-05
MYRF	1.2	0.000571
MEIS1	1.21	0.00167
RPRM	1.21	0.00916
ASPN	1.22	0.000958
FLRT2	1.23	0.000322
TIMP1	1.23	0.000467
ADGRD1	1.25	0.00184
FGF1	1.25	0.0126
RARRES3	1.27	6.66e-05
SEMA3D	1.3	0.000422
DPP4	1.3	0.00459
CA3	1.3	0.00943
CMAHP	1.31	0.00241
TNNT1	1.35	0.00127
C7	1.35	0.00747
PDLIM3	1.38	0.00306
PLAT	1.4	0.00103
CLIC3	1.44	0.000693
EZR	1.44	0.00319
TM4SF1	1.45	0.00282
KRT8	1.47	0.00134
KLK8	1.48	0.000489
RERG	1.49	0.00107
BEX2	1.5	0.00101
GATA6	1.52	0.00209
DSP	1.56	0.00076
CFB	1.57	0.00102
RGS4	1.58	0.000446
CLIC5	1.59	0.000601
IL18	1.59	0.00123
HP	1.67	0.0036
PTN	1.68	6.9e-05
ALDH1A2	1.69	0.00173
RARRES1	1.77	0.00266
FLRT3	1.83	0.00127
MGARP	1.84	0.00075
KRT18	1.88	0.000252
ITGB8	1.89	0.00166
IGHG3	1.91	0.00305
CFI	1.96	5.91e-05
TFPI2	2.07	0.000229
SFRP2	2.09	0.000244
OGN	2.16	3.12e-05
BNC1	2.25	0.000913
SLPI	2.29	3.99e-05
WT1	2.49	3.87e-05
KRT19	2.75	1.9e-05
CLDN1	3.2	1.69e-05
ITLN1	4.09	1.32e-05

## Sheet: DE_overall
	Symbols_l	EG	logFC	t	P.Value	adj.P.Val	B
11726125_at	HOXA5	3202	1.02804	5.23414	1.75399e-06	0.0126042	4.54517
11723027_at	ITLN1	55600	3.35958	4.77735	9.89186e-06	0.0298433	3.08056
11723324_at	HOXC10	3226	-0.863603	-4.70101	1.31238e-05	0.0298433	2.84117
11748907_a_at	RARRES3	5920	1.09529	4.58026	2.04412e-05	0.0298433	2.46603
11724619_at	RSPO3	84870	0.969367	4.57595	2.07649e-05	0.0298433	2.45273
11721175_at	RARRES1	5918	1.72315	4.35375	4.62677e-05	0.0502605	1.77491
11728232_a_at	CLDN1	9076	2.32159	4.33786	4.89596e-05	0.0502605	1.7271
11718481_s_at	CFI	3426	1.44082	4.11152	0.000108384	0.0834913	1.05583
11716033_at	SLPI	6590	1.56823	4.11024	0.000108864	0.0834913	1.0521
11731500_a_at	KRT19	3880	1.98476	4.09142	0.000116186	0.0834913	0.997183
11727092_x_at	IL18	3606	1.31439	4.06269	0.000128288	0.083807	0.913602
11726682_a_at	MEIS1	4211	1.03677	3.99748	0.000160431	0.0960713	0.725101
11757022_x_at	TFPI2	7980	1.50742	3.95	0.00018856	0.10423	0.58899
11730686_a_at	WT1	7490	1.76828	3.82508	0.000287038	0.136787	0.235383
11720606_a_at	SFRP2	6423	1.70562	3.80304	0.00030889	0.136787	0.173706
11723225_a_at	CLDN11	5010	1.09941	3.76877	0.00034607	0.136787	0.0782108
11756325_a_at	CUTA	51596	0.601553	3.75063	0.000367432	0.136787	0.0279064
11717980_x_at	C7	730	1.35374	3.72806	0.000395791	0.136787	-0.0345134
11725276_a_at	CDK5RAP2	55755	0.655447	3.72746	0.000396572	0.136787	-0.0361678
11718610_at	TP53INP1	94241	0.572543	3.72735	0.000396721	0.136787	-0.0364834
11717464_at	LXN	56925	0.910462	3.72504	0.000399738	0.136787	-0.0428442
11716832_s_at	TM7SF3	51768	0.587056	3.6656	0.000485555	0.139739	-0.205995
11722861_s_at	TRIM2	23321	0.827788	3.62456	0.000554777	0.139739	-0.31769
11716203_a_at	MGP	4256	0.662265	3.62191	0.000559546	0.139739	-0.32486
11724885_at	CLIC3	9022	1.04422	3.60649	0.000588144	0.139739	-0.36661
11746438_a_at	SHMT2	6472	0.766489	3.60595	0.00058917	0.139739	-0.368069
11722507_a_at	CLIC5	53405	1.11318	3.59674	0.000606926	0.139739	-0.392933
11756989_x_at	KRT8	3856	1.22364	3.58136	0.000637714	0.139739	-0.434357
11732154_at	OGT	8473	0.783463	3.57516	0.000650564	0.139739	-0.451053
11734117_a_at	BTN3A3	10384	0.720665	3.56627	0.000669388	0.139739	-0.474922
11732993_a_at	RGS4	5999	1.18226	3.56428	0.000673673	0.139739	-0.480262
11736300_a_at	ORMDL1	94101	0.654532	3.55722	0.000689093	0.139739	-0.499196
11717721_s_at	ST6GAL1	6480	0.764056	3.54791	0.000709932	0.139739	-0.524117
11757507_s_at	DSP	1832	1.2384	3.54726	0.000711396	0.139739	-0.52584
11716055_s_at	STMN3	50861	0.959382	3.54697	0.000712055	0.139739	-0.526615
11722503_at	ITGB8	3696	1.47507	3.53852	0.000731535	0.139739	-0.549186
11755531_a_at	TBX15	6913	-0.626718	-3.52932	0.000753328	0.139739	-0.573731
11754545_x_at	PLAT	5327	1.12265	3.52251	0.000769867	0.139739	-0.591886
11717103_s_at	SLC38A1	81539	0.83136	3.51091	0.000798802	0.139739	-0.622725
11727296_s_at	TGFB3	7043	0.766962	3.50777	0.000806818	0.139739	-0.631069
11721895_x_at	GAS1	2619	0.907854	3.49192	0.000848426	0.139739	-0.673081
11749023_a_at	SLC16A4	9122	0.879996	3.48786	0.000859397	0.139739	-0.683813
11724232_s_at	ALDH1A2	8854	1.31468	3.47016	0.000908863	0.139739	-0.730546
11740685_s_at	NAPEPLD	222236	0.700183	3.46042	0.000937248	0.139739	-0.756218
11719047_s_at	WEE1	7465	0.796444	3.45841	0.000943184	0.139739	-0.761488
11720433_s_at	FLRT2	23768	0.880696	3.45627	0.000949565	0.139739	-0.767116
11758229_s_at	GREM1	26585	1.44772	3.45622	0.000949706	0.139739	-0.767239
11723838_at	GATA6	2627	1.21506	3.45191	0.000962699	0.139739	-0.77858
11753373_a_at	EIF3L	51386	0.708497	3.44915	0.000971109	0.139739	-0.785838
11731195_at	SEMA3D	223117	0.886912	3.4472	0.000977076	0.139739	-0.79095
11742988_s_at	EZR	7430	1.23284	3.43627	0.00101122	0.139739	-0.819607
11728984_a_at	MTHFD1L	25902	0.752703	3.43455	0.00101669	0.139739	-0.824104
11721751_s_at	FZD7	8324	0.842983	3.4302	0.00103064	0.139739	-0.835476
11755161_s_at	PLK2	10769	0.680006	3.39528	0.00114955	0.152975	-0.926505
11722729_a_at	METTL23	124512	0.486932	3.37872	0.00121038	0.158142	-0.969467
11739783_a_at	CDON	50937	0.809259	3.36891	0.00124782	0.158972	-0.994835
11729290_a_at	HAND2	9464	0.795199	3.36196	0.00127501	0.158972	-1.01278
11721700_a_at	RERG	85004	1.03038	3.35992	0.0012831	0.158972	-1.01805
11716798_x_at	NDN	4692	0.635364	3.34248	0.00135421	0.164938	-1.06294
11758251_s_at	HOXB3	3213	0.613478	3.33606	0.0013813	0.165434	-1.07943
11751918_a_at	BNC1	646	1.6003	3.3295	0.00140954	0.166048	-1.09626
11719541_a_at	PAXBP1	94104	0.66996	3.31026	0.00149551	0.169551	-1.1455
11723754_a_at	TCF21	6943	0.661624	3.30825	0.00150474	0.169551	-1.15061
11757625_s_at	CD200	4345	0.846323	3.3071	0.00151006	0.169551	-1.15354
11718309_at	HEG1	57493	0.647609	3.2933	0.00157531	0.174157	-1.1887
11743044_a_at	ALDH1A1	216	0.932147	3.28628	0.00160952	0.175243	-1.20655
11750860_a_at	CMAHP	8418	0.924521	3.27862	0.00164766	0.176197	-1.22601
11744143_a_at	EIF3H	8667	0.751348	3.26521	0.00171642	0.176197	-1.25996
11745071_a_at	TCEAL4	79921	0.534772	3.26217	0.0017324	0.176197	-1.26765
11757905_x_at	KRT18	3875	1.27492	3.2618	0.00173433	0.176197	-1.26857
11756201_x_at	CHI3L2	1117	-0.597536	-3.25288	0.00178205	0.176197	-1.29111
11715360_x_at	TIMP1	7076	0.842524	3.24988	0.00179839	0.176197	-1.29868
11736052_at	EEF1A1	1915	0.621583	3.24814	0.0018079	0.176197	-1.30306
11719285_a_at	PEX11B	8799	0.561345	3.24695	0.00181445	0.176197	-1.30606
11717099_at	HIST1H2BK	85236	0.647427	3.2372	0.0018689	0.179066	-1.33059
11746193_a_at	METTL3	56339	0.558065	3.22155	0.00195951	0.185277	-1.36985
11715994_x_at	ID2	3398	0.705832	3.21362	0.00200701	0.187303	-1.38971
11743006_x_at	RECQL	5965	0.61152	3.20085	0.00208579	0.190553	-1.42161
11743099_a_at	HNRNPH1	3187	0.658373	3.19628	0.00211464	0.190553	-1.43299
11747961_a_at	PSMB8	5696	0.917543	3.19465	0.00212503	0.190553	-1.43706
11715709_x_at	MB	4151	-1.37668	-3.19048	0.00215184	0.190553	-1.44744
11753378_a_at	CDK4	1019	0.694902	3.187	0.00217441	0.190553	-1.45608
11719562_at	SOX4	6659	0.700421	3.1695	0.00229151	0.198395	-1.49951
11753329_x_at	ATP5A1	498	0.791461	3.16246	0.00234029	0.200206	-1.51694
11756878_a_at	FBL	2091	0.572557	3.14965	0.00243151	0.204331	-1.54858
11733284_x_at	MYBPC1	4604	-1.40611	-3.14774	0.00244538	0.204331	-1.55328
11754408_s_at	LDB2	9079	0.749475	3.13843	0.00251409	0.205152	-1.5762
11721696_a_at	MRPL18	29074	0.533895	3.1322	0.0025611	0.205152	-1.59151
11729268_a_at	STAC3	246329	-0.504077	-3.13055	0.00257365	0.205152	-1.59555
11718997_at	AHSP	51327	-0.688562	-3.11993	0.00265608	0.205152	-1.62161
11742778_s_at	TBCC	6903	0.495147	3.10302	0.0027923	0.205152	-1.66292
11756334_x_at	ANXA3	306	0.994021	3.09937	0.00282256	0.205152	-1.67182
11720014_a_at	ATM	472	0.576952	3.09783	0.00283548	0.205152	-1.67559
11717013_a_at	SNRPF	6636	0.50957	3.09053	0.00289713	0.205152	-1.69335
11720625_a_at	MAT2B	27430	0.543435	3.08427	0.00295102	0.205152	-1.70856
11720704_s_at	TPD52L1	7164	0.701167	3.08083	0.00298101	0.205152	-1.7169
11723961_s_at	PTN	5764	0.942261	3.07763	0.00300921	0.205152	-1.72467
11724573_at	APPBP2	10513	0.564122	3.07679	0.00301666	0.205152	-1.72671
11718191_at	VEZF1	7716	0.599865	3.07495	0.00303303	0.205152	-1.73117
11755321_x_at	POLR1B	84172	0.524079	3.07335	0.00304735	0.205152	-1.73506
11734745_a_at	ALAS2	212	-0.968375	-3.0681	0.0030946	0.205152	-1.74775
11732153_a_at	ZDHHC6	64429	0.521533	3.06678	0.00310664	0.205152	-1.75095
11752757_s_at	EIF4B	1975	0.84434	3.06644	0.0031097	0.205152	-1.75176
11742422_a_at	CEP192	55125	0.454476	3.06231	0.00314764	0.205152	-1.76176
11733370_a_at	PSME1	5720	0.49953	3.06019	0.00316724	0.205152	-1.76688
11749275_a_at	SKAP2	8935	0.603023	3.05363	0.00322861	0.205152	-1.7827
11718204_a_at	REC8	9985	0.792734	3.05039	0.00325932	0.205152	-1.7905
11739068_a_at	KIFAP3	22920	0.62309	3.0503	0.00326025	0.205152	-1.79074
11739770_s_at	TMOD2	29767	0.599564	3.04887	0.0032739	0.205152	-1.79418
11751845_x_at	SERPING1	710	0.652562	3.04674	0.00329429	0.205152	-1.7993
11732248_at	NR2F1	7025	0.688949	3.04148	0.00334527	0.205152	-1.81195
11724252_s_at	SLC39A8	64116	1.01077	3.02962	0.0034629	0.205152	-1.84041
11723920_at	KLHL41	10324	-0.651355	-3.02958	0.00346331	0.205152	-1.84051
11746876_a_at	TRA2A	29896	0.643642	3.02953	0.00346387	0.205152	-1.84064
11755095_a_at	CFAP20	29105	0.555244	3.02878	0.00347143	0.205152	-1.84244
11754365_s_at	ROR2	4920	0.815797	3.02802	0.00347909	0.205152	-1.84425
11730524_a_at	PTPN13	5783	0.650845	3.02595	0.00350012	0.205152	-1.84922
11745902_a_at	NPC2	10577	0.596297	3.02548	0.00350485	0.205152	-1.85033
11726677_a_at	PSMB9	5698	0.425114	3.02114	0.00354936	0.205152	-1.86072
11718422_s_at	CCNB1IP1	57820	0.501501	3.01476	0.00361583	0.205152	-1.87599
11753459_x_at	HNRNPA1	3178	0.635511	3.01325	0.00363161	0.205152	-1.87957
11732450_s_at	AGRN	375790	0.781759	3.01245	0.00364007	0.205152	-1.88149
11726880_a_at	XIRP2	129446	-1.0507	-3.01112	0.00365414	0.205152	-1.88466
11754054_x_at	RPL3	6122	0.723654	3.01108	0.00365461	0.205152	-1.88477
11753774_a_at	TMEM203	94107	0.510569	3.01053	0.00366037	0.205152	-1.88607
11732127_a_at	CCT4	10575	0.704083	3.00729	0.00369501	0.205152	-1.89381
11727948_a_at	RAB28	9364	0.535427	3.00475	0.00372225	0.205152	-1.89986
11753750_x_at	SUMO2	6613	0.58109	3.00317	0.00373936	0.205152	-1.90363
11742232_s_at	FAM3C	10447	0.688472	3.00091	0.00376385	0.205152	-1.909
11730223_a_at	PNPLA2	57104	-0.485228	-2.99692	0.00380758	0.205152	-1.9185
11755006_x_at	BCAR3	8412	0.733827	2.99633	0.00381406	0.205152	-1.9199
11723652_a_at	MUT	4594	0.548397	2.98678	0.00392078	0.205152	-1.94259
11725439_at	HBD	3045	-1.0901	-2.98642	0.00392479	0.205152	-1.94343
11736309_a_at	CSNK1A1	1452	0.717841	2.98435	0.00394834	0.205152	-1.94835
11725462_at	MAU2	23383	0.528635	2.98433	0.00394857	0.205152	-1.94839
11715497_a_at	OXA1L	5018	0.634984	2.98394	0.00395293	0.205152	-1.9493
11715848_a_at	ATP5G2	517	0.479431	2.97975	0.00400097	0.205152	-1.95923
11729583_x_at	CA1	759	-0.610804	-2.97757	0.00402619	0.205152	-1.96439
200005_PM_at	EIF3D	8664	0.607593	2.97384	0.00406971	0.205152	-1.97323
11747000_a_at	LTA4H	4048	0.544011	2.97138	0.00409863	0.205152	-1.97905
11729846_a_at	BST1	683	0.741197	2.97058	0.00410801	0.205152	-1.98092
11743132_at	SLN	6588	-0.823298	-2.96953	0.00412044	0.205152	-1.98341
11736190_a_at	OGN	4969	1.19368	2.96717	0.00414848	0.205152	-1.98898
11720488_a_at	HSPB6	126393	-0.627682	-2.96329	0.00419504	0.205152	-1.99814
11716666_a_at	ID3	3399	0.798853	2.96223	0.00420781	0.205152	-2.00064
11756587_a_at	PTGDS	5730	1.07754	2.96021	0.0042323	0.205152	-2.0054
11718977_a_at	CAPN2	824	0.847031	2.95976	0.00423765	0.205152	-2.00644
11751818_x_at	PTGES3	10728	0.766794	2.9586	0.00425182	0.205152	-2.00918
11743362_s_at	ADSS	159	0.59436	2.95636	0.00427924	0.205152	-2.01446
11758096_s_at	ABR	29	0.562994	2.95493	0.00429683	0.205152	-2.01783
11735689_a_at	DDX41	51428	0.584099	2.95318	0.00431843	0.205152	-2.02194
11743087_at	PPBP	5473	-1.20294	-2.95066	0.00434972	0.205152	-2.02787
11733451_s_at	SLFN11	91607	0.542597	2.9492	0.00436796	0.205152	-2.03131
11717967_x_at	TYW1	55253	0.466166	2.94527	0.00441737	0.206125	-2.04054
11735570_a_at	SORBS2	8470	0.718637	2.9376	0.00451527	0.209123	-2.05852
11758070_s_at	PBX1	5087	0.547376	2.93476	0.00455198	0.209123	-2.06517
11730914_a_at	ERLIN1	10613	0.614701	2.93346	0.00456893	0.209123	-2.06821
11757784_s_at	RPL22	6146	0.427557	2.92905	0.00462672	0.210428	-2.07852
11753129_a_at	TM4SF1	4071	0.97458	2.92415	0.00469183	0.212045	-2.08998
11747714_a_at	ABCA8	10351	0.730112	2.92058	0.00473976	0.212045	-2.09831
11733479_a_at	SUPT20H	55578	0.493443	2.9168	0.004791	0.212045	-2.10713
11728570_at	ZFPM2	23414	0.662601	2.91553	0.00480831	0.212045	-2.11008
11744331_a_at	CFB	629	1.05999	2.91542	0.00480982	0.212045	-2.11034
11749574_a_at	RPA2	6118	0.724621	2.90436	0.00496316	0.217471	-2.13605
11719208_s_at	NPTN	27020	0.648482	2.89783	0.00505597	0.219099	-2.15123
11727935_at	MGARP	84709	1.12232	2.89695	0.00506859	0.219099	-2.15327
11723173_at	IL17RD	54756	0.52786	2.89277	0.00512878	0.219099	-2.16293
11746932_a_at	ASPHD1	253982	0.611566	2.89182	0.00514265	0.219099	-2.16514
11724221_at	NAP1L2	4674	0.616502	2.88969	0.00517367	0.219099	-2.17007
11757500_a_at	CTDSPL	10217	0.491767	2.88904	0.00518325	0.219099	-2.17158
11718506_at	TFF3	7033	0.607144	2.88536	0.00523738	0.220092	-2.18009
11718236_s_at	PRPF4B	8899	0.492927	2.8792	0.0053292	0.22015	-2.19431
11715773_a_at	IMP3	55272	0.611785	2.87769	0.00535198	0.22015	-2.1978
11739211_x_at	HNRNPK	3190	0.651735	2.87748	0.00535509	0.22015	-2.19827
11716390_a_at	BACE1	23621	0.448254	2.87504	0.00539207	0.22015	-2.2039
11718848_a_at	BEX2	84707	0.896274	2.8739	0.00540944	0.22015	-2.20653
11720253_s_at	TOB1	10140	0.666134	2.87304	0.00542256	0.22015	-2.20852
11717939_a_at	U2AF2	11338	0.697701	2.86785	0.00550232	0.221286	-2.22046
11718172_at	C2CD5	9847	0.524999	2.86486	0.00554885	0.221286	-2.22735
11757265_x_at	EIF3K	27335	0.566749	2.85975	0.00562917	0.221286	-2.23909
11723556_x_at	DCAF16	54876	0.593188	2.85957	0.0056319	0.221286	-2.23949
11718399_s_at	TGM2	7052	0.759513	2.85834	0.00565149	0.221286	-2.24233
11737407_a_at	GLT8D1	55830	0.518792	2.85747	0.00566524	0.221286	-2.24432
11724387_at	HOXB2	3212	0.49325	2.85633	0.00568333	0.221286	-2.24692
11748878_x_at	WRB	7485	0.52212	2.85212	0.0057509	0.221286	-2.25658
11743558_a_at	NOA1	84273	0.398346	2.85148	0.00576128	0.221286	-2.25805
11726150_s_at	PPIP5K2	23262	0.463031	2.85013	0.00578314	0.221286	-2.26115
11756380_s_at	TRMT112	51504	0.545591	2.84714	0.00583177	0.221286	-2.26799
11743905_a_at	SPCS1	28972	0.526911	2.84212	0.0059142	0.221286	-2.27946
11727869_s_at	GALK2	2585	0.47703	2.8403	0.00594448	0.221286	-2.28363
11719372_s_at	BEX3	27018	0.496346	2.84029	0.00594464	0.221286	-2.28365
11742723_a_at	STAT6	6778	0.545964	2.83948	0.00595818	0.221286	-2.28551
11752911_a_at	EIF3M	10480	0.60074	2.83874	0.00597038	0.221286	-2.28718
11753661_a_at	ID1	3397	0.830275	2.8366	0.00600617	0.221286	-2.29206
11751295_a_at	HARS2	23438	0.464175	2.83493	0.00603436	0.221286	-2.29588
11718279_at	RPRD1B	58490	0.43722	2.83285	0.00606945	0.221286	-2.30061
11727884_at	ERAP1	51752	0.657004	2.8313	0.00609587	0.221286	-2.30416
11760944_at	GAA	2548	-0.418456	-2.83122	0.00609723	0.221286	-2.30434
11735744_a_at	RAB34	83871	0.603553	2.8272	0.00616594	0.22254	-2.31349
11735970_a_at	DNAJB13	374407	-0.406739	-2.82477	0.00620792	0.22254	-2.31903
11759288_at	TMX4	56255	0.575093	2.8238	0.00622468	0.22254	-2.32123
11756328_s_at	TARDBP	23435	0.450666	2.82072	0.0062782	0.222728	-2.32821
11731143_a_at	ADGRD1	283383	0.786368	2.81917	0.00630547	0.222728	-2.33175
11724762_a_at	DEPTOR	64798	0.686475	2.81818	0.00632291	0.222728	-2.334
11731126_at	GXYLT2	727936	0.543883	2.81523	0.00637497	0.223365	-2.34069
11731172_s_at	GLDN	342035	-0.460922	-2.81364	0.00640316	0.223365	-2.34429
11716074_x_at	HSBP1	3281	0.383833	2.80788	0.00650656	0.224184	-2.35736
11721120_a_at	NUDT5	11164	0.457022	2.80776	0.00650864	0.224184	-2.35762
11715612_s_at	TMX2	51075	0.375447	2.80712	0.00652024	0.224184	-2.35907
11716254_s_at	RBFOX2	23543	0.576747	2.80255	0.0066035	0.225965	-2.36941
11720352_at	ETV5	2119	0.471909	2.79952	0.00665915	0.22679	-2.37625
11715413_s_at	TSC22D1	8848	0.602217	2.79573	0.00672946	0.227901	-2.38481
11739489_a_at	ATP10D	57205	0.613442	2.79265	0.00678696	0.227901	-2.39175
11730066_s_at	MAPK10	5602	0.640279	2.79181	0.00680276	0.227901	-2.39364
11721378_at	FBXL7	23194	0.384875	2.79051	0.00682738	0.227901	-2.39658
11743314_a_at	FASN	2194	-0.680525	-2.78929	0.00685034	0.227901	-2.39932
11753085_a_at	PGK1	5230	0.611163	2.78539	0.00692455	0.228452	-2.4081
11718209_s_at	TMEM9B	56674	0.548737	2.78397	0.00695183	0.228452	-2.4113
11728310_a_at	CMTR2	55783	0.454869	2.78343	0.00696229	0.228452	-2.41252
11759540_a_at	RPL35A	6165	0.451028	2.77978	0.0070327	0.229714	-2.42072
11718066_a_at	TCTN1	79600	0.630733	2.77678	0.00709118	0.229945	-2.42746
11741315_a_at	PLSCR4	57088	0.509912	2.77544	0.00711732	0.229945	-2.43046
11752603_a_at	RTCB	51493	0.571841	2.7743	0.00713972	0.229945	-2.43301
11763406_s_at	BICC1	80114	0.6131	2.77288	0.00716779	0.229945	-2.43621
11724441_x_at	PTGIS	5740	0.605742	2.76738	0.00727701	0.231635	-2.44852
11720206_s_at	CLDN12	9069	0.464575	2.76699	0.00728494	0.231635	-2.4494
11719666_a_at	STMN1	3925	0.613399	2.76377	0.00734966	0.232664	-2.4566
11716509_a_at	AKR1A1	10327	0.374344	2.75707	0.00748622	0.235242	-2.47157
11739830_a_at	GUCY1A3	2982	0.618719	2.75657	0.00749658	0.235242	-2.4727
11735990_x_at	JCHAIN	3512	0.636035	2.75476	0.00753384	0.235383	-2.47673
11744828_a_at	CLK1	1195	0.767772	2.7519	0.00759314	0.236209	-2.48311
11745482_s_at	PRNP	5621	0.698459	2.74671	0.00770177	0.236704	-2.49465
11715663_a_at	STARD7	56910	0.570994	2.74655	0.00770518	0.236704	-2.49501
11723222_s_at	MYOT	9499	-0.827927	-2.74643	0.00770787	0.236704	-2.4953
11728562_a_at	DUSP13	51207	-0.40302	-2.74259	0.00778916	0.238182	-2.50382
11716755_at	RNF7	9616	0.484373	2.7381	0.00788537	0.239148	-2.5138
11745496_a_at	SPINT2	10653	0.459424	2.73801	0.0078873	0.239148	-2.514
11763115_a_at	IGHG1	3500	-0.300703	-2.73226	0.00801217	0.241284	-2.52676
11763539_a_at	KLK8	11202	0.867809	2.73144	0.0080302	0.241284	-2.52858
11733165_s_at	YIPF5	81555	0.545684	2.72859	0.00809289	0.241284	-2.5349
11716941_at	TRIB2	28951	0.440378	2.72794	0.00810709	0.241284	-2.53632
11735329_a_at	CD47	961	0.504738	2.72619	0.00814601	0.241284	-2.54021
11743776_a_at	GLT8D2	83468	0.49773	2.72559	0.0081592	0.241284	-2.54153
11733109_a_at	TLK1	9874	0.515286	2.72213	0.00823662	0.242575	-2.54919
11756744_a_at	DUSP11	8446	0.493531	2.71494	0.00839916	0.244184	-2.56505
11717247_a_at	EIF1B	10289	0.506169	2.71473	0.008404	0.244184	-2.56552
11725454_a_at	MYO1B	4430	0.527239	2.71333	0.00843611	0.244184	-2.56862
11756622_a_at	HSPA8	3312	0.808709	2.71244	0.00845638	0.244184	-2.57056
11754373_a_at	MARK3	4140	0.574914	2.71224	0.00846114	0.244184	-2.57102
11755033_a_at	GABPA	2551	0.486234	2.71064	0.00849782	0.244261	-2.57453
11758655_s_at	RRAGA	10670	0.484284	2.70856	0.00854604	0.244669	-2.57912
11745803_x_at	TPM1	7168	0.677386	2.7064	0.00859622	0.24484	-2.58387
11726910_x_at	MRI1	84245	0.432272	2.70538	0.00862016	0.24484	-2.58612
11724317_a_at	FGF1	2246	0.904284	2.70221	0.00869451	0.245456	-2.59309
11739828_s_at	CYS1	192668	0.643984	2.70058	0.00873303	0.245456	-2.59667
11746367_a_at	CSE1L	1434	0.466603	2.69876	0.00877611	0.245456	-2.60066
11748735_s_at	BZW1	9689	0.644161	2.69854	0.00878132	0.245456	-2.60114
11718578_a_at	GSTM3	2947	0.616829	2.69586	0.0088452	0.245456	-2.60702
11746440_s_at	GLO1	2739	0.507235	2.6958	0.00884681	0.245456	-2.60717
11739813_a_at	FZD1	8321	0.494552	2.69211	0.00893538	0.24696	-2.61524
11756140_s_at	RPL4	6124	0.636699	2.68487	0.00911186	0.249756	-2.63109
11756191_a_at	MAN1C1	57134	0.512721	2.68397	0.0091341	0.249756	-2.63306
11723028_a_at	MEST	4232	0.649604	2.68351	0.0091455	0.249756	-2.63407
11722057_a_at	SNRNP40	9410	0.478538	2.67964	0.00924133	0.249756	-2.64252
11753592_x_at	EEF1G	1937	0.609644	2.67822	0.00927689	0.249756	-2.64563
11728203_a_at	PHGDH	26227	0.548535	2.67699	0.00930767	0.249756	-2.64831
11723487_a_at	LAMB1	3912	0.774361	2.67641	0.00932208	0.249756	-2.64956
11744373_s_at	GYG1	2992	0.45122	2.67416	0.00937889	0.249756	-2.65448
11756376_a_at	TTC19	54902	0.48846	2.6704	0.00947415	0.249756	-2.66266
11729190_a_at	MAX	4149	0.634696	2.66926	0.00950338	0.249756	-2.66516
11716029_a_at	NDUFB9	4715	0.539006	2.66525	0.00960624	0.249756	-2.67387
11722368_a_at	TRIM22	10346	0.474015	2.66415	0.00963457	0.249756	-2.67625
11716906_a_at	CDH1	999	0.610179	2.66316	0.00966033	0.249756	-2.67841
11730928_a_at	IKBKB	3551	0.491473	2.66306	0.00966295	0.249756	-2.67863
11726871_s_at	LEPR	3953	0.668627	2.66285	0.00966839	0.249756	-2.67909
11753833_a_at	DYNLL1	8655	0.479396	2.66025	0.00973606	0.249756	-2.68473
11751009_s_at	IK	3550	0.548382	2.65974	0.00974944	0.249756	-2.68584
11724983_at	PCDH7	5099	0.502859	2.65935	0.00975966	0.249756	-2.68669
11743164_x_at	ATF1	466	0.504083	2.65902	0.00976823	0.249756	-2.6874
11717762_a_at	CPVL	54504	0.581681	2.65805	0.0097938	0.249756	-2.68951
11716411_x_at	RPS4Y1	6192	-1.69992	-2.65566	0.00985669	0.249756	-2.69469
11716269_s_at	KRTCAP2	200185	0.500555	2.65519	0.00986903	0.249756	-2.6957
11757759_s_at	PEG10	23089	0.573517	2.65474	0.00988088	0.249756	-2.69667
11725232_at	ATP8B2	57198	0.498463	2.6535	0.00991387	0.249756	-2.69937
11715361_a_at	ATP6V0E1	8992	0.658468	2.65065	0.00998984	0.249756	-2.70554
11725141_a_at	FUBP3	8939	0.550698	2.64956	0.0100191	0.249756	-2.7079
11725847_s_at	FAM76B	143684	0.499413	2.64602	0.0101144	0.249756	-2.71556
11726190_a_at	DOCK4	9732	0.486432	2.64488	0.0101452	0.249756	-2.71801
11715751_a_at	DPYSL3	1809	0.489722	2.64312	0.0101932	0.249756	-2.72183
11720762_a_at	FBXO3	26273	0.571631	2.64139	0.0102402	0.249756	-2.72555
11717652_s_at	SPRY1	10252	0.527501	2.6406	0.0102619	0.249756	-2.72726
11731611_a_at	PCID2	55795	0.700049	2.64039	0.0102678	0.249756	-2.72772
11717909_at	IGFBP6	3489	0.605654	2.63955	0.0102907	0.249756	-2.72952
11744058_a_at	DDOST	1650	0.607573	2.63854	0.0103185	0.249756	-2.7317
11730726_s_at	AGT	183	0.671354	2.63757	0.0103452	0.249756	-2.73379
11729196_a_at	STX16	8675	0.479705	2.63752	0.0103466	0.249756	-2.7339
11715393_a_at	C3	718	0.689328	2.63694	0.0103626	0.249756	-2.73515
11743809_x_at	TCEAL9	51186	0.539655	2.63613	0.010385	0.249756	-2.73689
11719062_a_at	SESN1	27244	0.538209	2.63588	0.010392	0.249756	-2.73744
11757075_s_at	RPL15	6138	0.657498	2.63283	0.0104768	0.250357	-2.744
11738447_a_at	NFAT5	10725	0.49262	2.63248	0.0104867	0.250357	-2.74476
11718471_at	GLIS2	84662	0.612949	2.62898	0.0105849	0.251865	-2.75229
11722352_s_at	ACTA2	59	0.706993	2.62033	0.0108313	0.255977	-2.77087
11726702_s_at	AFTPH	54812	0.529196	2.6197	0.0108496	0.255977	-2.77223
11716809_a_at	CDC16	8881	0.58044	2.61746	0.0109144	0.255977	-2.77703
11740033_a_at	PPIE	10450	0.396217	2.61702	0.010927	0.255977	-2.77796
11756011_a_at	PTPRJ	5795	0.422369	2.61671	0.0109359	0.255977	-2.77862
11732221_at	CRH	1392	-0.377358	-2.61376	0.0110219	0.256106	-2.78494
11722736_s_at	APPL1	26060	0.573993	2.61144	0.0110899	0.256106	-2.7899
11720163_at	VEGFC	7424	0.553605	2.6113	0.0110941	0.256106	-2.79021
11718354_a_at	ERP44	23071	0.635136	2.60905	0.0111606	0.256106	-2.79503
11720489_a_at	ACTC1	70	-0.78095	-2.60895	0.0111635	0.256106	-2.79524
11745879_a_at	SARAF	51669	0.61132	2.60845	0.0111783	0.256106	-2.7963
11719340_a_at	MYRF	745	0.670103	2.60802	0.0111908	0.256106	-2.79721
11730365_at	AMPD1	270	-0.49753	-2.6019	0.0113737	0.258245	-2.81028
11730778_a_at	HSD17B11	51170	0.638716	2.60161	0.0113826	0.258245	-2.81091
11755595_a_at	TGDS	23483	0.427091	2.60129	0.0113921	0.258245	-2.81158
11734390_a_at	ABLIM2	84448	-0.330392	-2.59782	0.0114972	0.258573	-2.81898
11716379_s_at	TOMM20	9804	0.592508	2.59549	0.0115683	0.258573	-2.82395
11746371_a_at	AASDHPPT	60496	0.372338	2.59474	0.0115911	0.258573	-2.82554
11729003_at	ADRB1	153	0.57276	2.59321	0.011638	0.258573	-2.8288
11717392_a_at	FN3KRP	79672	0.435194	2.59267	0.0116547	0.258573	-2.82995
11733078_a_at	PPP1R12A	4659	0.518171	2.59252	0.0116593	0.258573	-2.83026
11719198_s_at	CCND2	894	0.536444	2.59091	0.011709	0.258573	-2.83369
11740633_x_at	ABCA10	10349	0.543008	2.59044	0.0117233	0.258573	-2.83467
11742933_a_at	PSIP1	11168	0.554002	2.59021	0.0117304	0.258573	-2.83517
11742211_x_at	APP	351	0.731086	2.58611	0.0118579	0.259919	-2.84387
11747448_x_at	BTN3A2	11118	0.677587	2.58593	0.0118638	0.259919	-2.84427
11749254_a_at	PRSS23	11098	0.668726	2.57997	0.0120514	0.262346	-2.8569
11739282_a_at	TRIM23	373	0.425918	2.57774	0.0121224	0.262346	-2.86163
11741876_a_at	IL9R	3581	-0.382099	-2.57675	0.0121538	0.262346	-2.86372
11753573_x_at	EMC4	51234	0.409483	2.57602	0.012177	0.262346	-2.86525
11757997_s_at	OAT	4942	0.483901	2.57598	0.0121783	0.262346	-2.86534
11723786_a_at	ZNF766	90321	0.432683	2.57551	0.0121937	0.262346	-2.86635
11734874_x_at	PPFIBP1	8496	0.542583	2.57202	0.0123059	0.26302	-2.87372
11743569_a_at	EML1	2009	0.593057	2.56967	0.0123819	0.26302	-2.87868
11738958_at	CARD17	440068	-0.350819	-2.56848	0.0124206	0.26302	-2.88119
11721817_a_at	SH3BP5L	80851	-0.389971	-2.56672	0.0124782	0.26302	-2.88491
11755795_a_at	PRDM2	7799	-0.467462	-2.56548	0.0125188	0.26302	-2.88752
11751360_x_at	REXO2	25996	0.51085	2.56513	0.0125305	0.26302	-2.88827
11733049_s_at	NSMCE1	197370	0.455019	2.56491	0.0125376	0.26302	-2.88873
11762145_a_at	MAPK11	5600	-0.364306	-2.56478	0.0125418	0.26302	-2.889
11723778_at	CYP2U1	113612	0.41645	2.56416	0.0125623	0.26302	-2.89031
11762122_a_at	GLS2	27165	-0.389808	-2.56305	0.012599	0.26302	-2.89266
11734373_a_at	CSPP1	79848	0.484326	2.56059	0.0126803	0.26302	-2.89783
11742743_a_at	CNN3	1266	0.653726	2.56017	0.0126943	0.26302	-2.89872
11728823_a_at	SLC25A3	5250	0.600343	2.55997	0.0127008	0.26302	-2.89913
11726814_x_at	KDM5D	8284	-0.608529	-2.5556	0.0128469	0.265281	-2.90832
11715623_s_at	RNF114	55905	0.485436	2.55006	0.0130344	0.265352	-2.91997
11724337_s_at	NRCAM	4897	-0.775138	-2.54985	0.0130414	0.265352	-2.9204
11740401_s_at	THAP5	168451	0.498244	2.54902	0.0130698	0.265352	-2.92215
11745819_a_at	H1F0	3005	0.515385	2.54815	0.0130995	0.265352	-2.92397
11753251_a_at	JTB	10899	0.503373	2.5466	0.0131528	0.265352	-2.92723
11729166_a_at	DCTD	1635	0.626817	2.54536	0.0131953	0.265352	-2.92982
11736132_s_at	DCBLD2	131566	0.444699	2.54517	0.0132019	0.265352	-2.93022
11748079_a_at	NEB	4703	-0.657672	-2.54436	0.0132296	0.265352	-2.93191
11746740_a_at	CTTN	2017	0.478392	2.54385	0.0132474	0.265352	-2.93299
11721559_s_at	ZNF638	27332	0.43777	2.54361	0.0132555	0.265352	-2.93348
11747185_x_at	ANK1	286	-0.429842	-2.54288	0.0132809	0.265352	-2.93502
11759024_at	PPP2R5E	5529	0.380992	2.54145	0.0133304	0.265352	-2.938
11725977_at	NCBP1	4686	0.437222	2.54089	0.01335	0.265352	-2.93919
11758910_at	RTKN	6242	-0.367744	-2.5378	0.0134577	0.265352	-2.94564
11752768_s_at	MTFR1L	56181	0.474327	2.53774	0.01346	0.265352	-2.94577
11758709_s_at	RDH11	51109	0.407697	2.53655	0.0135019	0.265352	-2.94827
11726063_a_at	C2orf40	84417	0.616201	2.53524	0.0135479	0.265352	-2.951
11721688_at	ID4	3400	0.792821	2.53517	0.0135501	0.265352	-2.95113
11722184_s_at	SPTSSA	171546	0.417231	2.53512	0.013552	0.265352	-2.95124
11743957_a_at	SERPINB6	5269	0.52431	2.53265	0.0136392	0.266335	-2.95639
11732219_a_at	TUBE1	51175	0.528324	2.53033	0.013722	0.266585	-2.96125
11724075_a_at	DDX3Y	8653	-1.40667	-2.53021	0.0137262	0.266585	-2.96149
11719871_a_at	TMEM176B	28959	0.686276	2.52579	0.0138848	0.268066	-2.97071
11744071_at	LSG1	55341	0.392411	2.52574	0.0138866	0.268066	-2.97081
11718393_s_at	PREPL	9581	0.565968	2.52424	0.0139407	0.268066	-2.97393
11715546_s_at	CBX1	10951	0.377508	2.5239	0.0139531	0.268066	-2.97465
11723200_s_at	HNRNPA3	220988	0.397946	2.52291	0.013989	0.268066	-2.9767
11745624_s_at	PATJ	10207	0.538112	2.51739	0.0141904	0.271202	-2.98817
11722287_a_at	SLC30A7	148867	0.381996	2.51474	0.0142883	0.271386	-2.99368
11721880_s_at	ARID4B	51742	0.422494	2.51343	0.0143366	0.271386	-2.99639
11744565_s_at	PPWD1	23398	0.42114	2.51297	0.0143537	0.271386	-2.99734
11717019_x_at	ATP1A1	476	0.516178	2.51266	0.0143653	0.271386	-2.99799
11717820_a_at	SLC4A4	8671	0.632244	2.51203	0.0143888	0.271386	-2.9993
11756791_s_at	RFK	55312	0.59233	2.50561	0.0146295	0.275203	-3.01259
11749257_a_at	HERPUD1	9709	0.399669	2.50087	0.0148094	0.276805	-3.02238
11758348_s_at	PTTG1IP	754	0.658457	2.50071	0.0148156	0.276805	-3.02272
11732567_at	MBP	4155	0.385422	2.50033	0.0148302	0.276805	-3.02351
11752515_a_at	ODC1	4953	0.4827	2.49822	0.0149112	0.276911	-3.02787
11718535_at	NKTR	4820	0.520799	2.49817	0.014913	0.276911	-3.02796
11756429_x_at	OSTC	58505	0.444891	2.49628	0.0149858	0.277127	-3.03186
11740851_a_at	TCTN3	26123	0.442173	2.49587	0.0150017	0.277127	-3.03271
11756478_a_at	UTP11	51118	0.404984	2.49327	0.0151023	0.277439	-3.03806
11740939_x_at	SUMO1	7341	0.417303	2.49257	0.0151298	0.277439	-3.03952
11721704_a_at	CRIP1	1396	0.465361	2.4917	0.0151635	0.277439	-3.0413
11742784_at	SETX	23064	0.334203	2.49056	0.015208	0.277439	-3.04365
11748602_a_at	BAG2	9532	0.463065	2.49047	0.0152116	0.277439	-3.04384
11758194_s_at	DPP4	1803	0.75589	2.48845	0.015291	0.277565	-3.048
11720055_at	METAP1	23173	0.343591	2.48833	0.0152958	0.277565	-3.04825
11760340_at	CHRND	1144	-0.35659	-2.48559	0.0154037	0.278782	-3.05387
11716224_a_at	CKAP5	9793	0.384721	2.48466	0.0154405	0.278782	-3.05578
11744084_s_at	ANKIB1	54467	0.390903	2.48062	0.0156016	0.279532	-3.06408
11758700_s_at	SMC3	9126	0.597034	2.47876	0.0156761	0.279532	-3.06789
11727622_a_at	VIT	5212	-0.585788	-2.47861	0.0156823	0.279532	-3.06821
11747803_a_at	CLK2	1196	0.517639	2.47855	0.0156846	0.279532	-3.06833
11744241_at	HOXC9	3225	-0.496912	-2.47807	0.0157039	0.279532	-3.06931
11725166_s_at	MED23	9439	0.499178	2.47431	0.0158562	0.279532	-3.07703
11758207_s_at	PKN2	5586	0.486939	2.47319	0.0159016	0.279532	-3.07931
11730432_s_at	ZDHHC7	55625	0.382157	2.4724	0.0159337	0.279532	-3.08093
11723893_s_at	CREBBP	1387	0.524975	2.47199	0.0159505	0.279532	-3.08177
11739073_s_at	RPL7L1	285855	0.512802	2.46934	0.0160591	0.279532	-3.08719
11762863_a_at	HNRNPDL	9987	0.656376	2.46919	0.0160653	0.279532	-3.0875
11715906_a_at	FAM96B	51647	0.347799	2.46888	0.0160779	0.279532	-3.08812
11745221_a_at	ATP2C1	27032	0.494423	2.46703	0.0161544	0.279532	-3.09192
11717807_at	RNF103	7844	0.343949	2.46532	0.0162249	0.279532	-3.0954
11720310_s_at	SERP1	27230	0.508082	2.4646	0.0162551	0.279532	-3.09688
11715596_at	PSMB7	5695	0.405631	2.46446	0.0162607	0.279532	-3.09716
11746351_a_at	REV3L	5980	-0.497836	-2.46372	0.0162914	0.279532	-3.09866
11739497_a_at	SLC29A4	222962	-0.441115	-2.46359	0.0162968	0.279532	-3.09893
11748578_x_at	UROD	7389	0.319191	2.46247	0.0163435	0.279532	-3.10122
11747987_x_at	ZNF791	163049	0.418493	2.46131	0.0163922	0.279532	-3.10359
11728145_a_at	SHC2	25759	0.473815	2.46029	0.0164348	0.279532	-3.10566
11720209_at	IRF9	10379	0.415933	2.45981	0.0164551	0.279532	-3.10665
11721815_a_at	FCMR	9214	0.57377	2.45817	0.0165241	0.279532	-3.10999
11730081_a_at	MTO1	25821	0.416873	2.4573	0.0165607	0.279532	-3.11176
11747337_x_at	EIF3I	8668	0.538826	2.45563	0.0166312	0.279532	-3.11515
11722964_a_at	AMMECR1	9949	0.426111	2.45427	0.016689	0.279532	-3.11792
11758922_at	STXBP6	29091	0.456194	2.45411	0.016696	0.279532	-3.11825
11719362_at	SLF2	55719	0.423473	2.454	0.0167005	0.279532	-3.11847
11739518_a_at	FLRT3	23767	0.98107	2.45396	0.0167025	0.279532	-3.11856
11715806_a_at	SELENOW	6415	0.418407	2.45354	0.0167202	0.279532	-3.11941
11758430_s_at	SLC4A1	6521	-0.607268	-2.45343	0.016725	0.279532	-3.11964
11716707_a_at	ARL2BP	23568	0.521925	2.45339	0.0167268	0.279532	-3.11972
11734565_s_at	C1QTNF3	114899	0.740409	2.45172	0.0167977	0.280066	-3.1231
11715501_s_at	IGFBP7	3490	0.52122	2.44884	0.0169217	0.280853	-3.12897
11715796_s_at	LUM	4060	0.599462	2.4488	0.0169231	0.280853	-3.12903
11727392_s_at	COX15	1355	0.405374	2.44353	0.0171517	0.283554	-3.13974
11716989_s_at	PNRC2	55629	0.483453	2.44323	0.0171648	0.283554	-3.14034
11748535_x_at	TAF11	6882	0.451701	2.44226	0.0172069	0.283598	-3.1423
11730731_s_at	DNAJB9	4189	0.43216	2.43874	0.0173614	0.284027	-3.14943
11757832_s_at	TRA2B	6434	0.600028	2.43859	0.0173684	0.284027	-3.14975
11752959_x_at	ACTG1	71	0.72298	2.43835	0.0173788	0.284027	-3.15023
11736113_at	ARHGAP18	93663	0.51568	2.43807	0.017391	0.284027	-3.15079
11739245_a_at	ANKFY1	51479	0.399288	2.4332	0.0176072	0.286566	-3.16063
11715150_s_at	PCDHA4	56144	-0.348093	-2.43277	0.0176263	0.286566	-3.1615
11715692_a_at	CIRBP	1153	0.571735	2.4312	0.0176966	0.286818	-3.16467
11754102_a_at	TMED3	23423	0.52862	2.43036	0.0177343	0.286818	-3.16637
11721336_at	LDOC1	23641	0.361	2.42976	0.0177615	0.286818	-3.16759
11723170_at	FOXN2	3344	-0.383528	-2.42388	0.0180278	0.290466	-3.17944
11750165_a_at	FARSB	10056	0.416397	2.42164	0.01813	0.29082	-3.18394
11723535_at	PDGFRL	5157	0.531491	2.42118	0.0181508	0.29082	-3.18486
11731466_a_at	CTSC	1075	0.52575	2.42074	0.0181712	0.29082	-3.18575
11730756_at	TXNDC12	51060	0.4233	2.41949	0.0182288	0.291093	-3.18827
11727467_x_at	IL10RB	3588	0.422607	2.41728	0.0183307	0.291519	-3.19271
11724190_s_at	ATP5B	506	0.483151	2.41715	0.0183366	0.291519	-3.19296
11715459_x_at	COX8A	1351	0.349443	2.4158	0.0183994	0.291873	-3.19569
11737903_a_at	AR	367	-0.41149	-2.41478	0.0184467	0.291979	-3.19773
11752094_a_at	EIF4G2	1982	0.503817	2.41287	0.0185359	0.292137	-3.20157
11743380_s_at	NFE2L2	4780	0.467244	2.41282	0.0185381	0.292137	-3.20166
11755915_a_at	HPS3	84343	0.378077	2.41074	0.0186355	0.29261	-3.20583
11752964_a_at	SLC25A20	788	0.37702	2.41044	0.0186495	0.29261	-3.20643
11754739_a_at	ARHGAP5	394	0.583289	2.40942	0.0186975	0.292724	-3.20848
11744460_a_at	PI4KB	5298	0.331119	2.40762	0.0187824	0.293414	-3.21208
11725444_at	CCR1	1230	-0.464289	-2.40583	0.0188674	0.293851	-3.21567
11719551_s_at	RHOBTB1	9886	0.422758	2.40531	0.0188922	0.293851	-3.21672
11715984_s_at	ADNP	23394	0.42456	2.4037	0.0189688	0.294405	-3.21993
11749350_x_at	BPHL	670	0.41136	2.40078	0.0191085	0.295221	-3.22577
11754932_x_at	XRCC6	2547	0.433923	2.40043	0.0191253	0.295221	-3.22647
11752629_s_at	RBM39	9584	0.51462	2.40003	0.0191446	0.295221	-3.22727
11742715_x_at	TBRG1	84897	0.388149	2.39499	0.0193885	0.298304	-3.23733
11727164_at	ACVR2A	92	0.370263	2.39342	0.0194647	0.298304	-3.24045
11715344_at	GSTP1	2950	0.386567	2.39333	0.019469	0.298304	-3.24063
11731480_a_at	SNRPB2	6629	0.399128	2.39156	0.0195556	0.298924	-3.24415
11746492_s_at	SGCE	8910	0.367067	2.39081	0.0195927	0.298924	-3.24566
11722532_s_at	CALD1	800	0.730333	2.38683	0.0197889	0.300899	-3.25357
11717841_at	ETNK1	55500	0.468009	2.38649	0.0198059	0.300899	-3.25425
11753764_s_at	TNFRSF21	27242	0.695034	2.38426	0.0199167	0.301322	-3.25868
11729531_a_at	MAP3K4	4216	0.380258	2.383	0.0199792	0.301322	-3.26117
11754240_a_at	MRPS5	64969	0.386357	2.38036	0.0201116	0.301322	-3.26641
11757323_x_at	TOP2B	7155	0.406439	2.37976	0.0201421	0.301322	-3.26762
11757803_x_at	CNOT2	4848	0.411178	2.37945	0.0201573	0.301322	-3.26822
11725999_s_at	FAS	355	0.535365	2.37836	0.0202123	0.301322	-3.27038
11763320_x_at	GLS	2744	0.485675	2.37793	0.0202342	0.301322	-3.27124
11739120_a_at	XPO7	23039	0.360994	2.37753	0.0202543	0.301322	-3.27203
11741113_a_at	PDCD4	27250	0.429663	2.37744	0.0202588	0.301322	-3.2722
11742986_at	PARK7	11315	0.397063	2.37706	0.0202782	0.301322	-3.27296
11721364_s_at	IREB2	3658	0.460518	2.376	0.0203317	0.301322	-3.27505
11728661_a_at	GABARAPL2	11345	0.45662	2.3759	0.020337	0.301322	-3.27526
11716061_a_at	FAM162A	26355	0.412755	2.37385	0.0204411	0.302243	-3.27931
11717854_a_at	ZSCAN18	65982	0.547023	2.37171	0.0205507	0.303105	-3.28355
11747986_a_at	SS18	6760	0.458547	2.37106	0.0205838	0.303105	-3.28483
11745846_x_at	TMEM128	85013	0.532705	2.36771	0.0207564	0.305021	-3.29145
11715320_s_at	TTN	7273	-0.998292	-2.3624	0.0210329	0.306209	-3.30194
11717348_a_at	ADD3	120	0.475474	2.36185	0.0210616	0.306209	-3.30302
11722701_s_at	KIAA1109	84162	0.385019	2.36121	0.0210951	0.306209	-3.30428
11719190_a_at	STXBP3	6814	0.512692	2.35843	0.0212411	0.306209	-3.30975
11735152_a_at	SLC8A1	6546	0.580033	2.3576	0.0212851	0.306209	-3.31139
11726384_at	FRY	10129	0.426474	2.35676	0.0213293	0.306209	-3.31303
11738928_a_at	STOX1	219736	-0.503264	-2.35658	0.0213391	0.306209	-3.3134
11722893_at	HOXB7	3217	0.401678	2.35578	0.0213813	0.306209	-3.31496
11747323_x_at	NCBP2	22916	0.455084	2.3555	0.0213965	0.306209	-3.31552
11726977_s_at	EIF4A2	1974	0.629483	2.35544	0.0213995	0.306209	-3.31563
11749088_s_at	PTPRK	5796	0.422132	2.35416	0.0214676	0.306209	-3.31815
11746904_a_at	RGL2	5863	0.484656	2.35351	0.0215022	0.306209	-3.31943
11745119_a_at	DST	667	-0.474296	-2.35191	0.0215878	0.306209	-3.32257
11723077_at	PBDC1	51260	0.452944	2.35138	0.0216162	0.306209	-3.32362
11717585_a_at	PSMD10	5716	0.491937	2.3511	0.0216312	0.306209	-3.32417
11718654_s_at	PKD2	5311	0.559711	2.3505	0.0216637	0.306209	-3.32535
11724395_a_at	ZNF83	55769	0.404391	2.34906	0.0217408	0.306209	-3.32817
11752435_s_at	EXT2	2132	0.471689	2.34814	0.0217906	0.306209	-3.32998
11716329_s_at	GJA1	2697	0.625507	2.34781	0.0218085	0.306209	-3.33063
11722534_at	RPRM	56475	0.791171	2.3477	0.021814	0.306209	-3.33083
11764049_at	DPYSL4	10570	-0.345046	-2.34638	0.0218854	0.306209	-3.33342
11763854_a_at	CD9	928	0.754995	2.34603	0.0219046	0.306209	-3.33411
11746147_a_at	EIF2B1	1967	0.48451	2.34485	0.0219685	0.306209	-3.33642
200023_PM_s_at	EIF3F	8665	0.447055	2.34345	0.022045	0.306209	-3.33917
11723312_a_at	PXMP2	5827	0.665642	2.34222	0.022112	0.306209	-3.34157
11723564_s_at	NR2C2	7182	0.369083	2.34184	0.0221327	0.306209	-3.34231
11760417_at	DUOXA1	90527	-0.461821	-2.34051	0.0222057	0.306209	-3.34491
11754208_x_at	NTAN1	123803	0.37548	2.33949	0.0222617	0.306209	-3.34691
11716691_a_at	NPEPPS	9520	0.426589	2.33939	0.0222672	0.306209	-3.34711
11751921_s_at	AHR	196	0.53074	2.33875	0.0223028	0.306209	-3.34837
11716360_a_at	CNIH1	10175	0.437447	2.33869	0.0223059	0.306209	-3.34848
11728274_a_at	PMP22	5376	0.480533	2.33865	0.0223084	0.306209	-3.34857
11715610_a_at	ARPC1A	10552	0.496594	2.33627	0.0224397	0.306209	-3.35321
11721529_at	ZDHHC2	51201	0.405141	2.33531	0.0224927	0.306209	-3.35508
11752108_a_at	PPP6R3	55291	0.375778	2.33358	0.0225894	0.306209	-3.35847
11718120_at	ATP6V1A	523	0.473571	2.33352	0.0225924	0.306209	-3.35857
11717853_at	CCL21	6366	0.532933	2.33291	0.0226265	0.306209	-3.35977
11716582_a_at	G3BP2	9908	0.439326	2.33264	0.0226418	0.306209	-3.3603
11723482_s_at	TIA1	7072	0.391348	2.33197	0.0226792	0.306209	-3.3616
11732389_a_at	DYNC2LI1	51626	0.37315	2.32981	0.0228	0.306209	-3.3658
11756202_a_at	FOXJ3	22887	0.359783	2.32903	0.0228438	0.306209	-3.36732
11715621_at	UFC1	51506	0.525661	2.32814	0.0228942	0.306209	-3.36906
11745325_a_at	ZNF497	162968	-0.322948	-2.32801	0.0229014	0.306209	-3.36931
11751141_a_at	ACTR3	10096	0.538773	2.32598	0.0230164	0.306209	-3.37327
11719784_x_at	RPS23	6228	0.467209	2.32499	0.0230724	0.306209	-3.37519
11744118_a_at	MRPL10	124995	0.422813	2.32289	0.0231923	0.306209	-3.37929
11724022_a_at	TRIM13	10206	0.41338	2.3223	0.0232257	0.306209	-3.38042
11717771_a_at	OTUB1	55611	0.404775	2.32187	0.0232503	0.306209	-3.38126
11750091_a_at	TPRKB	51002	0.397593	2.32052	0.0233278	0.306209	-3.38389
11755519_x_at	TGS1	96764	0.391915	2.31705	0.0235275	0.306209	-3.39062
11718897_at	SPAG9	9043	0.555729	2.31683	0.0235403	0.306209	-3.39105
11726581_a_at	GUCY1B3	2983	0.40042	2.31678	0.0235427	0.306209	-3.39113
11729602_a_at	CHMP2A	27243	0.376677	2.31507	0.0236418	0.306209	-3.39445
11718332_a_at	TSPAN3	10099	0.49686	2.31418	0.0236934	0.306209	-3.39617
11731996_at	TRIM58	25893	-0.531106	-2.31403	0.0237023	0.306209	-3.39647
11742718_a_at	SLTM	79811	0.394876	2.31402	0.0237029	0.306209	-3.39649
11757913_x_at	TUBA1A	7846	0.51222	2.31397	0.0237059	0.306209	-3.39659
11756899_a_at	NUDT21	11051	0.536961	2.3129	0.0237685	0.306209	-3.39867
11739026_x_at	HMGB1	3146	0.479098	2.31219	0.0238096	0.306209	-3.40003
11733088_at	MAF	4094	0.525497	2.31217	0.0238107	0.306209	-3.40007
11754984_s_at	MYH10	4628	0.564512	2.31174	0.0238358	0.306209	-3.4009
11743152_a_at	TUSC3	7991	0.494701	2.31146	0.0238525	0.306209	-3.40145
11736678_s_at	PODXL	5420	0.553914	2.31117	0.0238695	0.306209	-3.40202
11720791_a_at	RHOC	389	0.301942	2.31043	0.0239129	0.306209	-3.40345
11717431_a_at	SNRPD3	6634	0.38255	2.30955	0.023964	0.306209	-3.40514
11726938_a_at	PHPT1	29085	0.483567	2.30954	0.023965	0.306209	-3.40517
11747357_a_at	CIAPIN1	57019	0.328095	2.30901	0.0239959	0.306209	-3.40619
11754191_x_at	SRSF11	9295	0.489136	2.30875	0.0240116	0.306209	-3.4067
11732189_at	NOTCH2	4853	0.517258	2.3081	0.0240494	0.306209	-3.40794
11757631_s_at	VGLL3	389136	0.544869	2.30807	0.0240514	0.306209	-3.40801
11734704_at	LAMA4	3910	0.390265	2.30638	0.0241513	0.306209	-3.41128
11721660_s_at	LMO4	8543	0.398809	2.30609	0.0241683	0.306209	-3.41183
11727902_a_at	EPB41L2	2037	0.450362	2.30491	0.0242383	0.306209	-3.41412
11721135_s_at	IGFBP3	3486	0.598611	2.3044	0.0242685	0.306209	-3.4151
11755137_a_at	MCUB	55013	0.417118	2.30354	0.0243198	0.306209	-3.41676
11717443_s_at	JAGN1	84522	0.377646	2.30352	0.0243209	0.306209	-3.4168
11749950_a_at	NEPRO	25871	0.458105	2.30322	0.0243385	0.306209	-3.41737
11743597_s_at	ZNF140	7699	0.448244	2.30289	0.0243583	0.306209	-3.41801
11737818_a_at	LOXHD1	125336	-0.374874	-2.30275	0.0243667	0.306209	-3.41828
11739056_s_at	GPM6A	2823	0.694434	2.30254	0.0243795	0.306209	-3.4187
11745016_a_at	C1orf43	25912	0.530249	2.30245	0.0243848	0.306209	-3.41887
11756474_a_at	CPT1A	1374	0.415494	2.30149	0.024442	0.306209	-3.42072
11758163_s_at	ZFP62	643836	0.42017	2.3014	0.0244471	0.306209	-3.42088
11743742_at	ATP11A	23250	0.439917	2.30104	0.0244689	0.306209	-3.42159
11720849_a_at	RAB23	51715	0.488466	2.30103	0.0244692	0.306209	-3.42159
11718230_a_at	HLA-F	3134	0.4586	2.30012	0.0245236	0.306209	-3.42335
11746840_a_at	PPP1R9A	55607	-0.354875	-2.29903	0.0245892	0.306209	-3.42545
11719113_a_at	PJA2	9867	0.507317	2.29881	0.0246023	0.306209	-3.42587
11730728_a_at	UBA3	9039	0.319989	2.29836	0.0246296	0.306209	-3.42675
11744400_a_at	MYL6B	140465	0.484543	2.29706	0.024708	0.306439	-3.42925
11716713_a_at	ARHGAP17	55114	0.409952	2.29664	0.0247335	0.306439	-3.43006
11722262_at	EDEM1	9695	0.319973	2.29507	0.0248281	0.307083	-3.43308
11732000_a_at	PDE11A	50940	-0.585348	-2.29389	0.0249	0.307443	-3.43536
11730855_a_at	HMGN3	9324	0.35219	2.29234	0.0249944	0.308078	-3.43834
11722237_at	BLOC1S4	55330	0.422254	2.29136	0.0250542	0.308287	-3.44022
11751795_a_at	CPQ	10404	0.48732	2.28715	0.0253122	0.310412	-3.44829
11719677_a_at	MED21	9412	0.38939	2.28712	0.0253143	0.310412	-3.44836
11758124_s_at	RCBTB2	1102	0.379925	2.28619	0.0253718	0.310412	-3.45014
11716103_a_at	PCNA	5111	0.429492	2.28574	0.0253997	0.310412	-3.45101
11754048_a_at	ERH	2079	0.411347	2.28444	0.0254799	0.31073	-3.45349
11755414_a_at	PRG4	10216	0.935349	2.28392	0.0255122	0.31073	-3.45449
11729575_a_at	XBP1	7494	0.455151	2.27986	0.0257657	0.313287	-3.46227
11756693_a_at	MAGED1	9500	0.601977	2.2766	0.0259706	0.31441	-3.46851
11743634_s_at	AFDN	4301	0.350618	2.27517	0.0260606	0.31441	-3.47123
11729201_at	C6orf120	387263	0.523542	2.27517	0.0260607	0.31441	-3.47123
11758788_at	PHF5A	84844	0.541688	2.27508	0.0260664	0.31441	-3.47141
11727066_a_at	ANKRD11	29123	-0.478961	-2.27431	0.0261153	0.31441	-3.47288
11762045_a_at	GLP2R	9340	-0.372081	-2.27419	0.0261227	0.31441	-3.4731
11716408_a_at	MET	4233	0.565193	2.27264	0.0262212	0.31441	-3.47606
11731023_a_at	ATXN7	6314	0.439449	2.2723	0.0262431	0.31441	-3.47672
11719206_s_at	ANKLE2	23141	0.459145	2.27216	0.0262519	0.31441	-3.47699
11745382_x_at	COG7	91949	0.323042	2.27034	0.026368	0.315135	-3.48046
11756520_x_at	AKR7A2	8574	0.40834	2.26978	0.0264039	0.315135	-3.48153
11741207_a_at	ZNF207	7756	0.48323	2.26809	0.026512	0.315135	-3.48474
11719451_at	RAB14	51552	0.415787	2.26781	0.0265303	0.315135	-3.48528
11720640_x_at	MRPS27	23107	0.396772	2.26778	0.0265317	0.315135	-3.48532
11756939_s_at	BRD7	29117	0.357834	2.26708	0.0265772	0.315155	-3.48667
11759278_at	OR2T2	401992	-0.311629	-2.26578	0.0266609	0.315627	-3.48915
11745822_x_at	SRSF6	6431	0.525249	2.26253	0.0268714	0.317596	-3.49533
11729661_a_at	GLB1	2720	0.406169	2.26096	0.0269735	0.318279	-3.49831
11722046_at	LDAH	60526	0.345504	2.2592	0.0270885	0.319112	-3.50165
11754356_x_at	MRPS18B	28973	0.474706	2.25681	0.0272453	0.319628	-3.50618
11746264_a_at	PLPP1	8611	0.467186	2.25678	0.0272475	0.319628	-3.50625
11740173_a_at	SOCS5	9655	0.509836	2.2565	0.0272658	0.319628	-3.50677
11715979_x_at	BRK1	55845	0.458051	2.25578	0.0273131	0.319662	-3.50814
11749485_x_at	SEC23A	10484	0.474868	2.25474	0.0273822	0.319948	-3.51012
11754525_s_at	RNF146	81847	0.34876	2.25396	0.0274336	0.320029	-3.51159
11718523_s_at	ANTXR1	84168	0.449693	2.24981	0.0277096	0.322225	-3.51945
11753917_x_at	NEMF	9147	0.38225	2.24955	0.0277269	0.322225	-3.51995
11756912_a_at	AOX1	316	0.521924	2.24911	0.0277564	0.322225	-3.52078
11747247_x_at	RAP1B	5908	0.444715	2.2461	0.027958	0.323852	-3.52646
11727763_a_at	PRODH2	58510	-0.292616	-2.24568	0.0279867	0.323852	-3.52727
11732338_a_at	KAT8	84148	0.448965	2.24306	0.0281635	0.325374	-3.53221
11743824_s_at	TOPBP1	11073	0.329721	2.241	0.0283029	0.326461	-3.53608
11716319_at	IGBP1	3476	0.356802	2.23932	0.0284175	0.32679	-3.53925
11717314_a_at	HAUS1	115106	0.379358	2.23925	0.0284225	0.32679	-3.53939
11715547_at	TMEM109	79073	0.360974	2.23577	0.028661	0.328687	-3.54594
11746481_a_at	TMEM219	124446	0.337565	2.23551	0.028679	0.328687	-3.54643
11746466_a_at	PRMT2	3275	0.476052	2.23325	0.0288352	0.329552	-3.55069
11725758_at	ISL1	3670	0.622657	2.23247	0.0288889	0.329552	-3.55215
11717683_s_at	MICU2	221154	0.466619	2.23186	0.0289313	0.329552	-3.5533
11739101_a_at	SYF2	25949	0.459233	2.23053	0.0290234	0.329552	-3.55579
11723340_at	TTC28	23331	0.316165	2.23032	0.0290383	0.329552	-3.5562
11726997_a_at	FIBP	9158	0.493785	2.23031	0.0290391	0.329552	-3.55622
11720557_at	TRMT11	60487	0.400373	2.22913	0.0291211	0.329552	-3.55843
11721453_at	MRPL44	65080	0.375694	2.22873	0.0291488	0.329552	-3.55917
11749233_s_at	NAP1L1	4673	0.594817	2.22783	0.0292121	0.329552	-3.56087
11715899_a_at	SUCLG1	8802	0.543625	2.22782	0.029213	0.329552	-3.5609
11742711_at	THBS2	7058	0.584586	2.22458	0.02944	0.331592	-3.56696
11716662_at	SUSD6	9766	0.295189	2.22061	0.0297208	0.333214	-3.57439
11745196_a_at	ADI1	55256	0.60286	2.2203	0.0297431	0.333214	-3.57498
11750196_a_at	ANXA4	307	0.488511	2.21853	0.0298693	0.333214	-3.5783
11736591_at	BOD1L1	259282	-0.475071	-2.21812	0.0298986	0.333214	-3.57906
11715745_a_at	KIAA1191	57179	0.377233	2.2174	0.0299496	0.333214	-3.5804
11729021_a_at	CNTN4	152330	0.402507	2.21686	0.0299885	0.333214	-3.58141
11715980_at	AIP	9049	0.465056	2.21562	0.0300771	0.333214	-3.58372
11756418_a_at	MEAF6	64769	0.407482	2.21538	0.0300948	0.333214	-3.58418
11757062_at	CDC26	246184	0.322165	2.21536	0.0300958	0.333214	-3.58421
11718705_at	IGF1R	3480	0.48959	2.21516	0.0301106	0.333214	-3.58459
11719816_s_at	BET1	10282	0.40886	2.21433	0.0301699	0.333214	-3.58613
11755777_a_at	RECK	8434	0.476948	2.21428	0.0301737	0.333214	-3.58623
11735431_x_at	TMBIM4	51643	0.480576	2.21262	0.0302936	0.333214	-3.58934
11716868_at	UTP18	51096	0.357761	2.21235	0.0303129	0.333214	-3.58983
11727108_x_at	DROSHA	29102	0.390677	2.21218	0.0303254	0.333214	-3.59016
11734719_a_at	DNAJC14	85406	0.335049	2.21217	0.0303259	0.333214	-3.59017
11721580_a_at	DIO2	1734	-0.297847	-2.21108	0.0304045	0.333516	-3.59219
11730735_s_at	PPP1R8	5511	0.379822	2.21045	0.0304507	0.333516	-3.59338
11741640_a_at	ZFX	7543	0.418317	2.20987	0.0304926	0.333516	-3.59446
11738996_a_at	DPYSL2	1808	0.493307	2.20794	0.0306329	0.334541	-3.59805
11730520_a_at	ABCA9	10350	0.508354	2.20607	0.0307698	0.334742	-3.60154
11720807_x_at	EIF1AY	9086	-1.18614	-2.20578	0.0307907	0.334742	-3.60206
11755289_x_at	MORF4L2	9643	0.368497	2.20569	0.0307975	0.334742	-3.60224
11744459_at	TDRG1	732253	-0.350836	-2.20479	0.0308639	0.334742	-3.60392
11757317_a_at	PEF1	553115	0.370612	2.20451	0.0308842	0.334742	-3.60444
11752653_a_at	KRT83	3889	-0.328124	-2.2019	0.0310764	0.336318	-3.60929
11744201_x_at	SNRNP200	23020	0.334922	2.2004	0.031187	0.336553	-3.61206
11763109_x_at	SYT8	90019	-0.3291	-2.20034	0.0311918	0.336553	-3.61218
11715598_at	TFG	10342	0.407018	2.19894	0.0312953	0.337164	-3.61477
11719939_a_at	CAND1	55832	0.423397	2.19734	0.0314149	0.337405	-3.61775
11756132_a_at	DHX16	8449	0.347624	2.19712	0.0314309	0.337405	-3.61815
11720404_at	EFNB2	1948	0.481412	2.19658	0.0314713	0.337405	-3.61915
11719787_x_at	PSMB5	5693	0.367822	2.19613	0.0315055	0.337405	-3.62
11760005_x_at	DNAJA1	3301	0.490714	2.19451	0.0316266	0.338142	-3.623
11724992_x_at	GTPBP3	84705	0.368008	2.19275	0.0317591	0.338142	-3.62626
11718750_a_at	SPG11	80208	0.418204	2.19261	0.0317694	0.338142	-3.62652
11732312_a_at	ANKRD13C	81573	0.352967	2.19242	0.0317833	0.338142	-3.62686
11725349_s_at	TFDP1	7027	0.338468	2.19151	0.0318523	0.338142	-3.62855
11728094_s_at	MAP3K1	4214	0.383983	2.19119	0.0318763	0.338142	-3.62914
11716084_at	SF3B1	23451	0.368437	2.19083	0.0319037	0.338142	-3.62981
11715729_s_at	CYP19A1	1588	-0.418896	-2.18979	0.0319823	0.338475	-3.63173
11756293_a_at	UFSP2	55325	0.441406	2.18878	0.0320592	0.33879	-3.63361
11732176_a_at	ALG8	79053	0.424112	2.18775	0.0321373	0.339072	-3.63551
11723209_s_at	KBTBD6	89890	0.419415	2.18636	0.0322433	0.339072	-3.63808
11754080_x_at	CDIPT	10423	0.499508	2.18597	0.0322729	0.339072	-3.63879
11715653_a_at	RTFDC1	51507	0.386166	2.18558	0.0323025	0.339072	-3.63951
11754060_a_at	DAD1	1603	0.432046	2.18533	0.0323218	0.339072	-3.63997
11715552_a_at	IMMT	10989	0.57639	2.18355	0.0324583	0.339265	-3.64326
11758649_s_at	FBXW11	23291	0.385346	2.18328	0.0324788	0.339265	-3.64376
11753754_x_at	SNCG	6623	-0.493741	-2.18277	0.0325183	0.339265	-3.6447
11734287_at	HBM	3042	-0.615859	-2.18176	0.0325958	0.339265	-3.64656
11730180_s_at	KDSR	2531	0.515009	2.18071	0.032677	0.339265	-3.6485
11754289_a_at	LMAN2L	81562	0.50715	2.18064	0.0326817	0.339265	-3.64861
11715409_a_at	PRDX2	7001	0.491954	2.18014	0.0327206	0.339265	-3.64954
11758575_s_at	SFRP4	6424	0.866119	2.17976	0.0327502	0.339265	-3.65025
11763269_s_at	MYSM1	114803	0.502681	2.17957	0.032765	0.339265	-3.6506
11749334_a_at	XRN1	54464	-0.346508	-2.17859	0.0328407	0.339402	-3.6524
11758683_s_at	JADE2	23338	0.369709	2.17687	0.0329743	0.339402	-3.65557
11755514_s_at	CTCF	10664	0.344577	2.1768	0.03298	0.339402	-3.6557
11715392_x_at	MTCH1	23787	0.324285	2.17621	0.0330259	0.339402	-3.65678
11719964_a_at	UBE2E2	7325	0.453196	2.17617	0.0330288	0.339402	-3.65685
11724143_s_at	RAB11FIP2	22841	0.462319	2.17575	0.0330617	0.339402	-3.65763
11718931_a_at	SLC35D2	11046	0.364289	2.17387	0.0332085	0.339622	-3.66108
11742072_a_at	PBX3	5090	0.398639	2.17332	0.0332514	0.339622	-3.66209
11736329_a_at	ACOT9	23597	0.314408	2.17306	0.0332718	0.339622	-3.66257
11720614_s_at	CLNS1A	1207	0.453131	2.17254	0.0333123	0.339622	-3.66352
11729157_a_at	MFAP4	4239	0.479186	2.17245	0.0333195	0.339622	-3.66368
11721993_at	SLC6A6	6533	0.328239	2.17066	0.0334604	0.340092	-3.66697
11743661_a_at	MBNL1	4154	0.458154	2.16993	0.0335181	0.340092	-3.66832
11752251_a_at	SPARCL1	8404	0.562182	2.16926	0.0335714	0.340092	-3.66955
11719627_at	RDH10	157506	0.638051	2.16911	0.0335827	0.340092	-3.66981
11745890_x_at	WSB1	26118	0.381581	2.16867	0.033618	0.340092	-3.67063
11717199_a_at	POLR1D	51082	0.49931	2.16773	0.0336921	0.340092	-3.67235
11757805_a_at	ATRAID	51374	0.402469	2.16715	0.0337379	0.340092	-3.67341
11750045_x_at	TPM3	7170	0.357021	2.1661	0.033822	0.340092	-3.67535
11715545_at	TMED10	10972	0.509248	2.16527	0.0338874	0.340092	-3.67685
11722791_s_at	MATN2	4147	0.468795	2.16521	0.0338928	0.340092	-3.67698
11719929_a_at	KDM5B	10765	0.385176	2.16458	0.033943	0.340092	-3.67813
11744690_a_at	ARMC10	83787	0.333213	2.16456	0.0339446	0.340092	-3.67817
11717340_at	PTGFRN	5738	0.49237	2.16337	0.0340393	0.340092	-3.68033
11745812_x_at	IDH3B	3420	0.51062	2.16284	0.0340819	0.340092	-3.68131
11725294_at	USP9Y	8287	-0.43433	-2.16202	0.034148	0.340092	-3.68282
11717868_a_at	ZNF263	10127	0.348426	2.16188	0.0341584	0.340092	-3.68306
11757883_s_at	RNF4	6047	0.408269	2.16174	0.0341702	0.340092	-3.68332
11726799_a_at	SERPINA4	5267	-0.353257	-2.16092	0.0342362	0.340279	-3.68483
11761467_x_at	IGHG3	3502	0.870575	2.15752	0.0345103	0.341572	-3.69103
11744423_a_at	IMPDH2	3615	0.555195	2.15732	0.034526	0.341572	-3.69139
11735758_a_at	SH3D19	152503	0.544393	2.15718	0.0345381	0.341572	-3.69166
11754707_a_at	CUEDC2	79004	0.359198	2.15679	0.0345697	0.341572	-3.69237
11720847_s_at	PHF6	84295	0.464434	2.15636	0.034604	0.341572	-3.69314
11732283_x_at	SLC30A5	64924	0.466227	2.15498	0.034716	0.342114	-3.69566
11739576_x_at	HPS5	11234	0.351224	2.15379	0.0348135	0.342114	-3.69784
11717239_s_at	RBBP4	5928	0.334117	2.15224	0.0349403	0.342114	-3.70067
11758127_s_at	CHCHD2	51142	0.378713	2.15203	0.0349572	0.342114	-3.70104
11753918_a_at	NUP85	79902	0.382351	2.15192	0.034966	0.342114	-3.70124
11754466_a_at	SH3BP4	23677	0.333717	2.15105	0.0350376	0.342114	-3.70283
11726358_a_at	KMT2E	55904	0.476938	2.15043	0.0350888	0.342114	-3.70396
11729227_a_at	GRK5	2869	0.404459	2.14958	0.0351583	0.342114	-3.7055
11716844_s_at	DNAJC13	23317	0.38303	2.14907	0.0352006	0.342114	-3.70644
11756255_x_at	YWHAH	7533	0.29433	2.14899	0.0352073	0.342114	-3.70659
11758678_s_at	ZNF423	23090	0.42669	2.14724	0.035351	0.342114	-3.70976
11725602_at	DENND5B	160518	0.351779	2.14713	0.0353603	0.342114	-3.70996
11758100_s_at	C1S	716	0.448288	2.14713	0.0353604	0.342114	-3.70996
11721155_a_at	USP38	84640	0.328808	2.1462	0.0354374	0.342114	-3.71165
11727293_x_at	ALG10B	144245	0.333643	2.14595	0.0354578	0.342114	-3.7121
11757390_s_at	KLHL24	54800	0.387837	2.14589	0.0354631	0.342114	-3.71222
11756678_x_at	PIMREG	54478	-0.346034	-2.14583	0.0354683	0.342114	-3.71233
11757697_s_at	FAM96A	84191	0.515826	2.14517	0.0355231	0.342183	-3.71353
11730904_at	APOBEC1	339	-0.311135	-2.1443	0.0355949	0.342417	-3.7151
11736247_x_at	AMIGO2	347902	0.47302	2.14267	0.0357314	0.342705	-3.71807
11717628_a_at	BIRC2	329	0.366422	2.14254	0.0357416	0.342705	-3.7183
11722894_s_at	PIK3C2A	5286	0.498204	2.14223	0.035768	0.342705	-3.71887
11747832_s_at	FBXO21	23014	0.428223	2.14066	0.0358992	0.3431	-3.72171
11719691_x_at	TWSG1	57045	0.407474	2.14056	0.0359074	0.3431	-3.72189
11716805_s_at	PLEKHA2	59339	0.408457	2.13786	0.0361341	0.3431	-3.72678
11732261_a_at	RRAGB	10325	0.359339	2.13692	0.0362136	0.3431	-3.72849
11716306_a_at	ATXN10	25814	0.360296	2.13635	0.0362623	0.3431	-3.72953
11720937_a_at	YARS2	51067	0.393189	2.13586	0.0363037	0.3431	-3.73042
11727609_at	KLRB1	3820	0.40037	2.13555	0.0363299	0.3431	-3.73098
11753785_x_at	DYNLT1	6993	0.403382	2.13522	0.0363579	0.3431	-3.73157
11735992_a_at	LARS	51520	0.349765	2.13502	0.0363746	0.3431	-3.73193
11755267_x_at	MRPL43	84545	0.455196	2.13388	0.0364711	0.3431	-3.73399
11759373_a_at	CSRP1	1465	0.624789	2.13335	0.0365163	0.3431	-3.73495
11758386_s_at	MANBA	4126	0.362104	2.1332	0.036529	0.3431	-3.73522
11744273_a_at	SLBP	7884	0.430264	2.13276	0.0365661	0.3431	-3.73601
11757839_s_at	NECAP2	55707	0.423227	2.1327	0.0365715	0.3431	-3.73612
11732132_a_at	IDS	3423	0.40293	2.13243	0.0365942	0.3431	-3.7366
11725043_a_at	YWHAB	7529	0.555585	2.13226	0.0366093	0.3431	-3.73693
11742909_at	ANKRD50	57182	0.36936	2.13205	0.0366268	0.3431	-3.7373
11752349_a_at	TRAPPC11	60684	0.321134	2.13072	0.0367403	0.3431	-3.7397
11757683_a_at	IRF2BP2	359948	0.456808	2.13067	0.0367447	0.3431	-3.73979
11724481_a_at	NREP	9315	0.400393	2.1295	0.0368449	0.3431	-3.7419
11724039_at	EHHADH	1962	0.486478	2.12929	0.0368628	0.3431	-3.74228
11740244_a_at	PHOSPHO1	162466	-0.287346	-2.1291	0.0368793	0.3431	-3.74263
11738760_at	OR2M7	391196	-0.411623	-2.12734	0.0370302	0.3431	-3.7458
11761405_at	HIST2H2BF	440689	-0.295634	-2.12728	0.0370358	0.3431	-3.74591
11715202_s_at	TCEAL1	9338	0.362352	2.12713	0.0370488	0.3431	-3.74619
11757400_s_at	DDX42	11325	0.416737	2.12711	0.0370506	0.3431	-3.74622
11755870_s_at	YTHDF1	54915	0.357852	2.12627	0.0371232	0.34329	-3.74774
11742695_a_at	WAC	51322	0.536159	2.12571	0.0371709	0.34329	-3.74874
11717639_x_at	SDC4	6385	0.557105	2.12521	0.0372144	0.34329	-3.74965
11718501_a_at	UBE2Q1	55585	0.391214	2.12345	0.0373666	0.344252	-3.75281
11715788_a_at	SLC40A1	30061	0.497998	2.12089	0.0375892	0.345247	-3.75742
11715701_s_at	PFN2	5217	0.324502	2.12059	0.0376161	0.345247	-3.75797
11729534_a_at	BRE	9577	0.368426	2.12043	0.0376296	0.345247	-3.75825
11749564_a_at	EFEMP1	2202	0.588343	2.11929	0.0377294	0.345247	-3.7603
11723478_s_at	CDC123	8872	0.379933	2.11914	0.0377429	0.345247	-3.76058
11715426_s_at	SNU13	4809	0.301698	2.11816	0.0378282	0.345247	-3.76233
11744549_s_at	COX20	116228	0.346572	2.11808	0.0378356	0.345247	-3.76248
11743276_s_at	STAG1	10274	0.313481	2.11703	0.0379276	0.345247	-3.76436
11725617_s_at	HNRNPR	10236	0.392278	2.11698	0.0379321	0.345247	-3.76446
11752761_a_at	EMSY	56946	-0.336486	-2.11596	0.0380219	0.345247	-3.76629
11744403_x_at	SAP30BP	29115	0.332733	2.11586	0.0380309	0.345247	-3.76647
11743576_at	CPE	1363	0.592444	2.11563	0.0380512	0.345247	-3.76689
11745205_s_at	TPD52	7163	0.455194	2.11501	0.0381055	0.345304	-3.76799
11717702_a_at	RB1	5925	0.395888	2.11334	0.038253	0.346204	-3.77098
11740855_a_at	KRIT1	889	0.378199	2.11272	0.0383078	0.346264	-3.77209
11731671_at	FUNDC1	139341	0.377047	2.11146	0.0384196	0.346713	-3.77435
11755789_a_at	HEATR1	55127	0.30216	2.111	0.0384611	0.346713	-3.77519
11721239_x_at	ATP5L	10632	0.387794	2.11016	0.038536	0.346713	-3.77669
11724757_a_at	GPBP1L1	60313	0.312229	2.10999	0.0385505	0.346713	-3.77699
11745234_a_at	HACD4	401494	0.387472	2.10921	0.0386203	0.346907	-3.77839
11737798_a_at	PROCR	10544	0.64539	2.10827	0.0387041	0.347225	-3.78006
11717500_a_at	CTSF	8722	0.384495	2.10738	0.0387843	0.347279	-3.78167
11747353_a_at	CUL1	8454	0.391423	2.10712	0.0388075	0.347279	-3.78213
11715674_s_at	CCNG1	900	0.532041	2.10609	0.0388998	0.347279	-3.78397
11728652_x_at	ZRANB2	9406	0.44487	2.10567	0.0389373	0.347279	-3.78472
11753953_x_at	GLB1L	79411	0.402784	2.10551	0.0389522	0.347279	-3.78501
11751051_a_at	DDX24	57062	0.604844	2.10476	0.0390196	0.347279	-3.78635
200064_PM_at	HSP90AB1	3326	0.405974	2.10444	0.0390484	0.347279	-3.78692
11728410_a_at	INO80C	125476	0.291927	2.10355	0.0391283	0.34756	-3.7885
11756296_x_at	MFF	56947	0.391205	2.10227	0.0392444	0.347954	-3.79079
11721676_a_at	C12orf10	60314	0.407656	2.102	0.0392695	0.347954	-3.79129
11744041_s_at	MGAT4B	11282	0.573629	2.10099	0.0393602	0.348071	-3.79307
11745432_a_at	CDK12	51755	-0.231191	-2.10078	0.0393796	0.348071	-3.79346
11733358_a_at	PDE1A	5136	0.566765	2.0998	0.0394684	0.348428	-3.7952
11722898_s_at	REV1	51455	0.366796	2.09885	0.0395554	0.348767	-3.7969
11722874_s_at	MSL3	10943	0.320981	2.09732	0.0396952	0.349566	-3.79963
11757053_a_at	TMEM43	79188	0.40248	2.09678	0.0397448	0.349566	-3.8006
11757555_s_at	UBE2D2	7322	0.392255	2.09623	0.0397951	0.349566	-3.80158
11760576_a_at	PXK	54899	0.450033	2.09573	0.0398406	0.349566	-3.80246
11752893_a_at	SHISA9	729993	-0.321695	-2.09269	0.0401203	0.351591	-3.80787
11755686_a_at	CPOX	1371	0.41746	2.09213	0.0401721	0.351616	-3.80887
11723752_s_at	MEOX2	4223	0.587835	2.09127	0.040252	0.351886	-3.8104
11716955_s_at	CTDSP2	10106	0.319081	2.08914	0.040449	0.353113	-3.81417
11717118_a_at	P4HA2	8974	0.541872	2.0887	0.0404906	0.353113	-3.81497
11719890_a_at	2018-03-07	64844	0.406211	2.08635	0.0407095	0.35364	-3.81913
200065_PM_s_at	ARF1	375	0.458393	2.0859	0.0407519	0.35364	-3.81994
11735475_at	HBQ1	3049	-0.401188	-2.08488	0.0408471	0.35364	-3.82174
11719418_x_at	ANKRA2	57763	0.397375	2.0848	0.0408541	0.35364	-3.82187
11720737_a_at	ZNF559	84527	0.349449	2.08402	0.0409279	0.35364	-3.82327
11757584_s_at	FNDC3A	22862	0.38569	2.08398	0.0409311	0.35364	-3.82333
11746543_a_at	SNX9	51429	0.364417	2.08385	0.0409439	0.35364	-3.82357
11738225_at	IQCF1	132141	-0.285143	-2.08338	0.0409876	0.35364	-3.82439
11757986_s_at	MIS12	79003	0.338585	2.08332	0.0409939	0.35364	-3.82451
11722616_at	UBLCP1	134510	0.346849	2.08138	0.041176	0.354201	-3.82793
11749546_a_at	SLC39A6	25800	0.403612	2.08076	0.0412348	0.354201	-3.82904
11749550_a_at	SCPEP1	59342	0.447041	2.08065	0.0412457	0.354201	-3.82924
11720494_a_at	CTNNAL1	8727	0.399966	2.08054	0.0412561	0.354201	-3.82943
11755496_a_at	RITA1	84934	0.336903	2.07959	0.0413455	0.354545	-3.8311
11759578_s_at	RASSF8	11228	0.379548	2.07566	0.0417193	0.356989	-3.83805
11734684_s_at	UMPS	7372	0.318797	2.07555	0.0417299	0.356989	-3.83825
11758000_s_at	CXADR	1525	1.00069	2.0738	0.0418971	0.35787	-3.84133
11721405_s_at	NCOA3	8202	0.340933	2.07315	0.0419592	0.35787	-3.84248
11739711_a_at	PHACTR2	9749	0.388625	2.07291	0.0419823	0.35787	-3.8429
11715558_a_at	TMEM59	9528	0.431103	2.07197	0.0420733	0.357877	-3.84457
11753301_a_at	CBR1	873	0.498923	2.07187	0.0420827	0.357877	-3.84474
11751867_a_at	C8orf59	401466	0.429487	2.07022	0.042242	0.358723	-3.84766
11742826_s_at	PHF3	23469	0.366255	2.06962	0.0422997	0.358723	-3.84871
11741271_a_at	GOPC	57120	0.413113	2.06928	0.0423319	0.358723	-3.84929
11730998_at	ZNF654	55279	-0.331566	-2.06812	0.0424449	0.359257	-3.85135
11739298_a_at	LRRFIP1	9208	0.514396	2.06692	0.042561	0.359777	-3.85346
11715443_a_at	CPB1	1360	0.502143	2.06577	0.0426733	0.359777	-3.85549
11719946_a_at	PKNOX1	5316	0.382022	2.06563	0.0426862	0.359777	-3.85572
11727513_at	TTC9	23508	0.317225	2.06491	0.0427569	0.359777	-3.857
11725668_at	HS2ST1	9653	0.412411	2.06476	0.0427711	0.359777	-3.85725
11737480_x_at	PON2	5445	0.435353	2.0644	0.0428068	0.359777	-3.85789
11715418_x_at	SKP1	6500	0.454196	2.06368	0.0428766	0.359943	-3.85915
11751577_a_at	TMED2	10959	0.495601	2.06251	0.0429913	0.360485	-3.86121
11761360_x_at	VPS72	6944	-0.3081	-2.06126	0.0431138	0.360842	-3.8634
11737913_s_at	CCT7	10574	0.416313	2.06081	0.0431579	0.360842	-3.86419
11746027_a_at	NMI	9111	0.465451	2.06033	0.043205	0.360842	-3.86503
11749494_x_at	GTF2H1	2965	0.342994	2.05962	0.0432755	0.360842	-3.86628
11740473_a_at	CLIP1	6249	0.36247	2.05952	0.043285	0.360842	-3.86645
11757829_a_at	HACD3	51495	0.400812	2.05827	0.0434086	0.360982	-3.86865
11744796_a_at	DAB2	1601	0.41202	2.05769	0.0434663	0.360982	-3.86967
11732416_a_at	TIAM1	7074	-0.300335	-2.05651	0.0435831	0.360982	-3.87174
11747617_a_at	ABCD3	5825	0.400595	2.05639	0.0435945	0.360982	-3.87194
11747684_a_at	SRSF1	6426	0.523495	2.05636	0.043598	0.360982	-3.872
11719427_a_at	BTBD7	55727	0.432586	2.05561	0.0436726	0.360982	-3.87332
11745984_a_at	SRRM1	10250	0.332289	2.05558	0.043675	0.360982	-3.87336
11727383_a_at	DYM	54808	0.315603	2.05487	0.0437461	0.360982	-3.87461
11718761_a_at	WLS	79971	0.427212	2.05479	0.0437539	0.360982	-3.87475
11725304_s_at	RAC1	5879	0.64294	2.05427	0.0438051	0.360991	-3.87565
11730779_at	ADH1C	126	0.495272	2.05292	0.0439397	0.361091	-3.87801
11715790_a_at	MRPL37	51253	0.306096	2.05271	0.0439615	0.361091	-3.87839
11715755_a_at	ATIC	471	0.350725	2.05221	0.0440115	0.361091	-3.87927
11755439_x_at	UBAC2	337867	0.320983	2.05214	0.0440184	0.361091	-3.87939
11722989_a_at	BTAF1	9044	0.4069	2.05089	0.0441429	0.361185	-3.88156
11721181_a_at	VLDLR	7436	0.506776	2.0505	0.0441827	0.361185	-3.88226
11755343_s_at	SETMAR	6419	0.28878	2.04978	0.0442543	0.361185	-3.8835
11753823_a_at	S100A8	6279	-0.781803	-2.04869	0.0443645	0.361185	-3.88542
11728381_at	CRX	1406	-0.330812	-2.04866	0.0443677	0.361185	-3.88547
11729717_a_at	SMAD5	4090	0.448583	2.04808	0.0444256	0.361185	-3.88647
11740238_a_at	SULF2	55959	0.404714	2.04767	0.0444666	0.361185	-3.88718
11720543_at	B3GALNT2	148789	0.348063	2.04701	0.0445339	0.361185	-3.88835
11721251_at	MFAP1	4236	0.398985	2.04692	0.0445431	0.361185	-3.8885
11742059_a_at	CHORDC1	26973	0.378828	2.04633	0.0446027	0.361185	-3.88953
11743142_at	COX11	1353	0.341465	2.04623	0.0446125	0.361185	-3.8897
11739682_a_at	PHF2	5253	-0.406574	-2.04603	0.044633	0.361185	-3.89006
11720297_at	PLEKHF2	79666	0.362877	2.04525	0.0447115	0.361338	-3.89141
11754440_s_at	GAS6	2621	0.533213	2.04485	0.0447524	0.361338	-3.89211
11718430_a_at	ZNF32	7580	0.297889	2.04396	0.044843	0.36163	-3.89367
11756232_s_at	VDAC2	7417	0.353128	2.0435	0.0448892	0.36163	-3.89446
11738587_at	OR10A4	283297	-0.276579	-2.04289	0.0449515	0.361726	-3.89552
11752897_a_at	HBP1	26959	0.373613	2.04203	0.0450397	0.36203	-3.89703
11752412_a_at	PPP2R5D	5528	0.35917	2.04096	0.0451486	0.362194	-3.89889
11726595_a_at	DUT	1854	0.389036	2.04024	0.0452218	0.362194	-3.90013
11757438_x_at	DSTN	11034	0.49527	2.03971	0.0452765	0.362194	-3.90106
11727541_a_at	MPDZ	8777	0.399311	2.03935	0.045313	0.362194	-3.90168
11727598_a_at	C9orf64	84267	0.325878	2.03894	0.0453555	0.362194	-3.9024
11720765_s_at	TOR1A	1861	0.371416	2.03849	0.0454019	0.362194	-3.90319
11721168_a_at	EPB41L1	2036	-0.348228	-2.03775	0.0454779	0.362194	-3.90447
11756382_a_at	SUPT7L	9913	0.365844	2.03745	0.0455083	0.362194	-3.90498
200052_PM_s_at	ILF2	3608	0.464754	2.03717	0.0455375	0.362194	-3.90548
11761744_at	TPO	7173	-0.373006	-2.03691	0.0455641	0.362194	-3.90593
11722855_at	PDGFD	80310	0.556574	2.0357	0.0456894	0.362789	-3.90804
11746232_a_at	KIDINS220	57498	0.390607	2.0345	0.0458132	0.363006	-3.91011
11742356_at	OR4C11	219429	-0.290447	-2.03445	0.0458178	0.363006	-3.91019
11715722_a_at	GOLM1	51280	0.368828	2.03353	0.0459139	0.363288	-3.9118
11758963_s_at	PAFAH1B2	5049	0.294632	2.03314	0.0459545	0.363288	-3.91248
11719021_at	WDFY1	57590	0.389138	2.03107	0.0461692	0.36434	-3.91606
11758267_s_at	ZBTB1	22890	0.427225	2.03088	0.0461889	0.36434	-3.91639
11733003_a_at	CXCR1	3577	-0.559747	-2.03015	0.0462648	0.364538	-3.91765
11758329_s_at	SDHD	6392	0.434751	2.02947	0.0463364	0.364574	-3.91883
11739302_a_at	FZD6	8323	0.444527	2.02914	0.0463708	0.364574	-3.9194
11726023_a_at	EDN1	1906	-0.357149	-2.02796	0.0464944	0.365146	-3.92144
11723276_x_at	CREBZF	58487	0.367992	2.02707	0.0465881	0.365246	-3.92299
11745190_a_at	FUS	2521	0.333775	2.02687	0.0466087	0.365246	-3.92333
11740368_s_at	PTPN3	5774	0.362265	2.02521	0.0467839	0.365356	-3.92621
11747207_a_at	ELAVL1	1994	0.479502	2.02489	0.0468168	0.365356	-3.92675
11724102_s_at	PDZRN3	23024	0.590388	2.02474	0.0468336	0.365356	-3.92702
11725138_at	S100A12	6283	-0.781419	-2.02379	0.0469332	0.365356	-3.92865
11762267_at	ADAMTS3	9508	-0.329638	-2.02348	0.0469657	0.365356	-3.92918
11720043_a_at	ABHD16A	7920	0.385721	2.02342	0.0469725	0.365356	-3.92929
11719186_a_at	N4BP2L2	10443	0.338165	2.0231	0.0470065	0.365356	-3.92985
11745517_s_at	SDHB	6390	0.444421	2.02288	0.0470301	0.365356	-3.93023
11745749_x_at	ARPC3	10094	0.417936	2.0224	0.0470804	0.365356	-3.93105
11730581_a_at	HECW2	57520	-0.300338	-2.0214	0.0471865	0.365494	-3.93278
11741668_x_at	NONO	4841	0.388476	2.02127	0.0471999	0.365494	-3.933
11749425_a_at	BRD8	10902	0.312712	2.02076	0.0472545	0.365523	-3.93389
11740115_a_at	CGN	57530	0.427704	2.01992	0.0473435	0.365818	-3.93533
11753313_a_at	PHB2	11331	0.454325	2.0182	0.047527	0.36665	-3.93829
11743114_at	DHX15	1665	0.361772	2.01796	0.0475532	0.36665	-3.93872
11716779_at	EIF1AX	1964	0.502337	2.01677	0.0476806	0.367238	-3.94077
11743714_a_at	ARID4A	5926	0.353679	2.016	0.0477634	0.367328	-3.9421
11733089_at	ZNF277	11179	0.348004	2.01571	0.0477946	0.367328	-3.9426
11742924_a_at	PRDX1	5052	0.360786	2.01488	0.0478829	0.367614	-3.94401
11719487_a_at	LAMB3	3914	-0.610707	-2.01293	0.0480935	0.367716	-3.94737
11722231_at	PDP1	54704	0.371331	2.01207	0.0481866	0.367716	-3.94886
11731596_a_at	ZNF503	84858	0.37701	2.012	0.0481943	0.367716	-3.94898
11749511_a_at	ZNF595	152687	0.313061	2.0111	0.0482908	0.367716	-3.95051
11716484_at	UNC119B	84747	0.288367	2.0101	0.0483998	0.367716	-3.95224
11758636_s_at	ASPN	54829	0.634799	2.00999	0.0484119	0.367716	-3.95243
11724095_a_at	PDE4B	5142	0.404293	2.0099	0.0484212	0.367716	-3.95258
11724186_a_at	SART3	9733	0.341188	2.00976	0.0484364	0.367716	-3.95282
11760209_a_at	RPL37A	6168	0.37674	2.00972	0.0484407	0.367716	-3.95288
11715829_at	PLS3	5358	0.396686	2.00957	0.0484574	0.367716	-3.95315
11715699_s_at	SEC16A	9919	0.366006	2.00952	0.0484628	0.367716	-3.95323
11722280_at	PHC3	80012	0.318753	2.00883	0.0485379	0.367716	-3.95442
11738036_s_at	APLP2	334	0.412011	2.00861	0.0485615	0.367716	-3.95479
11722583_a_at	IGFBP2	3485	0.565763	2.00787	0.0486421	0.367939	-3.95606
11720051_at	SPOCK1	6695	-0.399351	-2.00597	0.0488493	0.369118	-3.95932
11756030_a_at	PQBP1	10084	0.361642	2.00514	0.0489402	0.369219	-3.96074
11732125_s_at	COPA	1314	0.400689	2.00434	0.0490279	0.369219	-3.96211
11755071_a_at	HMCN1	83872	0.497888	2.00424	0.0490393	0.369219	-3.96229
11744197_s_at	MYL12B	103910	0.385816	2.00379	0.0490889	0.369219	-3.96306
11732545_s_at	NOB1	28987	0.305993	2.00351	0.0491196	0.369219	-3.96354
11745522_a_at	UNC50	25972	0.48414	2.00207	0.0492779	0.369548	-3.966
11750028_a_at	ATP6AP2	10159	0.548079	2.00193	0.049293	0.369548	-3.96624
11731275_at	CLEC4G	339390	-0.412559	-2.00141	0.0493503	0.369548	-3.96712
11716448_a_at	NUDT9	53343	0.302832	2.00124	0.0493691	0.369548	-3.96741
11749302_s_at	SRSF2	6427	0.487605	1.99876	0.0496441	0.369691	-3.97166
11734780_a_at	ZNF639	51193	0.465852	1.99856	0.0496655	0.369691	-3.97199
11717336_a_at	RBM6	10180	0.323279	1.99802	0.0497258	0.369691	-3.97292
11756133_a_at	TMEM138	51524	0.321264	1.99796	0.0497326	0.369691	-3.97303
11751289_a_at	NR3C1	2908	0.466692	1.9978	0.0497502	0.369691	-3.9733
11739863_a_at	TTF2	8458	0.402602	1.9977	0.0497611	0.369691	-3.97346
11758137_s_at	SPOPL	339745	0.36555	1.99705	0.0498341	0.369691	-3.97459
11741370_a_at	ATP6V1E1	529	0.364683	1.99681	0.0498609	0.369691	-3.975
11759035_x_at	STT3B	201595	0.500041	1.99627	0.0499207	0.369691	-3.97591
11747530_a_at	CSNK2B	1460	0.494971	1.99624	0.0499241	0.369691	-3.97596
11724159_x_at	ECSCR	641700	0.444375	1.99597	0.049954	0.369691	-3.97642
11751005_a_at	SEMA3B	7869	0.454365	1.99421	0.0501511	0.370442	-3.97943
11744914_s_at	EID1	23741	0.436624	1.99414	0.0501586	0.370442	-3.97955
11757306_s_at	CD59	966	0.423063	1.99313	0.0502719	0.370632	-3.98127
11743076_a_at	PRKRA	8575	0.31894	1.9922	0.0503763	0.370632	-3.98286
11734311_s_at	CNN1	1264	0.477011	1.99213	0.0503836	0.370632	-3.98297
11719569_a_at	QARS	5859	0.426193	1.99102	0.0505084	0.370632	-3.98486
11717670_a_at	NDUFB6	4712	0.356984	1.99079	0.0505349	0.370632	-3.98526
11723548_x_at	PEX1	5189	0.292929	1.99044	0.0505739	0.370632	-3.98585
11758051_s_at	LMO3	55885	0.386234	1.9898	0.0506463	0.370632	-3.98694
11716322_s_at	CAVIN3	112464	0.415516	1.98964	0.0506644	0.370632	-3.98722
11719200_a_at	PDE6D	5147	0.319427	1.98885	0.0507529	0.370632	-3.98855
11744591_a_at	TTC8	123016	0.366557	1.98863	0.0507788	0.370632	-3.98894
11722841_s_at	TFB2M	64216	0.35544	1.98831	0.0508143	0.370632	-3.98947
11720784_a_at	ACTL6A	86	0.32801	1.98826	0.0508201	0.370632	-3.98956
11723223_at	CASQ2	845	-0.437484	-1.98795	0.0508549	0.370632	-3.99008
11747666_a_at	WARS	7453	0.421613	1.98697	0.050966	0.370883	-3.99175
11746443_a_at	HARS	3035	0.378225	1.98674	0.0509925	0.370883	-3.99215
11753509_a_at	FOXC1	2296	-0.437966	-1.98601	0.0510759	0.371113	-3.99339
11734882_a_at	ARID2	196528	0.296107	1.98391	0.0513142	0.371802	-3.99695
11762905_x_at	KRT17	3872	-0.311196	-1.98367	0.0513415	0.371802	-3.99735
11744019_a_at	CAMSAP3	57662	-0.312017	-1.98321	0.051394	0.371802	-3.99813
11750433_x_at	CCT3	7203	0.435066	1.98302	0.0514156	0.371802	-3.99845
11720422_s_at	AFF4	27125	0.375654	1.98268	0.0514547	0.371802	-3.99903
11743433_a_at	PGLS	25796	0.351209	1.98245	0.0514811	0.371802	-3.99943
11754027_x_at	CYC1	1537	0.442589	1.98123	0.0516208	0.372437	-4.0015
11742728_x_at	SNX5	27131	0.426725	1.97852	0.0519324	0.374196	-4.00609
11741752_at	NLRP14	338323	-0.308074	-1.97821	0.0519688	0.374196	-4.00662
11728545_a_at	SMYD1	150572	-0.350698	-1.97645	0.0521716	0.375142	-4.00959
11758527_s_at	ITPR2	3709	0.47732	1.97617	0.0522046	0.375142	-4.01008
11727406_a_at	TEK	7010	0.350602	1.97564	0.0522655	0.375204	-4.01096
11728760_a_at	SSBP1	6742	0.405113	1.97499	0.0523414	0.375336	-4.01207
11741689_s_at	SUMF2	25870	0.441443	1.9729	0.0525837	0.375336	-4.01559
11716060_at	PRDX4	10549	0.391261	1.97283	0.0525925	0.375336	-4.01572
11761714_at	TFAP2A	7020	-0.328217	-1.97271	0.0526067	0.375336	-4.01593
11716106_x_at	TOMM22	56993	0.338369	1.97212	0.0526753	0.375336	-4.01692
11715580_a_at	TBCB	1155	0.417654	1.97171	0.052723	0.375336	-4.01761
11728738_x_at	TBC1D20	128637	0.332331	1.97132	0.0527679	0.375336	-4.01826
11735562_at	PRKACG	5568	-0.374375	-1.97124	0.0527774	0.375336	-4.0184
11715380_s_at	LAPTM4B	55353	0.452467	1.971	0.0528052	0.375336	-4.0188
11743119_x_at	XRN2	22803	0.452416	1.971	0.0528061	0.375336	-4.01881
11748857_a_at	AK3	50808	0.406351	1.96959	0.0529709	0.375957	-4.02119
11756543_a_at	NXF1	10482	0.343117	1.96864	0.0530823	0.375957	-4.02279
11756275_a_at	PDLIM1	9124	0.374088	1.9682	0.053134	0.375957	-4.02353
11761499_at	TRPV5	56302	-0.289095	-1.9678	0.0531812	0.375957	-4.0242
11719229_s_at	URI1	8725	0.46183	1.9676	0.053205	0.375957	-4.02455
11757434_a_at	C1QBP	708	0.48665	1.96708	0.0532654	0.375957	-4.02541
11748130_a_at	HPCAL4	51440	-0.311179	-1.96705	0.0532693	0.375957	-4.02547
11727977_a_at	SRGAP1	57522	-0.281082	-1.96669	0.053312	0.375957	-4.02608
11757725_a_at	NHP2	55651	0.318605	1.96614	0.0533767	0.376005	-4.027
11758264_s_at	HNRNPA0	10949	0.513161	1.96547	0.0534553	0.376005	-4.02812
11754664_x_at	RAP2C	57826	0.452436	1.9653	0.0534758	0.376005	-4.02841
11751564_a_at	TSPAN6	7105	0.561197	1.9634	0.0537003	0.377215	-4.0316
11732526_s_at	CSGALNACT1	55790	0.429122	1.96156	0.0539193	0.378279	-4.0347
11730205_at	PSMD9	5715	0.320346	1.96082	0.0540078	0.378279	-4.03595
11760458_at	EPS8L2	64787	-0.34863	-1.9604	0.0540576	0.378279	-4.03665
11740743_a_at	TPM2	7169	0.459113	1.9596	0.0541535	0.378279	-4.038
11715449_x_at	ERGIC3	51614	0.315207	1.95919	0.0542028	0.378279	-4.03869
11755933_x_at	HLA-B	3106	0.34153	1.95835	0.0543028	0.378279	-4.0401
11756053_a_at	LPP	4026	-0.523907	-1.95832	0.0543069	0.378279	-4.04015
11741806_a_at	WNT2B	7482	0.438238	1.95769	0.0543817	0.378279	-4.0412
11754097_x_at	GTF2A2	2958	0.318442	1.95754	0.0543996	0.378279	-4.04145
11757401_a_at	KRT10	3858	0.320801	1.95721	0.0544396	0.378279	-4.04201
11748295_a_at	EIF3G	8666	0.4349	1.95708	0.0544547	0.378279	-4.04222
11716685_s_at	MYO1D	4642	0.412259	1.95659	0.0545143	0.378279	-4.04306
11717687_a_at	JAK1	3716	0.411189	1.95527	0.0546731	0.378279	-4.04527
11737377_a_at	LUZP4	51213	-0.285699	-1.95516	0.0546854	0.378279	-4.04544
11729613_a_at	H2AFZ	3015	0.341035	1.95501	0.0547039	0.378279	-4.0457
11730905_a_at	PDS5B	23047	0.30296	1.95362	0.0548722	0.378279	-4.04803
11718007_a_at	MYLIP	29116	0.441184	1.95348	0.0548891	0.378279	-4.04827
11750286_x_at	PGAM1	5223	0.376646	1.95335	0.0549041	0.378279	-4.04848
11718949_a_at	MPP5	64398	0.455858	1.95317	0.0549265	0.378279	-4.04879
11715398_a_at	APEX1	328	0.369195	1.95267	0.0549862	0.378279	-4.04961
11728665_a_at	PCBP2	5094	0.411645	1.95245	0.0550132	0.378279	-4.04999
11740586_a_at	PTGFR	5737	-0.33077	-1.95221	0.0550428	0.378279	-4.05039
11720134_s_at	PROS1	5627	0.334777	1.95135	0.0551468	0.378279	-4.05183
11745730_a_at	POLR1E	64425	0.384705	1.9513	0.0551524	0.378279	-4.05191
11719101_at	SENP6	26054	0.389075	1.95117	0.0551679	0.378279	-4.05212
11730853_s_at	P4HA1	5033	0.335315	1.95056	0.0552426	0.37843	-4.05315
11747746_x_at	HADHB	3032	0.573706	1.94931	0.0553941	0.379092	-4.05523
11715855_a_at	PRCP	5547	0.523709	1.94842	0.0555028	0.379092	-4.05672
11719447_s_at	GBP2	2634	0.40189	1.94806	0.0555474	0.379092	-4.05733
11718411_a_at	NDUFAF3	25915	0.39859	1.94803	0.0555502	0.379092	-4.05737
11727016_s_at	PAPPA	5069	0.549096	1.94747	0.0556194	0.379204	-4.05832
11744626_a_at	RPAIN	84268	0.31702	1.9463	0.0557625	0.379284	-4.06027
11757859_x_at	DLK1	8788	-0.406197	-1.94626	0.0557669	0.379284	-4.06033
11721195_s_at	RRP1B	23076	0.406208	1.94568	0.0558381	0.379284	-4.0613
11753789_a_at	ST3GAL3	6487	0.320174	1.945	0.0559216	0.379284	-4.06243
11719822_at	CLN5	1203	0.375851	1.94447	0.0559865	0.379284	-4.06332
11723762_at	PLCG1	5335	0.401419	1.9444	0.055995	0.379284	-4.06343
11757277_x_at	HP	3240	0.812462	1.94436	0.0560007	0.379284	-4.06351
11747268_s_at	NBR1	4077	0.461571	1.94306	0.05616	0.379466	-4.06567
11756571_a_at	PSEN1	5663	0.328563	1.94217	0.0562696	0.379466	-4.06715
11726418_x_at	ABI1	10006	0.286775	1.94209	0.0562804	0.379466	-4.06729
11715559_x_at	YWHAQ	10971	0.387869	1.94195	0.0562978	0.379466	-4.06753
11753743_x_at	PAIP2	51247	0.411685	1.94139	0.0563666	0.379466	-4.06845
11758470_s_at	ACTN2	88	-0.326122	-1.9413	0.0563772	0.379466	-4.0686
11720075_s_at	SLC35F5	80255	0.42101	1.94063	0.05646	0.379466	-4.06971
11722852_s_at	BIRC3	330	0.436599	1.94042	0.0564864	0.379466	-4.07007
11718583_a_at	CNPY2	10330	0.369971	1.94029	0.0565027	0.379466	-4.07029
11758173_s_at	SPCS2	9789	0.331295	1.93959	0.0565893	0.379693	-4.07145
11719755_a_at	COA6	388753	0.343572	1.93907	0.0566533	0.379768	-4.07231
11734359_a_at	RNASEL	6041	0.343028	1.93742	0.0568586	0.380513	-4.07505
11746698_a_at	GNAS	2778	0.536502	1.93706	0.0569036	0.380513	-4.07565
11719942_x_at	MINOS1	440574	-0.324139	-1.93662	0.0569582	0.380513	-4.07638
11726644_at	PEX3	8504	0.381168	1.93593	0.0570444	0.380513	-4.07753
11744171_a_at	DNAJC4	3338	0.503609	1.93568	0.0570756	0.380513	-4.07794
11763975_a_at	MRPS11	64963	0.321829	1.93542	0.0571084	0.380513	-4.07838
11728763_x_at	GAL3ST4	79690	0.3779	1.93521	0.0571352	0.380513	-4.07874
11732373_a_at	TSEN34	79042	0.367101	1.93451	0.0572225	0.380516	-4.07989
11731606_at	SCIN	85477	0.596695	1.93418	0.0572637	0.380516	-4.08044
11738788_at	DEFB119	245932	-0.289548	-1.93394	0.0572945	0.380516	-4.08085
11756040_a_at	ANGPTL8	55908	-0.5892	-1.93186	0.0575558	0.381898	-4.0843
11751623_s_at	AP4M1	9179	0.31476	1.93134	0.05762	0.381965	-4.08515
11719416_s_at	MSH2	4436	0.34262	1.9304	0.0577394	0.381965	-4.08672
11724747_a_at	CHMP2B	25978	0.433347	1.93032	0.0577489	0.381965	-4.08684
11723697_s_at	FLI1	2313	0.36492	1.92989	0.057804	0.381965	-4.08756
11728110_at	GRIP1	23426	0.409512	1.92967	0.0578315	0.381965	-4.08792
11758037_s_at	MTMR12	54545	0.452888	1.92892	0.0579264	0.38198	-4.08917
11733383_a_at	AFAP1	60312	0.339007	1.92881	0.0579402	0.38198	-4.08935
11740077_a_at	DLG2	1740	0.342757	1.9277	0.0580812	0.382068	-4.09119
11723814_s_at	ARHGAP29	9411	0.379154	1.92709	0.0581576	0.382068	-4.09219
11720636_s_at	ISCA2	122961	0.270704	1.92677	0.0581988	0.382068	-4.09272
11745192_a_at	EPB41L3	23136	0.392436	1.92652	0.0582309	0.382068	-4.09314
11737942_s_at	HDHD2	84064	0.376501	1.92628	0.0582613	0.382068	-4.09354
11747388_x_at	CTNNB1	1499	0.527076	1.92619	0.0582725	0.382068	-4.09368
11715531_at	PRPF8	10594	0.314218	1.92536	0.0583783	0.382374	-4.09506
11758349_s_at	RORC	6097	-0.321461	-1.92421	0.0585251	0.382374	-4.09696
11717319_a_at	SEC24D	9871	0.412125	1.92402	0.0585484	0.382374	-4.09726
11757399_s_at	PRKDC	5591	0.370529	1.92345	0.0586216	0.382374	-4.09821
11717417_s_at	RHOU	58480	0.443891	1.92329	0.0586418	0.382374	-4.09847
11749414_a_at	EIF2B4	8890	0.363657	1.92322	0.0586506	0.382374	-4.09858
11721395_a_at	MUM1	84939	0.318582	1.92232	0.0587666	0.382374	-4.10008
11716034_a_at	BST2	684	0.673638	1.92222	0.0587789	0.382374	-4.10024
11741235_a_at	JKAMP	51528	0.350555	1.92188	0.0588233	0.382374	-4.10081
11751276_x_at	CALCOCO2	10241	0.479518	1.92085	0.0589545	0.382374	-4.1025
11720046_x_at	DNAJC10	54431	0.360468	1.92076	0.058966	0.382374	-4.10265
11733131_s_at	CCT8	10694	0.484828	1.92054	0.0589951	0.382374	-4.10302
11763540_a_at	SLC25A47	283600	-0.302615	-1.91993	0.0590731	0.382374	-4.10402
11727754_a_at	PLA2G4A	5321	0.400137	1.91943	0.0591375	0.382374	-4.10485
11717590_a_at	CNOT1	23019	0.358739	1.9181	0.0593088	0.382374	-4.10704
11732139_at	TIMM13	26517	0.344407	1.91739	0.0594006	0.382374	-4.10821
11723494_a_at	RNF166	115992	0.315158	1.91639	0.0595303	0.382374	-4.10986
11728248_a_at	TSFM	10102	0.301331	1.91624	0.0595488	0.382374	-4.11009
11717523_x_at	TMEM50B	757	0.427395	1.91512	0.0596944	0.382374	-4.11194
11725649_s_at	DCAF5	8816	0.434677	1.91471	0.0597478	0.382374	-4.11262
11732034_at	GHRH	2691	-0.283742	-1.91448	0.059778	0.382374	-4.113
11742998_at	PRDX6	9588	0.445878	1.91435	0.0597947	0.382374	-4.11321
11728108_a_at	GHRL	51738	-0.37568	-1.91398	0.0598428	0.382374	-4.11382
11727312_at	BHLHE22	27319	0.450862	1.91372	0.0598763	0.382374	-4.11424
11725971_a_at	HNRNPF	3185	0.588683	1.9136	0.0598924	0.382374	-4.11445
11743968_a_at	CYBA	1535	0.400691	1.91355	0.0598982	0.382374	-4.11452
11759509_s_at	MCM4	4173	0.320232	1.91322	0.0599418	0.382374	-4.11507
11718045_s_at	RAB11B	9230	0.523948	1.91306	0.0599623	0.382374	-4.11533
11722239_a_at	HIPK1	204851	0.396038	1.91285	0.05999	0.382374	-4.11568
11718662_s_at	NENF	29937	0.338617	1.91271	0.0600077	0.382374	-4.1159
11723163_s_at	NR3C2	4306	0.30767	1.91268	0.0600118	0.382374	-4.11595
11721632_a_at	TMEM97	27346	0.39873	1.91234	0.0600562	0.382374	-4.11651
11736507_s_at	FRMD6	122786	0.435874	1.91194	0.0601089	0.382374	-4.11718
11729232_s_at	KLF3	51274	0.435548	1.91135	0.0601861	0.382374	-4.11815
11759542_s_at	PACSIN2	11252	0.288055	1.91107	0.0602222	0.382374	-4.1186
11750160_a_at	LSM14A	26065	0.318243	1.91097	0.0602348	0.382374	-4.11876
11715955_a_at	ARL6IP5	10550	0.418167	1.91053	0.0602925	0.382402	-4.11948
11739090_at	LUC7L3	51747	0.432149	1.90951	0.0604272	0.382706	-4.12117
11717678_at	AVPI1	60370	0.324914	1.90936	0.0604469	0.382706	-4.12142
11742025_a_at	NMNAT2	23057	-0.407199	-1.90878	0.0605223	0.382846	-4.12236
11717492_x_at	DYNLRB1	83658	0.322791	1.90786	0.0606438	0.383278	-4.12388
11732255_at	ZBTB33	10009	0.278174	1.90713	0.0607399	0.383547	-4.12507
11741076_a_at	CASP1	834	0.362563	1.90639	0.060837	0.383613	-4.12628
11754271_a_at	PSMB4	5692	0.357423	1.90599	0.0608892	0.383613	-4.12693
11740548_a_at	YAP1	10413	0.434237	1.90553	0.060951	0.383613	-4.1277
11721254_s_at	ARMCX3	51566	0.376766	1.90529	0.0609823	0.383613	-4.12808
11743085_a_at	KDM6A	7403	0.316905	1.90503	0.0610172	0.383613	-4.12852
11747643_s_at	BUB3	9184	0.281825	1.90247	0.0613554	0.385402	-4.13269
11720391_a_at	SLC39A10	57181	0.326357	1.90153	0.0614811	0.385461	-4.13424
11717839_a_at	PDCD6	10016	0.350354	1.90134	0.0615062	0.385461	-4.13455
11719045_a_at	PER3	8863	0.350498	1.90104	0.0615459	0.385461	-4.13504
11720974_at	ASB8	140461	0.334422	1.90079	0.0615793	0.385461	-4.13545
11718573_s_at	SERBP1	26135	0.324041	1.90033	0.0616404	0.385507	-4.1362
11733530_at	C1RL	51279	0.39688	1.89971	0.061724	0.385527	-4.13722
11738083_s_at	POC1B	282809	0.337888	1.89916	0.0617965	0.385527	-4.1381
11755261_a_at	MPV17	4358	0.334192	1.8991	0.0618045	0.385527	-4.1382
11715617_a_at	RNF130	55819	0.43227	1.89845	0.0618921	0.385739	-4.13927
11743701_at	GNL3L	54552	0.388701	1.89751	0.0620179	0.386188	-4.14081
11722715_at	STK35	140901	0.378429	1.89686	0.0621053	0.386397	-4.14187
11724625_a_at	SPATA7	55812	0.365528	1.89541	0.0623003	0.387054	-4.14424
11716814_s_at	GATM	2628	0.484409	1.89527	0.0623185	0.387054	-4.14446
11761083_a_at	CBLB	868	-0.277558	-1.89441	0.0624346	0.387124	-4.14586
11741135_s_at	CHN1	1123	0.301324	1.89382	0.0625137	0.387124	-4.14682
11716260_s_at	RHEB	6009	0.265428	1.89376	0.0625222	0.387124	-4.14692
11732320_a_at	ZNF92	168374	0.351959	1.89299	0.0626262	0.387124	-4.14817
11743158_at	GTF2F2	2963	0.279267	1.89296	0.0626306	0.387124	-4.14823
11747298_a_at	S100A16	140576	0.456681	1.89279	0.0626531	0.387124	-4.1485
11756410_a_at	KANSL2	54934	0.352476	1.89223	0.0627284	0.387206	-4.1494
11752715_a_at	CCNI	10983	0.464181	1.8919	0.0627741	0.387206	-4.14995
11739330_s_at	WDR82	80335	0.35583	1.89109	0.0628833	0.387462	-4.15126
11744584_a_at	HYI	81888	0.388331	1.8908	0.0629234	0.387462	-4.15175
11716597_a_at	SEC24B	10427	0.391846	1.8899	0.0630454	0.387522	-4.15321
11758053_s_at	NCOA4	8031	0.365687	1.88933	0.0631227	0.387522	-4.15413
11732398_a_at	ZNF326	284695	0.283215	1.88655	0.0635021	0.387522	-4.15865
11735024_a_at	ZBTB7B	51043	-0.263646	-1.88638	0.0635252	0.387522	-4.15892
11732393_a_at	WWC2	80014	0.459246	1.88619	0.0635517	0.387522	-4.15924
11750876_a_at	SCFD1	23256	0.440581	1.88612	0.0635604	0.387522	-4.15934
11721790_s_at	PTPRD	5789	0.463385	1.88609	0.0635653	0.387522	-4.1594
11717353_at	EAPP	55837	0.321299	1.88583	0.0636002	0.387522	-4.15981
11756891_a_at	ZNF12	7559	0.399703	1.88568	0.0636213	0.387522	-4.16006
11739175_a_at	HNRNPM	4670	0.407225	1.88541	0.0636578	0.387522	-4.16049
11717009_s_at	MCFD2	90411	0.489028	1.88532	0.0636701	0.387522	-4.16064
11726272_a_at	ATP1B1	481	0.422418	1.88458	0.0637714	0.387522	-4.16184
11715882_s_at	DAP3	7818	0.303678	1.88439	0.0637982	0.387522	-4.16216
11755824_a_at	CAMKV	79012	-0.258014	-1.88391	0.0638635	0.387522	-4.16293
11744237_a_at	ARHGEF19	128272	-0.248716	-1.88371	0.0638912	0.387522	-4.16325
11721684_a_at	ZW10	9183	0.287633	1.88309	0.0639759	0.387522	-4.16425
11717390_a_at	LSM2	57819	0.364256	1.88234	0.0640794	0.387522	-4.16547
11728990_a_at	ANAPC11	51529	-0.302483	-1.88233	0.0640814	0.387522	-4.16549
11719067_s_at	EIF2S3	1968	0.44648	1.88182	0.0641515	0.387522	-4.16632
11718644_x_at	OSBPL8	114882	-0.465116	-1.88136	0.0642146	0.387522	-4.16706
11716478_s_at	LARP1	23367	0.363475	1.88121	0.0642352	0.387522	-4.1673
11716415_s_at	NDUFB8	4714	0.301643	1.88105	0.0642575	0.387522	-4.16756
11716309_a_at	CYBRD1	79901	0.396417	1.88022	0.0643731	0.387522	-4.16891
11748015_x_at	VDAC3	7419	0.359835	1.88013	0.0643855	0.387522	-4.16906
11739332_at	SSTR2	6752	-0.254184	-1.87988	0.0644197	0.387522	-4.16946
11751900_a_at	MON2	23041	0.333876	1.87977	0.0644352	0.387522	-4.16964
11762403_a_at	LUZP1	7798	-0.304732	-1.87976	0.0644369	0.387522	-4.16966
11757793_s_at	TFPI	7035	0.363348	1.87912	0.0645244	0.387522	-4.17068
11729379_s_at	CASK	8573	0.282919	1.87896	0.0645475	0.387522	-4.17095
11753902_a_at	ACTN4	81	0.348118	1.87893	0.064551	0.387522	-4.17099
11721277_a_at	SUV39H1	6839	-0.310499	-1.8779	0.0646947	0.387906	-4.17267
11760035_a_at	GRIN2C	2905	-0.305511	-1.87769	0.0647229	0.387906	-4.173
11754764_a_at	RAB7B	338382	0.339179	1.87611	0.0649429	0.388819	-4.17555
11723641_a_at	FUCA1	2517	0.507608	1.87576	0.0649928	0.388819	-4.17613
11743543_x_at	CEP57	9702	0.377655	1.87543	0.0650377	0.388819	-4.17665
11719351_s_at	GCC2	9648	-0.372126	-1.87289	0.0653938	0.390115	-4.18076
11715828_a_at	M6PR	4074	0.305457	1.87275	0.065413	0.390115	-4.18098
11718928_at	ANKS1A	23294	0.419735	1.87272	0.0654173	0.390115	-4.18103
11758868_at	RAPGEF6	51735	0.346837	1.87215	0.065497	0.390166	-4.18195
11715554_a_at	CYB5R3	1727	-0.409005	-1.87167	0.0655654	0.390166	-4.18273
11747640_a_at	TDP2	51567	0.351694	1.87132	0.0656139	0.390166	-4.18329
11726065_a_at	RPE	6120	0.395407	1.87111	0.065643	0.390166	-4.18362
11717012_s_at	VAMP8	8673	0.399144	1.86967	0.065846	0.391049	-4.18594
11758159_a_at	RELL2	285613	-0.274011	-1.86861	0.0659955	0.391613	-4.18765
11737036_at	TCEAL6	158931	0.411364	1.86795	0.0660897	0.391746	-4.18872
11716981_x_at	MIEN1	84299	0.29497	1.86768	0.0661269	0.391746	-4.18915
11757559_s_at	MAML1	9794	0.373829	1.86646	0.0663	0.391867	-4.19111
11731107_a_at	STAG2	10735	0.388097	1.86635	0.0663164	0.391867	-4.1913
11756631_s_at	TXNDC15	79770	0.362121	1.86574	0.0664023	0.391867	-4.19227
11721685_at	CCL19	6363	-0.439971	-1.86572	0.0664052	0.391867	-4.1923
11716708_a_at	DDR1	780	0.463018	1.86562	0.0664201	0.391867	-4.19247
11722926_a_at	MMRN1	22915	0.460046	1.86414	0.0666301	0.392412	-4.19484
11737547_a_at	CDH9	1007	-0.270448	-1.86397	0.0666547	0.392412	-4.19512
11722422_a_at	PTRHD1	391356	0.285086	1.86375	0.0666851	0.392412	-4.19546
11725749_a_at	GAL	51083	-0.372347	-1.86305	0.0667853	0.392412	-4.19659
11716145_a_at	PDCD6IP	10015	0.359586	1.86262	0.0668466	0.392412	-4.19728
11715976_a_at	VGLL4	9686	0.289736	1.86219	0.0669087	0.392412	-4.19798
11744422_s_at	CRADD	8738	0.272141	1.86217	0.0669106	0.392412	-4.198
11733816_a_at	RPL22L1	200916	0.301659	1.86151	0.0670051	0.392412	-4.19906
11729292_a_at	SPPL2B	56928	-0.262048	-1.8605	0.0671501	0.392412	-4.20068
11746388_x_at	SPIDR	23514	0.404356	1.86049	0.0671509	0.392412	-4.20069
11759494_at	ITGA9	3680	0.367793	1.86049	0.067151	0.392412	-4.20069
11719876_at	CKMT2	1160	0.54788	1.86016	0.0671987	0.392412	-4.20123
11754147_a_at	LZTS1	11178	-0.26729	-1.86	0.0672223	0.392412	-4.20149
11743375_s_at	FRYL	285527	0.318455	1.85908	0.0673533	0.392632	-4.20295
11729225_s_at	SLC33A1	9197	0.323018	1.85897	0.0673692	0.392632	-4.20313
11725790_at	DPYD	1806	0.41935	1.85829	0.0674679	0.392739	-4.20423
11716401_a_at	SELENBP1	8991	0.446257	1.85764	0.0675612	0.392739	-4.20527
11718272_a_at	TAX1BP1	8887	0.382417	1.85744	0.0675906	0.392739	-4.2056
11756323_x_at	F12	2161	-0.256719	-1.85718	0.0676278	0.392739	-4.20601
11743043_a_at	FBLN5	10516	0.345532	1.85695	0.0676608	0.392739	-4.20637
11763843_a_at	UACA	55075	-0.413264	-1.85651	0.0677235	0.392786	-4.20707
11761287_a_at	HDAC1	3065	-0.302427	-1.85589	0.0678141	0.392843	-4.20807
11716442_a_at	POLR2L	5441	0.28609	1.85518	0.0679164	0.392843	-4.20921
200011_PM_s_at	ARF3	377	0.331845	1.85517	0.0679177	0.392843	-4.20922
11727242_at	WNT4	54361	-0.329249	-1.85449	0.068017	0.392843	-4.21032
11748337_a_at	PIH1D1	55011	0.321871	1.85398	0.0680902	0.392843	-4.21112
11753401_x_at	TPI1	7167	0.391363	1.85355	0.0681534	0.392843	-4.21182
11744438_a_at	SRI	6717	0.368864	1.85327	0.068193	0.392843	-4.21226
11753553_a_at	DNAJC27	51277	-0.275203	-1.85309	0.068219	0.392843	-4.21254
11721713_a_at	EID2	163126	0.472305	1.85278	0.0682642	0.392843	-4.21304
11744707_a_at	ANGPTL1	9068	0.342842	1.85267	0.06828	0.392843	-4.21321
11756540_x_at	TMPRSS5	80975	-0.282599	-1.85147	0.0684554	0.392911	-4.21514
11717626_a_at	NDUFC2	4718	0.295003	1.85118	0.0684968	0.392911	-4.21559
11736023_a_at	MED28	80306	0.35618	1.8509	0.0685389	0.392911	-4.21605
11721169_a_at	PYCARD	29108	0.399256	1.85087	0.0685431	0.392911	-4.2161
11745191_a_at	TRIP6	7205	0.373839	1.85071	0.0685653	0.392911	-4.21634
11748052_x_at	EI24	9538	0.328663	1.84949	0.0687441	0.39315	-4.21829
11732102_at	OPRPN	58503	-0.295172	-1.84932	0.0687696	0.39315	-4.21857
200079_PM_s_at	KARS	3735	0.331134	1.84924	0.0687803	0.39315	-4.21869
11760109_at	TMEM41B	440026	0.340866	1.84837	0.0689075	0.39315	-4.22007
11751258_x_at	DEK	7913	0.368313	1.84837	0.0689088	0.39315	-4.22009
11716701_a_at	CCNDBP1	23582	0.318967	1.84817	0.068938	0.39315	-4.22041
11741911_a_at	GBP3	2635	0.387999	1.84763	0.0690161	0.39315	-4.22125
11735644_x_at	TIPRL	261726	0.332182	1.84744	0.0690447	0.39315	-4.22157
11715961_a_at	ACTR10	55860	0.35275	1.84676	0.0691438	0.393402	-4.22264
11741875_x_at	AKTIP	64400	0.309965	1.84596	0.0692621	0.393764	-4.22392
11728349_a_at	STIM2	57620	-0.288227	-1.84541	0.0693436	0.393915	-4.2248
11716406_x_at	LGALS9	3965	-0.325873	-1.84476	0.0694383	0.394142	-4.22583
11758091_s_at	LCMT2	9836	0.325933	1.84404	0.0695448	0.394189	-4.22698
11734214_a_at	MPP7	143098	0.361756	1.84381	0.0695794	0.394189	-4.22735
11733033_a_at	FAM32A	26017	0.307048	1.84359	0.0696112	0.394189	-4.22769
11742977_a_at	GNAO1	2775	-0.388618	-1.8424	0.0697871	0.394719	-4.22958
11720612_x_at	NAP1L5	266812	0.353832	1.84222	0.0698146	0.394719	-4.22988
11739013_s_at	ASH2L	9070	0.298798	1.84089	0.0700118	0.394924	-4.23199
11753925_x_at	ATG3	64422	0.362703	1.8408	0.0700252	0.394924	-4.23213
11755951_s_at	PRMT5	10419	0.317629	1.84006	0.0701341	0.394924	-4.2333
11744072_at	MXRA5	25878	0.517524	1.83973	0.0701838	0.394924	-4.23383
11717993_at	CBX7	23492	0.277742	1.83921	0.0702609	0.394924	-4.23465
11715477_at	TFRC	7037	0.507034	1.83897	0.0702963	0.394924	-4.23503
11747331_a_at	AHCYL1	10768	0.529142	1.83857	0.070357	0.394924	-4.23567
11742779_a_at	HIBCH	26275	0.394625	1.8383	0.0703964	0.394924	-4.23609
11741213_a_at	SSU72	29101	0.375735	1.83806	0.0704333	0.394924	-4.23649
11715566_at	COPZ1	22818	0.305248	1.83798	0.0704443	0.394924	-4.2366
11721314_at	ESYT2	57488	0.322764	1.83791	0.0704554	0.394924	-4.23672
11715671_x_at	IFITM1	8519	0.275375	1.83713	0.0705711	0.395264	-4.23795
11754262_s_at	CHD9	80205	0.369348	1.83638	0.0706843	0.39559	-4.23915
11741657_a_at	SYDE1	85360	-0.263559	-1.8359	0.0707563	0.395685	-4.23991
11741786_a_at	TSPAN16	26526	-0.27538	-1.83519	0.0708622	0.395845	-4.24103
11730868_a_at	MEA1	4201	0.340203	1.83497	0.0708952	0.395845	-4.24138
11728772_a_at	CAAP1	79886	0.289558	1.83231	0.0712957	0.39663	-4.24559
11737707_at	ZSCAN5B	342933	-0.285116	-1.83205	0.0713346	0.39663	-4.246
11725331_a_at	USP9X	8239	0.339556	1.83188	0.0713603	0.39663	-4.24627
11722831_a_at	CCNY	219771	0.343334	1.83173	0.0713825	0.39663	-4.24651
11716240_at	RAB6A	5870	0.404431	1.83144	0.0714268	0.39663	-4.24697
11746296_a_at	SNW1	22938	0.391214	1.83129	0.0714493	0.39663	-4.2472
11740475_x_at	NOX4	50507	-0.362328	-1.83095	0.071501	0.39663	-4.24775
11719051_a_at	CEP350	9857	-0.337487	-1.83069	0.0715401	0.39663	-4.24815
11758156_s_at	SLC17A5	26503	0.316107	1.82921	0.0717631	0.39663	-4.25048
11752735_a_at	NARS	4677	0.306226	1.82912	0.0717777	0.39663	-4.25063
11755869_a_at	JAM3	83700	0.288125	1.82893	0.0718067	0.39663	-4.25094
11716624_s_at	XPO1	7514	0.382265	1.82849	0.0718732	0.39663	-4.25163
11743847_x_at	CFH	3075	0.47779	1.82836	0.0718928	0.39663	-4.25183
11754006_a_at	LAPTM4A	9741	0.405804	1.82812	0.0719284	0.39663	-4.2522
11755596_a_at	NLRP4	147945	-0.247451	-1.82805	0.0719401	0.39663	-4.25232
11748891_x_at	CACFD1	11094	-0.276432	-1.82804	0.071942	0.39663	-4.25234
11721260_a_at	WDR47	22911	0.306122	1.82782	0.0719741	0.39663	-4.25268
11731299_at	TBX6	6911	-0.286336	-1.82671	0.0721443	0.397263	-4.25444
11721075_a_at	MTCH2	23788	0.300465	1.82572	0.0722941	0.397783	-4.25599
11724802_at	NSRP1	84081	0.253688	1.82503	0.0723999	0.397871	-4.25709
11726299_x_at	LGALS8	3964	0.343244	1.82489	0.0724207	0.397871	-4.2573
11717355_a_at	FEZ1	9638	0.315651	1.8245	0.0724804	0.397894	-4.25792
11732835_at	MBD3L1	85509	-0.345075	-1.82326	0.0726703	0.398633	-4.25987
11722093_a_at	PPIC	5480	0.324503	1.82167	0.0729145	0.398994	-4.26238
11730437_a_at	PPIL3	53938	0.366996	1.82151	0.0729386	0.398994	-4.26263
11754029_a_at	VAPA	9218	0.397074	1.82133	0.0729671	0.398994	-4.26292
11742972_x_at	CCAR1	55749	0.310066	1.82097	0.0730214	0.398994	-4.26347
11717082_a_at	TSPAN9	10867	0.272962	1.82085	0.0730397	0.398994	-4.26366
11722965_s_at	PLEKHA1	59338	0.308539	1.82044	0.0731032	0.398994	-4.26431
11740651_at	KLHL34	257240	-0.274717	-1.8203	0.0731248	0.398994	-4.26453
11733005_at	FCGR3B	2215	-0.794104	-1.81963	0.0732276	0.399251	-4.26558
11718081_a_at	ATP2B4	493	0.413418	1.8179	0.0734961	0.399872	-4.26831
11715159_at	SFT2D1	113402	0.241829	1.81763	0.0735376	0.399872	-4.26873
11722152_s_at	EIF2AK3	9451	0.338763	1.81755	0.0735494	0.399872	-4.26885
11719397_a_at	RRAGC	64121	0.528171	1.81746	0.073564	0.399872	-4.269
11760892_at	LY9	4063	-0.259382	-1.81631	0.0737416	0.400305	-4.2708
11754333_a_at	ACAD8	27034	0.319783	1.81619	0.0737607	0.400305	-4.27099
11716928_a_at	TBC1D5	9779	0.291731	1.81392	0.0741132	0.400305	-4.27455
11725106_s_at	AZIN1	51582	0.332538	1.8135	0.0741792	0.400305	-4.27522
11744254_at	COPB2	9276	0.31317	1.81269	0.0743055	0.400305	-4.27648
11728088_at	DKK2	27123	-0.375397	-1.81245	0.0743416	0.400305	-4.27685
11727275_a_at	KDELC2	143888	0.332225	1.81214	0.0743903	0.400305	-4.27734
11755043_a_at	GSAP	54103	0.342774	1.81195	0.0744199	0.400305	-4.27763
11719665_a_at	GFM1	85476	0.373255	1.81128	0.0745257	0.400305	-4.27869
11758151_s_at	RNASEH2A	10535	0.274463	1.8112	0.0745383	0.400305	-4.27882
11744218_at	SNAI2	6591	0.372387	1.81118	0.0745408	0.400305	-4.27884
11743769_a_at	COL11A2	1302	-0.284689	-1.81108	0.0745562	0.400305	-4.279
11728499_x_at	SVIL	6840	0.376562	1.81085	0.0745921	0.400305	-4.27936
11718504_s_at	SRSF10	10772	0.31161	1.8108	0.0745997	0.400305	-4.27943
11743345_a_at	FTSJ1	24140	0.357212	1.80952	0.0748004	0.400305	-4.28144
11734231_x_at	CSAD	51380	0.385021	1.80945	0.0748121	0.400305	-4.28155
11755505_a_at	ZSWIM7	125150	0.356	1.80926	0.074841	0.400305	-4.28184
11719940_a_at	DSCR3	10311	0.453053	1.8092	0.0748507	0.400305	-4.28194
11735303_a_at	HOXA11	3207	-0.461157	-1.80901	0.0748803	0.400305	-4.28223
11719573_a_at	TRUB1	142940	0.38531	1.80812	0.0750214	0.400305	-4.28364
11757749_s_at	ARNT	405	0.294506	1.80762	0.0750987	0.400305	-4.2844
11748603_a_at	CDKN1B	1027	0.489153	1.80736	0.0751406	0.400305	-4.28482
11725314_a_at	NIPSNAP2	2631	0.427857	1.80704	0.0751901	0.400305	-4.28531
11759298_s_at	SCYL2	55681	0.357198	1.80671	0.0752431	0.400305	-4.28584
11739946_a_at	PKP1	5317	-0.28056	-1.80666	0.0752507	0.400305	-4.28591
11759536_a_at	TTC17	55761	0.299885	1.80623	0.0753181	0.400305	-4.28658
11748278_x_at	ASCC1	51008	0.282	1.80576	0.0753922	0.400305	-4.28731
11719324_x_at	PTEN	5728	0.356525	1.80542	0.0754464	0.400305	-4.28785
11737831_a_at	FNBP1L	54874	0.365827	1.80524	0.0754754	0.400305	-4.28813
11756181_x_at	YWHAZ	7534	0.312071	1.8049	0.0755286	0.400305	-4.28866
200075_PM_s_at	GUK1	2987	0.318892	1.80488	0.075532	0.400305	-4.28869
11718507_a_at	PSMG2	56984	0.295294	1.80476	0.0755514	0.400305	-4.28888
11743918_a_at	ANK2	287	-0.265886	-1.80441	0.0756069	0.400305	-4.28943
11716063_at	TNC	3371	-0.550844	-1.80377	0.0757085	0.400305	-4.29043
11757968_s_at	TERF2IP	54386	0.348982	1.80363	0.0757299	0.400305	-4.29064
11744264_a_at	SEC11C	90701	0.302213	1.80306	0.0758198	0.400305	-4.29152
11758095_s_at	FPR1	2357	-0.580754	-1.80299	0.0758319	0.400305	-4.29164
11745465_x_at	METTL7A	25840	0.429792	1.80282	0.0758582	0.400305	-4.2919
11717773_a_at	THRA	7067	0.381206	1.80243	0.0759198	0.400305	-4.29251
11751063_a_at	RAB40B	10966	0.392505	1.80211	0.0759707	0.400305	-4.29301
11759050_at	DAB1	1600	-0.306031	-1.80183	0.0760163	0.400305	-4.29345
11751415_a_at	TSC22D3	1831	0.441162	1.80147	0.0760729	0.400305	-4.29401
11718314_x_at	LRP11	84918	0.322289	1.80138	0.076088	0.400305	-4.29415
11720798_at	RAB8B	51762	0.294165	1.80133	0.0760947	0.400305	-4.29422
11723214_a_at	MEF2C	4208	0.289612	1.80051	0.0762257	0.400565	-4.2955
11753198_a_at	SMARCA2	6595	0.44507	1.80022	0.0762722	0.400565	-4.29596
11721243_a_at	LAP3	51056	0.393927	1.79966	0.0763622	0.400565	-4.29683
11760978_at	SUGP1	57794	-0.254314	-1.79963	0.0763671	0.400565	-4.29688
11717026_x_at	GLYR1	84656	0.3421	1.79859	0.0765332	0.400878	-4.2985
11734446_at	PDCD1	5133	-0.26095	-1.79855	0.0765383	0.400878	-4.29855
11731074_at	PGGT1B	5229	0.266337	1.79778	0.0766622	0.401153	-4.29975
11740555_at	POU5F2	134187	-0.266743	-1.79753	0.0767025	0.401153	-4.30014
11754336_s_at	DOCK1	1793	0.408301	1.79634	0.0768932	0.401767	-4.30199
11758191_s_at	MEX3C	51320	0.296029	1.7958	0.0769801	0.401767	-4.30283
11755959_a_at	NRG3	10718	-0.249536	-1.79564	0.0770049	0.401767	-4.30307
11716855_a_at	COPG1	22820	0.284298	1.7954	0.0770436	0.401767	-4.30345
11715440_a_at	CTGF	1490	0.569749	1.79477	0.0771459	0.402009	-4.30443
11748749_a_at	GTPBP4	23560	0.304763	1.79347	0.0773545	0.402644	-4.30644
11735240_a_at	ACYP2	98	0.425604	1.79328	0.0773864	0.402644	-4.30675
11742701_x_at	C1R	715	0.586148	1.79222	0.0775573	0.402644	-4.30839
11716659_a_at	HNRNPH3	3189	0.370387	1.7922	0.0775603	0.402644	-4.30842
11723936_a_at	SNX1	6642	0.381617	1.79154	0.0776681	0.402644	-4.30945
11757779_s_at	PPP4R1	9989	0.282469	1.79083	0.0777825	0.402644	-4.31054
11717156_s_at	ACP1	52	0.318927	1.79037	0.0778564	0.402644	-4.31125
11719004_at	ANKH	56172	0.344242	1.79014	0.0778948	0.402644	-4.31162
11721693_a_at	CYB561	1534	0.346672	1.78959	0.0779839	0.402644	-4.31247
11728362_s_at	KLHL28	54813	0.306776	1.78954	0.0779911	0.402644	-4.31254
11723734_s_at	OTUD6B	51633	0.318286	1.78949	0.078	0.402644	-4.31262
11757569_a_at	NDRG3	57446	0.285774	1.78948	0.0780007	0.402644	-4.31263
11715805_a_at	PPP2CA	5515	0.382928	1.78947	0.0780027	0.402644	-4.31265
11743909_at	ALG14	199857	0.321486	1.78917	0.0780522	0.402644	-4.31312
11715707_a_at	MGEA5	10724	0.351036	1.78819	0.0782111	0.403175	-4.31463
11725001_at	IRX3	79191	-0.349223	-1.78709	0.0783911	0.403749	-4.31634
11754633_x_at	PPP1CA	5499	0.309254	1.78673	0.0784493	0.403749	-4.31689
11751305_a_at	B4GAT1	11041	0.357708	1.78617	0.0785404	0.403749	-4.31775
11744679_a_at	SMAD4	4089	0.289885	1.7859	0.0785854	0.403749	-4.31818
11720960_a_at	NBAS	51594	0.384039	1.78535	0.0786744	0.403749	-4.31902
11741313_x_at	CLCC1	23155	0.324057	1.78519	0.0787017	0.403749	-4.31928
11757423_x_at	SEC11A	23478	0.302224	1.7851	0.078716	0.403749	-4.31941
11728799_at	IMMP2L	83943	0.375037	1.78407	0.0788853	0.404329	-4.32101
11739017_at	USP22	23326	0.293581	1.78339	0.0789957	0.404607	-4.32205
11742339_at	OR13F1	138805	-0.256148	-1.78301	0.0790589	0.404642	-4.32264
11717661_a_at	PPP1R16B	26051	0.3833	1.78254	0.0791368	0.404752	-4.32337
11717577_a_at	VPS26A	9559	0.422091	1.78211	0.0792063	0.404791	-4.32402
11748916_x_at	PDE4DIP	9659	-0.320201	-1.78167	0.0792786	0.404791	-4.3247
11761505_a_at	USB1	79650	-0.263	-1.78146	0.0793134	0.404791	-4.32503
11760136_at	GSTA1	2938	-0.270416	-1.7805	0.0794726	0.404959	-4.32651
11761300_a_at	NKX2-5	1482	-0.269178	-1.78034	0.0794986	0.404959	-4.32676
11729145_x_at	HNRNPD	3184	0.373328	1.77935	0.0796623	0.404959	-4.32828
11717459_a_at	MRPL39	54148	0.312292	1.77907	0.0797085	0.404959	-4.32871
11749349_a_at	POLR2C	5432	0.496418	1.77863	0.0797821	0.404959	-4.3294
11741447_s_at	RNASE4	6038	0.430513	1.77858	0.0797889	0.404959	-4.32946
11742286_at	PAX3	5077	-0.261316	-1.77831	0.0798336	0.404959	-4.32988
11744563_a_at	FMR1	2332	0.411753	1.77745	0.0799774	0.404959	-4.33121
11722520_a_at	HKDC1	80201	-0.3506	-1.77731	0.0799995	0.404959	-4.33142
11715239_x_at	IFITM3	10410	0.300873	1.77723	0.0800128	0.404959	-4.33154
11724487_x_at	BFAR	51283	0.335531	1.77722	0.0800153	0.404959	-4.33156
11743976_at	MYL12A	10627	0.445471	1.77717	0.0800226	0.404959	-4.33163
11718383_a_at	AIFM1	9131	0.298858	1.77677	0.0800905	0.405018	-4.33226
11722088_s_at	NR1D2	9975	0.497206	1.77567	0.080273	0.405655	-4.33395
11717769_at	CTR9	9646	0.360385	1.77369	0.0806023	0.407033	-4.33699
11756857_a_at	JAK2	3717	0.270115	1.77199	0.0808865	0.407271	-4.3396
11753821_x_at	OAZ1	4946	0.283626	1.77171	0.080934	0.407271	-4.34003
11730623_at	DSEL	92126	0.375012	1.77138	0.0809891	0.407271	-4.34054
11758110_s_at	SIX1	6495	-0.480319	-1.77134	0.0809957	0.407271	-4.3406
11740781_a_at	ILF3	3609	0.428895	1.7713	0.0810032	0.407271	-4.34067
11744120_a_at	RPL8	6132	0.356428	1.77024	0.081181	0.407271	-4.34229
11720558_a_at	GEM	2669	0.388784	1.76938	0.0813254	0.407271	-4.34361
11726542_at	TMEM132C	92293	-0.238073	-1.76917	0.0813608	0.407271	-4.34393
11715834_x_at	RUVBL1	8607	0.291443	1.76895	0.0813975	0.407271	-4.34426
11745450_a_at	AUH	549	0.320447	1.76887	0.0814105	0.407271	-4.34438
11742930_a_at	BIRC6	57448	0.288346	1.76832	0.0815035	0.407271	-4.34523
11744392_a_at	PAPOLA	10914	0.375153	1.76807	0.0815455	0.407271	-4.34561
11748140_s_at	AMD1	262	0.314648	1.76803	0.0815528	0.407271	-4.34568
11737872_a_at	ZCCHC9	84240	0.281389	1.76788	0.0815773	0.407271	-4.3459
11726725_a_at	NABP1	64859	0.464184	1.7677	0.0816085	0.407271	-4.34618
11735949_a_at	GPR142	350383	-0.260094	-1.76702	0.081724	0.407271	-4.34723
11720629_a_at	WASHC5	9897	0.387021	1.76656	0.0818008	0.407271	-4.34793
11758031_s_at	BHLHE41	79365	0.3473	1.76629	0.0818467	0.407271	-4.34834
11747787_a_at	HTRA1	5654	0.393617	1.76625	0.0818533	0.407271	-4.3484
11756860_x_at	RNH1	6050	0.377532	1.76603	0.0818913	0.407271	-4.34875
11733443_at	LCE2B	26239	-0.254091	-1.76594	0.0819057	0.407271	-4.34888
11740856_a_at	GYG2	8908	0.50958	1.76586	0.0819194	0.407271	-4.349
11754038_a_at	CNBP	7555	0.473422	1.7654	0.081998	0.407271	-4.34971
11759011_at	PRPF4	9128	0.366466	1.76533	0.0820095	0.407271	-4.34981
11719018_at	CBFB	865	0.278273	1.76455	0.082142	0.407647	-4.35101
11750193_s_at	NFATC4	4776	-0.279957	-1.76388	0.0822546	0.407679	-4.35202
11752171_s_at	SPTLC1	10558	0.286001	1.76384	0.082262	0.407679	-4.35209
11718863_at	SEC63	11231	0.36292	1.76141	0.0826753	0.409239	-4.3558
11733842_a_at	SSSCA1	10534	0.284051	1.76132	0.0826907	0.409239	-4.35594
11716202_a_at	PFKM	5213	0.363287	1.7604	0.082848	0.409736	-4.35734
11742939_a_at	UBE2D3	7323	0.379446	1.75909	0.0830724	0.410225	-4.35935
11724515_a_at	GPD1L	23171	0.518844	1.75895	0.0830956	0.410225	-4.35955
200039_PM_s_at	PSMB2	5690	0.268506	1.75882	0.0831182	0.410225	-4.35975
11757589_a_at	NDUFA12	55967	0.286625	1.75764	0.0833201	0.410734	-4.36155
11754523_a_at	DPM1	8813	0.345997	1.75737	0.0833662	0.410734	-4.36196
11744236_a_at	DDX60	55601	0.352516	1.75722	0.0833928	0.410734	-4.36219
11738581_at	OR8D1	283159	-0.296893	-1.75686	0.0834548	0.410758	-4.36274
11719349_at	PIK3R4	30849	0.298643	1.75566	0.0836614	0.411379	-4.36457
11716759_a_at	CASP4	837	0.375141	1.75519	0.0837418	0.411379	-4.36528
11757012_x_at	RHOA	387	0.383405	1.7551	0.0837579	0.411379	-4.36542
11763990_a_at	ALKBH7	84266	0.332156	1.75439	0.08388	0.411379	-4.3665
11716188_s_at	SEC13	6396	0.448256	1.75412	0.0839261	0.411379	-4.36691
11742423_a_at	STEAP2	261729	0.426755	1.75396	0.083954	0.411379	-4.36715
11744493_x_at	ADGRA2	25960	0.369471	1.7538	0.0839817	0.411379	-4.3674
11758142_s_at	RAB10	10890	0.424296	1.75297	0.0841258	0.411665	-4.36866
11719798_s_at	MBD4	8930	0.304916	1.75269	0.0841736	0.411665	-4.36908
11745154_a_at	NCL	4691	0.401247	1.75217	0.0842641	0.411665	-4.36988
11721902_a_at	SERPINI1	5274	0.328871	1.75184	0.0843209	0.411665	-4.37038
11715301_s_at	NOP16	51491	0.378701	1.75181	0.0843267	0.411665	-4.37043
11715931_s_at	SGK1	6446	0.556601	1.75115	0.0844411	0.411794	-4.37143
11754951_a_at	NCOA7	135112	0.271	1.7503	0.0845886	0.411794	-4.37272
11753491_s_at	ERP29	10961	0.503817	1.75018	0.0846086	0.411794	-4.37289
11723561_x_at	SMCO4	56935	0.355988	1.75017	0.0846114	0.411794	-4.37292
11747159_a_at	NGFR	4804	-0.313492	-1.75	0.0846396	0.411794	-4.37316
11736001_s_at	DCN	1634	0.370622	1.74792	0.0850022	0.413278	-4.37632
11742950_s_at	CNOT8	9337	0.434108	1.74627	0.085291	0.413721	-4.37882
11754646_a_at	ERCC3	2071	0.240192	1.74604	0.085331	0.413721	-4.37917
11736570_a_at	SLC39A14	23516	-0.444331	-1.74599	0.0853394	0.413721	-4.37924
11739319_at	CDH8	1006	-0.299916	-1.74585	0.0853652	0.413721	-4.37947
11733995_x_at	NADK2	133686	0.29422	1.74554	0.0854186	0.413721	-4.37993
11757639_a_at	WDR61	80349	0.349797	1.74543	0.0854386	0.413721	-4.3801
11716283_at	PAPD7	11044	0.247309	1.74449	0.0856029	0.414238	-4.38152
11754202_a_at	CAPG	822	0.426225	1.74341	0.0857929	0.414878	-4.38316
11733030_s_at	AIDA	64853	0.346781	1.74282	0.0858968	0.414942	-4.38405
11719671_a_at	RCAN2	10231	0.481189	1.74268	0.0859218	0.414942	-4.38426
11754726_a_at	AGGF1	55109	0.356141	1.74176	0.0860828	0.415185	-4.38564
11718976_x_at	ARPP19	10776	0.364647	1.74113	0.0861947	0.415185	-4.3866
11749171_a_at	UPB1	51733	-0.238035	-1.7408	0.0862532	0.415185	-4.3871
11744617_a_at	RPRD1A	55197	0.356096	1.74014	0.0863703	0.415185	-4.3881
11718655_s_at	CHMP5	51510	0.346719	1.73996	0.0864009	0.415185	-4.38837
11720201_at	MGMT	4255	0.288297	1.73969	0.0864485	0.415185	-4.38877
11718241_a_at	PRUNE2	158471	0.439834	1.7395	0.086483	0.415185	-4.38907
11722192_s_at	UBE2M	9040	0.341198	1.73933	0.0865137	0.415185	-4.38933
11717075_a_at	ZFAND6	54469	0.307649	1.73906	0.0865603	0.415185	-4.38973
11726030_x_at	UPK1B	7348	0.431896	1.73893	0.0865833	0.415185	-4.38992
11757609_s_at	DLG5	9231	0.273865	1.73866	0.0866314	0.415185	-4.39033
11757841_s_at	RANBP9	10048	0.361472	1.73789	0.0867681	0.415185	-4.39149
11723924_a_at	NUP133	55746	0.296833	1.73782	0.0867798	0.415185	-4.39159
11721077_a_at	ESD	2098	0.294496	1.73782	0.086781	0.415185	-4.3916
11717201_at	DNTTIP1	116092	0.316263	1.73634	0.0870438	0.415465	-4.39383
11715439_at	DAP	1611	0.260754	1.73606	0.0870942	0.415465	-4.39426
11716580_s_at	CYSTM1	84418	0.368235	1.73546	0.0872011	0.415465	-4.39516
11753081_a_at	CCT5	22948	0.447172	1.73539	0.0872135	0.415465	-4.39527
11719485_x_at	EPS15	2060	0.323017	1.73534	0.0872227	0.415465	-4.39535
11729084_a_at	ZFY	7544	-0.352104	-1.73532	0.0872262	0.415465	-4.39538
11716166_x_at	NUDC	10726	0.290058	1.73499	0.0872843	0.415465	-4.39587
11745801_s_at	CAP1	10487	0.44931	1.73468	0.08734	0.415465	-4.39634
11718095_s_at	RNF38	152006	0.36715	1.73453	0.0873665	0.415465	-4.39656
11717725_x_at	RAB1A	5861	0.412145	1.73375	0.0875057	0.415465	-4.39773
11742903_at	CETN3	1070	0.340228	1.73356	0.0875394	0.415465	-4.39802
11757107_s_at	GTF3C6	112495	0.353182	1.73309	0.0876233	0.415465	-4.39872
11716850_s_at	MFSD14B	84641	0.339558	1.73306	0.0876285	0.415465	-4.39877
11728272_x_at	ZNF330	27309	0.357139	1.73288	0.0876606	0.415465	-4.39904
11748707_a_at	NDUFA10	4705	0.450283	1.73259	0.087713	0.415465	-4.39948
11749614_a_at	UBE2I	7329	0.466645	1.73213	0.0877959	0.415465	-4.40017
11740439_x_at	FUT6	2528	-0.279879	-1.73198	0.0878223	0.415465	-4.40039
11758915_a_at	YY1	7528	0.411342	1.731	0.0879989	0.41549	-4.40187
11761704_at	MTMR14	64419	-0.255309	-1.73094	0.0880084	0.41549	-4.40195
11717125_at	SH3PXD2A	9644	0.312318	1.7307	0.0880527	0.41549	-4.40232
11738108_at	KCNJ9	3765	-0.272725	-1.73055	0.0880792	0.41549	-4.40254
11743622_a_at	TM9SF2	9375	0.368659	1.73034	0.0881167	0.41549	-4.40286
11739652_x_at	HNRNPLL	92906	0.266885	1.72977	0.0882188	0.415698	-4.40371
11732121_a_at	PMPCB	9512	0.263652	1.72945	0.0882767	0.415699	-4.40419
11761257_at	ARMC6	93436	-0.276798	-1.72899	0.0883607	0.415822	-4.40489
11723056_a_at	MRPL33	9553	0.314473	1.72819	0.0885046	0.415894	-4.40609
11747333_a_at	HSD17B4	3295	0.329046	1.72813	0.0885153	0.415894	-4.40618
11755609_a_at	HYDIN	54768	-0.267263	-1.72794	0.0885496	0.415894	-4.40647
11717646_a_at	MCMBP	79892	0.378164	1.72732	0.088661	0.416145	-4.40739
11752600_a_at	IL22RA1	58985	-0.266266	-1.72555	0.0889815	0.417377	-4.41005
11742152_at	OR1Q1	158131	-0.280904	-1.72521	0.0890425	0.41739	-4.41055
11721645_x_at	ARL1	400	0.342874	1.72387	0.089287	0.418264	-4.41257
11717143_at	LANCL1	10314	0.391685	1.72194	0.0896386	0.418797	-4.41546
11757413_a_at	NDUFS3	4722	0.260836	1.7219	0.0896453	0.418797	-4.41551
11763981_s_at	XPNPEP3	63929	0.270312	1.72173	0.0896761	0.418797	-4.41577
11756441_x_at	CSF3R	1441	-0.386439	-1.72168	0.0896846	0.418797	-4.41584
11750060_a_at	BMF	90427	-0.254503	-1.72164	0.0896924	0.418797	-4.4159
11719099_at	ISOC1	51015	0.411887	1.72123	0.089767	0.418874	-4.41651
11722194_a_at	NDUFS8	4728	0.272758	1.71984	0.0900215	0.41954	-4.41859
11752057_a_at	VPS35	55737	0.316307	1.71958	0.0900693	0.41954	-4.41898
11749778_a_at	PDIA6	10130	0.343487	1.71944	0.0900954	0.41954	-4.4192
11740714_a_at	SLC1A5	6510	-0.277025	-1.71892	0.0901907	0.41954	-4.41997
11754018_a_at	PRDX3	10935	0.375188	1.71886	0.0902017	0.41954	-4.42006
11719830_a_at	ERCC1	2067	0.248622	1.71821	0.0903205	0.419821	-4.42103
11744261_a_at	SLC25A11	8402	0.545026	1.71697	0.0905487	0.420172	-4.42289
11750889_x_at	NOP53	29997	0.295394	1.7168	0.0905787	0.420172	-4.42313
11740813_at	HIST1H2AA	221613	-0.27735	-1.71643	0.0906473	0.420172	-4.42368
11725381_a_at	RAPGEF3	10411	-0.281025	-1.71607	0.0907127	0.420172	-4.42421
11715873_a_at	OLFML3	56944	0.316135	1.71604	0.0907185	0.420172	-4.42426
11758975_s_at	KIF5A	3798	-0.323056	-1.71564	0.090792	0.420172	-4.42486
11720559_a_at	FMO1	2326	0.333322	1.71527	0.0908605	0.420172	-4.42541
11722767_s_at	MBNL2	10150	0.35729	1.71525	0.0908638	0.420172	-4.42544
11724202_s_at	SNRPD1	6632	0.244556	1.71481	0.0909453	0.420278	-4.4261
11741105_a_at	FHL2	2274	0.381532	1.7142	0.0910579	0.42032	-4.427
11748846_a_at	NIT1	4817	0.393386	1.71413	0.0910714	0.42032	-4.42711
11729491_s_at	PPFIA4	8497	-0.25167	-1.71359	0.091171	0.42051	-4.42792
11754283_s_at	RANBP2	5903	0.308719	1.71255	0.0913626	0.420808	-4.42946
11745365_at	KLHL29	114818	-0.247754	-1.7125	0.091373	0.420808	-4.42954
11759361_at	SHOX	6473	-0.350527	-1.71221	0.0914261	0.420808	-4.42997
11739426_a_at	GPD2	2820	0.348784	1.71191	0.091482	0.420808	-4.43042
11745962_a_at	QRICH1	54870	0.248689	1.71166	0.0915283	0.420808	-4.43079
11726883_s_at	ATAD2B	54454	0.324984	1.71077	0.0916938	0.421106	-4.43211
11732925_s_at	PEAR1	375033	0.2776	1.71032	0.0917777	0.421106	-4.43279
11723429_s_at	TPP2	7174	0.27792	1.71013	0.0918127	0.421106	-4.43307
11717462_s_at	NSUN2	54888	0.225012	1.70933	0.0919608	0.421106	-4.43425
11727453_a_at	COPRS	55352	0.344954	1.70922	0.0919821	0.421106	-4.43442
11750162_a_at	WDR45B	56270	0.284911	1.70921	0.0919845	0.421106	-4.43444
11720554_a_at	ARHGEF18	23370	0.292518	1.70895	0.0920332	0.421106	-4.43482
11725120_a_at	GATAD1	57798	0.300387	1.70868	0.0920825	0.421106	-4.43522
11722838_a_at	GABRP	2568	-0.273808	-1.70794	0.0922209	0.421106	-4.43632
11734666_a_at	POLR2B	5431	0.271199	1.70785	0.0922374	0.421106	-4.43645
11724528_a_at	GCNT3	9245	-0.270307	-1.70767	0.092271	0.421106	-4.43672
11723643_a_at	ANXA7	310	0.344714	1.70733	0.0923349	0.421106	-4.43723
11717023_a_at	SDF2	6388	0.226997	1.7066	0.0924715	0.421106	-4.43831
11722786_s_at	TIMP2	7077	0.414106	1.70608	0.0925682	0.421106	-4.43908
11759026_at	SLC25A40	55972	0.291328	1.70603	0.0925784	0.421106	-4.43916
11745173_a_at	ATF6	22926	0.290106	1.70578	0.0926239	0.421106	-4.43952
11722148_a_at	YTHDC2	64848	0.325667	1.70577	0.0926267	0.421106	-4.43954
11735556_at	AMZ1	155185	-0.258496	-1.70565	0.092648	0.421106	-4.43971
11745537_a_at	NFATC3	4775	0.217609	1.70327	0.0930953	0.421987	-4.44324
11753356_x_at	TUBB	203068	0.402751	1.70256	0.0932284	0.421987	-4.44429
11736941_at	CHRNB4	1143	-0.27722	-1.70241	0.0932578	0.421987	-4.44452
11720256_x_at	2018-09-04	5414	0.334141	1.70225	0.0932877	0.421987	-4.44475
11717961_at	MED11	400569	0.232248	1.70223	0.0932906	0.421987	-4.44478
11719675_a_at	VCAM1	7412	0.441817	1.70217	0.0933019	0.421987	-4.44487
11731403_a_at	ATP6V1G1	9550	0.275581	1.70164	0.093402	0.421987	-4.44565
11725524_s_at	DSG2	1829	0.387806	1.70108	0.0935082	0.421987	-4.44648
11723913_a_at	CACTIN	58509	0.399772	1.70101	0.0935209	0.421987	-4.44658
11735395_at	PPARD	5467	-0.268305	-1.7006	0.0935997	0.421987	-4.4472
11744862_x_at	DHRS7	51635	0.345838	1.70024	0.0936667	0.421987	-4.44773
11757483_s_at	VWA1	64856	-0.298931	-1.70008	0.0936964	0.421987	-4.44796
11758483_s_at	ARRDC4	91947	0.385736	1.70004	0.0937055	0.421987	-4.44803
11724018_a_at	LDHC	3948	-0.304857	-1.69988	0.0937355	0.421987	-4.44826
11725811_at	PLA2G5	5322	-0.268587	-1.69943	0.0938201	0.421987	-4.44892
11716331_a_at	DNAJB6	10049	0.445152	1.69925	0.0938536	0.421987	-4.44919
11761395_a_at	NINJ2	4815	-0.27442	-1.69885	0.0939309	0.421987	-4.44979
11747605_a_at	RPP30	10556	0.227527	1.69873	0.0939528	0.421987	-4.44996
11717575_at	PPP1R3C	5507	0.369146	1.69849	0.093999	0.421987	-4.45032
11761938_a_at	TRIO	7204	0.219798	1.69827	0.0940396	0.421987	-4.45064
11717656_a_at	SPRED2	200734	0.350314	1.69773	0.0941424	0.421987	-4.45144
11729432_at	PALD1	27143	-0.249587	-1.69757	0.0941727	0.421987	-4.45167
11744511_x_at	ITGB3BP	23421	0.286693	1.69747	0.0941924	0.421987	-4.45182
11716315_at	MRPL15	29088	0.335955	1.69555	0.0945567	0.422873	-4.45465
11736704_a_at	C6	729	-0.41835	-1.69551	0.0945652	0.422873	-4.45472
11758592_s_at	GAR1	54433	0.275109	1.6955	0.0945668	0.422873	-4.45473
11739402_a_at	KMT5B	51111	0.332801	1.6951	0.0946421	0.422947	-4.45531
11762079_at	NIT2	56954	-0.289027	-1.69389	0.0948744	0.423484	-4.45711
11728868_at	ELAVL3	1995	-0.295974	-1.69386	0.0948802	0.423484	-4.45715
11757702_s_at	DSC2	1824	0.26759	1.69322	0.0950009	0.423696	-4.45808
11726355_at	ENPP1	5167	-0.452623	-1.69299	0.0950455	0.423696	-4.45843
11719636_a_at	NUP153	9972	0.33331	1.69247	0.0951453	0.423841	-4.45919
11726721_x_at	MPG	4350	0.274247	1.6922	0.095196	0.423841	-4.45958
11756300_a_at	ANP32B	10541	0.352597	1.69173	0.0952869	0.423871	-4.46028
11745602_s_at	CLTA	1211	0.468499	1.69132	0.0953657	0.423871	-4.46089
11753604_a_at	IL21	59067	-0.320546	-1.69125	0.0953799	0.423871	-4.46099
11755050_s_at	PLCB4	5332	0.288541	1.69081	0.0954628	0.423937	-4.46163
11762016_at	CDK15	65061	-0.263166	-1.68968	0.0956798	0.423937	-4.46329
11727686_a_at	KCTD18	130535	0.389407	1.68946	0.095723	0.423937	-4.46362
11748350_a_at	USP7	7874	0.325739	1.68926	0.0957619	0.423937	-4.46392
11754974_x_at	NT5C2	22978	0.283069	1.68884	0.0958417	0.423937	-4.46453
11746518_a_at	BVES	11149	-0.253207	-1.68848	0.0959124	0.423937	-4.46507
11721015_s_at	WTAP	9589	0.440561	1.68828	0.0959497	0.423937	-4.46535
11718515_a_at	SQOR	58472	0.282486	1.6882	0.0959664	0.423937	-4.46548
11718168_a_at	MYOF	26509	0.33828	1.68811	0.0959823	0.423937	-4.4656
11726669_s_at	PPIL4	85313	0.301657	1.68805	0.0959953	0.423937	-4.4657
11720345_a_at	USP4	7375	0.272264	1.68771	0.0960612	0.423937	-4.4662
11750242_a_at	KLK13	26085	-0.311456	-1.68749	0.0961025	0.423937	-4.46651
11721730_at	TMX3	54495	0.303761	1.68677	0.0962422	0.424292	-4.46758
11737200_a_at	PRRX1	5396	-0.322344	-1.68576	0.0964365	0.424888	-4.46905
11722058_s_at	ATL2	64225	0.373004	1.6838	0.0968169	0.426136	-4.47193
11750179_s_at	ECHDC2	55268	0.229216	1.68316	0.0969411	0.426136	-4.47286
11724881_at	ZNF217	7764	0.327797	1.68311	0.0969508	0.426136	-4.47294
11717999_at	MPLKIP	136647	0.352543	1.68308	0.096957	0.426136	-4.47298
11720825_s_at	JAG1	182	0.330021	1.68259	0.0970531	0.426298	-4.47371
11734896_at	MATN1	4146	-0.279699	-1.68118	0.0973264	0.427108	-4.47576
11721380_x_at	GNPTAB	79158	0.304633	1.68024	0.0975109	0.427108	-4.47714
11720731_a_at	SUMF1	285362	0.362596	1.68018	0.0975221	0.427108	-4.47723
11729764_s_at	LSM10	84967	0.251012	1.67994	0.0975688	0.427108	-4.47758
11715400_x_at	SLC25A5	292	0.313436	1.67878	0.0977964	0.427108	-4.47928
11724117_x_at	SAMD9L	219285	-0.268468	-1.67854	0.0978425	0.427108	-4.47962
11756014_a_at	ADARB2	105	-0.253729	-1.67806	0.0979378	0.427108	-4.48033
11736003_x_at	GDI2	2665	0.350216	1.67804	0.0979415	0.427108	-4.48036
11741771_a_at	PSMD13	5719	0.26246	1.67799	0.0979519	0.427108	-4.48044
11724551_x_at	TMEM55A	55529	0.283823	1.67779	0.09799	0.427108	-4.48072
11733789_a_at	HSDL1	83693	0.343423	1.67747	0.0980523	0.427108	-4.48119
11754958_s_at	ATP6AP1	537	0.426648	1.67733	0.0980809	0.427108	-4.4814
11762047_at	USP32	84669	-0.378659	-1.67711	0.0981238	0.427108	-4.48172
11717458_at	NLGN2	57555	-0.257046	-1.67675	0.0981947	0.427108	-4.48224
11727741_a_at	SYNDIG1L	646658	-0.265828	-1.67659	0.0982256	0.427108	-4.48247
11748706_a_at	RALY	22913	0.503788	1.67637	0.09827	0.427108	-4.4828
11717411_s_at	ANO6	196527	0.425239	1.67614	0.098315	0.427108	-4.48314
11756957_a_at	DCTN2	10540	0.292059	1.67587	0.0983672	0.427108	-4.48352
11734546_s_at	SDCBP	6386	0.460001	1.67548	0.0984439	0.427108	-4.48409
11740579_a_at	NTRK3	4916	-0.311561	-1.67537	0.0984665	0.427108	-4.48426
11727680_a_at	ADSL	158	0.340462	1.67481	0.0985761	0.427108	-4.48507
11721281_x_at	CELA3A	10136	-0.239715	-1.6747	0.0985983	0.427108	-4.48524
11750569_a_at	IARS	3376	0.322407	1.67436	0.0986648	0.427108	-4.48573
11717681_at	GNA13	10672	0.338317	1.674	0.098737	0.427108	-4.48626
11715608_x_at	PPIB	5479	0.310259	1.6739	0.0987566	0.427108	-4.48641
11733924_a_at	RIOK1	83732	0.290992	1.67374	0.0987871	0.427108	-4.48663
11721024_a_at	IL11RA	3590	0.254449	1.6733	0.0988753	0.427108	-4.48728
11723682_at	ALYREF	10189	0.335179	1.67316	0.0989018	0.427108	-4.48748
11724717_a_at	DMAP1	55929	0.322288	1.67228	0.0990751	0.427402	-4.48875
11738983_x_at	MAP1LC3B	81631	0.372713	1.67222	0.0990887	0.427402	-4.48885
11756716_a_at	FBXL15	79176	0.341781	1.67159	0.0992123	0.427678	-4.48976
11720922_a_at	HCP5	10866	0.280725	1.67043	0.0994424	0.427968	-4.49145
11758369_x_at	HLA-DPB1	3115	0.704145	1.67033	0.0994619	0.427968	-4.4916
11715656_at	COX5A	9377	0.319579	1.67016	0.0994963	0.427968	-4.49185
11723224_s_at	ARMT1	79624	0.347403	1.67005	0.0995178	0.427968	-4.492
11739961_a_at	VPS36	51028	0.334025	1.66959	0.0996091	0.428105	-4.49267
11731479_s_at	TXNDC9	10190	0.290934	1.6688	0.0997664	0.428524	-4.49382
11729584_a_at	SLC25A6	293	0.399199	1.66831	0.0998652	0.428692	-4.49454
11762243_at	CDKN3	1033	-0.291907	-1.66696	0.100134	0.428981	-4.4965
11743707_a_at	EXOC1	55763	0.322728	1.66695	0.100136	0.428981	-4.49651
11742971_s_at	COLEC12	81035	0.252987	1.66673	0.100179	0.428981	-4.49683
11721765_at	GRK3	157	0.434826	1.6665	0.100226	0.428981	-4.49717
11742925_a_at	LAMTOR1	55004	0.347643	1.66621	0.100283	0.428981	-4.49758
11738759_at	OR8I2	120586	-0.243671	-1.66585	0.100355	0.428981	-4.4981
11720978_at	WARS2	10352	0.260645	1.66575	0.100375	0.428981	-4.49825
11740145_a_at	CEP164	22897	0.331905	1.66558	0.10041	0.428981	-4.49851
11738443_at	OR6B1	135946	-0.277274	-1.66364	0.100799	0.430387	-4.50132
11728894_at	HES2	54626	-0.272422	-1.66256	0.101015	0.430712	-4.50288
11718001_a_at	VSIR	64115	0.295984	1.66236	0.101054	0.430712	-4.50316
11741581_s_at	SNAP23	8773	0.375032	1.66236	0.101055	0.430712	-4.50317
11730133_s_at	ICK	22858	0.347419	1.66161	0.101205	0.431098	-4.50425
11718278_s_at	NDUFB4	4710	0.253357	1.66132	0.101265	0.431098	-4.50468
11742573_at	OR5D13	390142	-0.201905	-1.65999	0.101533	0.431867	-4.5066
11738448_a_at	RUNX2	860	-0.241227	-1.65983	0.101566	0.431867	-4.50684
11724680_s_at	TMEM131	23505	0.360126	1.65852	0.101831	0.432161	-4.50873
11737879_s_at	GALNT2	2590	0.329812	1.6584	0.101854	0.432161	-4.5089
11728222_a_at	TRAPPC3	27095	0.279076	1.6584	0.101855	0.432161	-4.50891
11732293_a_at	MTMR2	8898	0.328219	1.65829	0.101876	0.432161	-4.50906
11723371_x_at	SHANK3	85358	-0.327957	-1.65754	0.102028	0.432174	-4.51014
11737521_at	CHRNA9	55584	-0.268908	-1.65723	0.102091	0.432174	-4.51059
11722877_a_at	NDUFAF1	51103	0.241704	1.65713	0.102112	0.432174	-4.51074
11716637_at	EMC7	56851	0.28837	1.65686	0.102167	0.432174	-4.51113
11760822_at	SCN1B	6324	-0.262814	-1.65634	0.102272	0.432174	-4.51187
11758465_s_at	ZBTB41	360023	0.287478	1.65621	0.102298	0.432174	-4.51206
11736793_a_at	NXT2	55916	0.352214	1.65592	0.102358	0.432174	-4.51249
11727591_s_at	OSGEPL1	64172	0.369275	1.65591	0.10236	0.432174	-4.5125
11724011_at	SIKE1	80143	0.386215	1.65488	0.102569	0.432614	-4.51398
11756714_a_at	PPP2R2A	5520	0.297417	1.6548	0.102585	0.432614	-4.5141
11749094_a_at	DSE	29940	0.315716	1.65419	0.10271	0.432781	-4.51498
11725681_s_at	MRS2	57380	0.315271	1.6533	0.102892	0.432781	-4.51627
11716177_a_at	METAP2	10988	0.365158	1.65322	0.102908	0.432781	-4.51638
11717290_s_at	SQSTM1	8878	0.457988	1.65297	0.102958	0.432781	-4.51674
11716209_a_at	VPS28	51160	0.483584	1.65264	0.103025	0.432781	-4.51721
11716996_a_at	TSPAN4	7106	0.468323	1.65259	0.103037	0.432781	-4.51729
11757921_s_at	COL14A1	7373	0.549062	1.6525	0.103054	0.432781	-4.51742
11729757_a_at	RHAG	6005	-0.250579	-1.65216	0.103124	0.432781	-4.5179
11763657_s_at	DPP6	1804	-0.301761	-1.65195	0.103166	0.432781	-4.5182
11743112_at	S100A10	6281	0.302409	1.65153	0.103253	0.432893	-4.51882
11745951_s_at	CCNL2	81669	0.234701	1.6501	0.103546	0.433484	-4.52087
11743203_at	TMEM257	9142	-0.233397	-1.64998	0.103571	0.433484	-4.52105
11763037_at	SUPT5H	6829	-0.259675	-1.64909	0.103754	0.433484	-4.52233
11747252_a_at	GTF2F1	2962	0.247181	1.64906	0.103759	0.433484	-4.52237
11726563_a_at	MRPL49	740	0.217333	1.6488	0.103812	0.433484	-4.52274
11755094_a_at	MEX3D	399664	0.333686	1.64871	0.103832	0.433484	-4.52287
11752131_a_at	RTN4	57142	0.500973	1.64777	0.104025	0.433484	-4.52423
11731737_a_at	PGAP1	80055	-0.311554	-1.64763	0.104053	0.433484	-4.52442
11725474_a_at	MAP3K5	4217	0.384827	1.64739	0.104103	0.433484	-4.52477
11746333_a_at	DENND4C	55667	0.276918	1.64733	0.104116	0.433484	-4.52486
11731819_a_at	TBC1D8B	54885	0.31497	1.64727	0.104129	0.433484	-4.52495
11756262_a_at	NUBP1	4682	0.270288	1.64719	0.104144	0.433484	-4.52505
11748211_a_at	OSBPL9	114883	0.318159	1.64702	0.104179	0.433484	-4.52529
11739236_at	PDE12	201626	0.311797	1.64625	0.104338	0.433501	-4.52641
11754070_a_at	SSNA1	8636	0.309973	1.64617	0.104355	0.433501	-4.52652
11744028_a_at	SLC35A1	10559	0.306336	1.64587	0.104416	0.433501	-4.52695
11745479_a_at	GLYCTK	132158	-0.281689	-1.64584	0.104424	0.433501	-4.527
11724737_a_at	PDPN	10630	0.331753	1.64218	0.105181	0.436392	-4.53224
11736122_a_at	GOLIM4	27333	-0.322311	-1.64107	0.105412	0.436665	-4.53383
11725029_a_at	PNN	5411	0.341498	1.64008	0.105618	0.436665	-4.53525
11721868_a_at	POP5	51367	0.289036	1.64007	0.10562	0.436665	-4.53526
11734432_a_at	CELF5	60680	-0.240307	-1.6394	0.105759	0.436665	-4.53622
11761850_at	KMT5C	84787	-0.249016	-1.63933	0.105775	0.436665	-4.53632
11743370_x_at	PPP1R2	5504	0.28369	1.63844	0.10596	0.436665	-4.53759
11756967_x_at	SUCLG2	8801	0.400528	1.63825	0.106001	0.436665	-4.53787
11756128_a_at	NAA50	80218	0.324484	1.63811	0.106029	0.436665	-4.53806
11722637_a_at	ANKRD28	23243	0.298696	1.63798	0.106057	0.436665	-4.53825
11750539_a_at	KCNMB2	10242	-0.266726	-1.6372	0.106221	0.436665	-4.53937
11732442_s_at	BPTF	2186	0.316239	1.63712	0.106236	0.436665	-4.53948
11732548_a_at	MYO1A	4640	-0.257798	-1.63702	0.106257	0.436665	-4.53962
11719912_a_at	KDM1B	221656	0.252674	1.63695	0.106272	0.436665	-4.53972
11716472_a_at	RAF1	5894	0.272117	1.63692	0.106279	0.436665	-4.53977
11719611_at	ADO	84890	0.26797	1.63656	0.106355	0.436665	-4.54029
11744435_a_at	DUSP6	1848	0.403081	1.63655	0.106357	0.436665	-4.5403
11760378_at	PER1	5187	-0.270793	-1.63627	0.106416	0.436665	-4.5407
11755398_a_at	USP43	124739	-0.233997	-1.63608	0.106455	0.436665	-4.54097
11731436_at	CETN2	1069	0.244437	1.63568	0.106539	0.436665	-4.54154
11758342_s_at	COL3A1	1281	0.478984	1.6356	0.106556	0.436665	-4.54165
11738742_at	OR2AT4	341152	-0.33821	-1.63529	0.10662	0.436665	-4.54209
11760433_a_at	SLC22A11	55867	-0.293239	-1.63471	0.106744	0.436665	-4.54293
11764077_s_at	EDIL3	10085	0.374722	1.63441	0.106805	0.436665	-4.54334
11734821_at	APBB2	323	0.312325	1.63439	0.106809	0.436665	-4.54337
11723986_s_at	NR2F2	7026	0.399039	1.63412	0.106866	0.436665	-4.54376
11727479_a_at	HECTD1	25831	0.337108	1.63401	0.10689	0.436665	-4.54392
11720466_a_at	ARL6IP1	23204	0.456854	1.63388	0.106918	0.436665	-4.54411
11719866_at	SVEP1	79987	0.292432	1.63357	0.106983	0.436665	-4.54455
11763773_a_at	ITM2C	81618	0.322129	1.6327	0.107166	0.436665	-4.54578
11723039_x_at	SRSF3	6428	0.308183	1.63265	0.107176	0.436665	-4.54585
11760519_at	NSD1	64324	0.275593	1.63257	0.107194	0.436665	-4.54598
11736068_x_at	NDRG4	65009	-0.433418	-1.63227	0.107256	0.436665	-4.5464
11732489_a_at	NPHP3	27031	0.274809	1.63217	0.107278	0.436665	-4.54655
11743798_a_at	ANKRD33	341405	-0.291936	-1.63152	0.107415	0.436665	-4.54747
11726600_s_at	ZMPSTE24	10269	0.256376	1.63134	0.107453	0.436665	-4.54772
11719023_a_at	ZNF652	22834	-0.26024	-1.6313	0.107461	0.436665	-4.54777
11730496_x_at	NUDT19	390916	0.275932	1.63104	0.107517	0.436665	-4.54815
11722201_x_at	EIF6	3692	0.257118	1.63031	0.107672	0.436665	-4.5492
11756723_x_at	LDHA	3939	0.338028	1.63005	0.107727	0.436665	-4.54957
11744378_a_at	KRT4	3851	-0.231983	-1.63001	0.107734	0.436665	-4.54961
11742900_a_at	CGGBP1	8545	0.274739	1.6299	0.107758	0.436665	-4.54978
11731129_x_at	ATPIF1	93974	0.225949	1.62971	0.107799	0.436665	-4.55005
11720610_x_at	PHB	5245	0.30923	1.62918	0.107911	0.436872	-4.5508
11753825_x_at	FKBP1A	2280	0.31829	1.6284	0.108077	0.437289	-4.55191
11727602_x_at	PF4	5196	-0.482557	-1.62812	0.108136	0.437289	-4.5523
11755533_a_at	ADGRA3	166647	0.392242	1.62755	0.108257	0.437351	-4.55312
11758026_s_at	SLC35A5	55032	0.344777	1.62748	0.108273	0.437351	-4.55322
11722379_at	GNG11	2791	0.298188	1.62699	0.108376	0.437376	-4.55391
11728337_x_at	LINGO1	84894	-0.271988	-1.62625	0.108535	0.437376	-4.55497
11717429_x_at	PRDX5	25824	0.280551	1.62614	0.108557	0.437376	-4.55512
11741992_a_at	FAM170A	340069	-0.251846	-1.62598	0.108591	0.437376	-4.55534
11718524_a_at	NIPA2	81614	0.245274	1.62585	0.108619	0.437376	-4.55553
11716585_a_at	PDZD11	51248	0.257906	1.62571	0.10865	0.437376	-4.55573
11732091_a_at	HMG20A	10363	0.310648	1.62545	0.108705	0.437376	-4.5561
11729387_x_at	RPL31	6160	0.286285	1.6247	0.108865	0.437776	-4.55717
11756109_s_at	MGAT2	4247	0.348095	1.6237	0.109078	0.438316	-4.55858
11743315_a_at	TXNL1	9352	0.350357	1.6235	0.109121	0.438316	-4.55886
11752820_a_at	PID1	55022	0.366694	1.62314	0.109199	0.438382	-4.55938
11743412_at	OTUD1	220213	0.222361	1.62276	0.109279	0.438458	-4.55991
11728225_at	UBE2J1	51465	0.279231	1.62074	0.109713	0.439601	-4.56277
11727159_a_at	LRP5	4041	-0.301377	-1.62049	0.109766	0.439601	-4.56312
11722754_a_at	SHPRH	257218	0.322807	1.62042	0.109781	0.439601	-4.56322
11721262_at	MRPL50	54534	0.256983	1.6203	0.109809	0.439601	-4.5634
11717403_a_at	SCAMP3	10067	0.316348	1.61986	0.109902	0.439732	-4.56402
11741934_a_at	IL25	64806	-0.267023	-1.6194	0.110002	0.439764	-4.56467
11744958_x_at	CPSF6	11052	0.316656	1.61926	0.110033	0.439764	-4.56487
11750848_a_at	TOMM70	9868	0.308174	1.61805	0.110294	0.440247	-4.56658
11729267_a_at	WWC1	23286	0.297321	1.61683	0.110556	0.440247	-4.5683
11723178_s_at	SLC15A4	121260	0.322709	1.61652	0.110624	0.440247	-4.56874
11739557_a_at	VAMP5	10791	0.243625	1.6164	0.11065	0.440247	-4.56891
11717817_a_at	TNRC6A	27327	0.340598	1.61599	0.110738	0.440247	-4.56949
11756212_x_at	ELP3	55140	0.271757	1.61574	0.110794	0.440247	-4.56985
11717856_a_at	PSMG1	8624	0.330051	1.61562	0.110818	0.440247	-4.57001
11726823_at	ADORA3	140	-0.273423	-1.61554	0.110836	0.440247	-4.57012
11754030_a_at	PABPC4	8761	0.392208	1.61518	0.110914	0.440247	-4.57063
11725100_s_at	ESF1	51575	0.313194	1.61483	0.110989	0.440247	-4.57112
11720266_a_at	TBCK	93627	0.266243	1.61452	0.111058	0.440247	-4.57157
11734246_a_at	SLC5A11	115584	-0.231021	-1.6142	0.111127	0.440247	-4.57202
11716172_at	SYVN1	84447	0.25264	1.61417	0.111133	0.440247	-4.57205
11719355_s_at	SH3BP5	9467	0.385031	1.614	0.111171	0.440247	-4.5723
11715825_a_at	PRMT1	3276	0.379003	1.61375	0.111224	0.440247	-4.57264
11732108_x_at	CYP1A2	1544	-0.291885	-1.6133	0.111323	0.440247	-4.57328
11740985_a_at	NRDC	4898	0.264135	1.61278	0.111436	0.440247	-4.57402
11754918_s_at	HMGCS1	3157	0.300076	1.61268	0.111456	0.440247	-4.57415
11746454_a_at	USP15	9958	-0.273328	-1.61208	0.111589	0.440247	-4.57501
11730864_s_at	CTTNBP2NL	55917	0.356667	1.61182	0.111646	0.440247	-4.57537
11721533_at	TAF2	6873	0.260817	1.61167	0.111677	0.440247	-4.57557
11738151_a_at	OPRM1	4988	-0.253263	-1.6116	0.111692	0.440247	-4.57567
11735507_at	C14orf39	317761	-0.229969	-1.61135	0.111747	0.440247	-4.57603
11740182_a_at	RHOJ	57381	0.320512	1.61121	0.111777	0.440247	-4.57622
11735108_a_at	DCTN3	11258	0.321685	1.61113	0.111795	0.440247	-4.57634
11718852_a_at	SRPK1	6732	0.224105	1.611	0.111824	0.440247	-4.57652
11728709_a_at	EMP2	2013	0.349095	1.61079	0.111869	0.440247	-4.57681
11746752_a_at	NOTCH4	4855	-0.246758	-1.61079	0.111869	0.440247	-4.57681
11754556_x_at	EIF2AK4	440275	0.279349	1.60915	0.112228	0.441417	-4.57912
11757447_s_at	CYTH3	9265	0.321836	1.60886	0.112291	0.441424	-4.57953
11722410_at	GALNT7	51809	0.220462	1.60822	0.112431	0.441734	-4.58043
11739216_x_at	RSAD2	91543	-0.35351	-1.60749	0.112591	0.44212	-4.58145
11715682_a_at	CREG1	8804	0.311923	1.60634	0.112844	0.442594	-4.58306
11718823_a_at	EDRF1	26098	0.286367	1.60621	0.112873	0.442594	-4.58325
11734835_s_at	TAF9B	51616	0.316936	1.60574	0.112978	0.442594	-4.58392
11721699_a_at	PMS1	5378	0.26671	1.60556	0.113016	0.442594	-4.58416
11753371_a_at	CYP4F2	8529	-0.233215	-1.60527	0.11308	0.442594	-4.58457
11734843_x_at	MPHOSPH8	54737	0.262816	1.60483	0.113176	0.442594	-4.58518
11722248_a_at	RASSF1	11186	0.274191	1.60475	0.113194	0.442594	-4.5853
11725249_at	LY75	4065	0.325413	1.60471	0.113204	0.442594	-4.58536
11722153_s_at	SGMS2	166929	0.415242	1.60372	0.113421	0.442599	-4.58674
11743303_a_at	ICE1	23379	0.238994	1.60353	0.113464	0.442599	-4.58701
11745075_x_at	GSTA4	2941	0.232316	1.60344	0.113484	0.442599	-4.58714
11731492_at	PRPF18	8559	0.297574	1.60343	0.113486	0.442599	-4.58715
11733459_at	PSG6	5675	-0.318701	-1.60317	0.113544	0.442599	-4.58752
11742596_at	OR51B6	390058	-0.234026	-1.60303	0.113575	0.442599	-4.58772
11736759_s_at	SDHC	6391	0.289142	1.60216	0.113767	0.44272	-4.58893
11745950_a_at	PARP1	142	0.354821	1.60197	0.11381	0.44272	-4.5892
11756019_a_at	KDELR2	11014	0.311924	1.60188	0.113828	0.44272	-4.58932
11752612_at	TSPAN15	23555	-0.311941	-1.60138	0.11394	0.44272	-4.59003
11761032_at	CCNG2	901	-0.280109	-1.60131	0.113955	0.44272	-4.59012
11721808_x_at	IST1	9798	0.365024	1.60107	0.114008	0.44272	-4.59046
11756908_a_at	VPS50	55610	0.245553	1.60092	0.114042	0.44272	-4.59067
11743545_a_at	QDPR	5860	0.34986	1.60066	0.114099	0.44272	-4.59103
11724529_s_at	FBXO8	26269	0.298224	1.6	0.114247	0.443054	-4.59196
11743699_a_at	EDEM3	80267	0.284974	1.59805	0.114681	0.444064	-4.59468
11732185_s_at	PAPOLG	64895	0.29361	1.59801	0.114689	0.444064	-4.59474
11761001_at	RHD	6007	-0.236249	-1.59799	0.114693	0.444064	-4.59476
11754678_a_at	SLC25A43	203427	0.35008	1.59604	0.115129	0.445299	-4.59749
11754340_a_at	ELAC2	60528	0.30915	1.59567	0.115211	0.445299	-4.598
11736949_at	THEM5	284486	-0.255594	-1.59557	0.115234	0.445299	-4.59815
11731477_at	CHMP1B	57132	0.316803	1.59545	0.11526	0.445299	-4.59831
11721862_a_at	STX12	23673	0.332422	1.59485	0.115395	0.445473	-4.59915
11757847_s_at	UQCRFS1	7386	0.297041	1.59449	0.115475	0.445473	-4.59965
11715635_x_at	TMEM14C	51522	0.299391	1.59427	0.115524	0.445473	-4.59995
11725643_a_at	MRPS26	64949	0.32499	1.59384	0.115622	0.445473	-4.60056
11726689_a_at	STAT1	6772	0.35517	1.59371	0.11565	0.445473	-4.60073
11749028_a_at	PAPD4	167153	0.312142	1.59359	0.115677	0.445473	-4.6009
11756180_a_at	PHKB	5257	0.3579	1.59324	0.115756	0.44554	-4.60139
11720518_a_at	TACC2	10579	0.407284	1.5928	0.115855	0.445545	-4.60201
11716840_at	UBE4A	9354	0.261227	1.59268	0.115881	0.445545	-4.60217
11742946_s_at	UBE2E3	10477	0.401879	1.59233	0.115959	0.445606	-4.60265
11757341_s_at	OPTN	10133	0.350185	1.59066	0.116337	0.44582	-4.60499
11720324_a_at	POLR2F	5435	0.2456	1.59024	0.116432	0.44582	-4.60557
11733343_a_at	UTP6	55813	0.290503	1.58905	0.116701	0.44582	-4.60723
11721996_a_at	PARP14	54625	0.288996	1.58899	0.116713	0.44582	-4.6073
11735650_at	PKDREJ	10343	-0.232314	-1.58834	0.11686	0.44582	-4.60821
11722871_a_at	DYNC2H1	79659	0.263354	1.58817	0.116898	0.44582	-4.60844
11748157_a_at	MRPL42	28977	0.307317	1.58786	0.116969	0.44582	-4.60888
11716533_a_at	PPT1	5538	0.392718	1.58768	0.11701	0.44582	-4.60913
11723919_x_at	LMAN2	10960	0.29987	1.58767	0.117012	0.44582	-4.60914
11762601_x_at	SEC31B	25956	-0.227637	-1.58767	0.117013	0.44582	-4.60915
11725227_at	P2RY6	5031	-0.254289	-1.58757	0.117035	0.44582	-4.60929
11731653_a_at	IVL	3713	-0.249599	-1.58753	0.117044	0.44582	-4.60934
11736281_a_at	SLC22A3	6581	0.423905	1.58745	0.117063	0.44582	-4.60945
11758249_s_at	FDPS	2224	0.342219	1.58709	0.117142	0.44582	-4.60994
11753988_a_at	SPRY2	10253	0.334584	1.58692	0.117182	0.44582	-4.61018
11724200_a_at	PYGM	5837	-0.385038	-1.58678	0.117214	0.44582	-4.61038
11716761_a_at	PGC	5225	-0.225701	-1.58676	0.117218	0.44582	-4.6104
11738218_at	GPR151	134391	-0.285987	-1.58674	0.117222	0.44582	-4.61043
11723125_s_at	MORC3	23515	0.325837	1.58672	0.117228	0.44582	-4.61046
11756390_a_at	MATR3	9782	0.337766	1.58659	0.117256	0.44582	-4.61063
11736829_a_at	MAP3K7	6885	0.285715	1.58564	0.117473	0.446411	-4.61197
11741175_a_at	KCNMB1	3779	-0.250781	-1.58483	0.117656	0.446469	-4.61308
11746897_a_at	CRTAP	10491	0.42076	1.58482	0.117659	0.446469	-4.6131
11744282_at	PLBD1	79887	0.238907	1.58475	0.117675	0.446469	-4.61319
11724546_at	HCFC2	29915	0.282244	1.58409	0.117825	0.446801	-4.61411
11743851_a_at	ZNF146	7705	0.302712	1.58381	0.117889	0.44681	-4.6145
11756954_s_at	ZEB2	9839	0.324372	1.58317	0.118035	0.447128	-4.61539
11741999_at	OR10J1	26476	-0.225324	-1.58198	0.118305	0.447915	-4.61703
11754551_x_at	ENO1	2023	0.258987	1.58134	0.118452	0.448147	-4.61791
11721290_a_at	F3	2152	0.473184	1.58077	0.118583	0.448147	-4.6187
11717052_at	SSR1	6745	0.335015	1.58066	0.118607	0.448147	-4.61885
11732280_a_at	FOXP1	27086	0.299606	1.58062	0.118616	0.448147	-4.61891
11757405_a_at	MSRB2	22921	0.25643	1.58003	0.118751	0.448422	-4.61972
11723794_a_at	SLC29A2	3177	-0.250196	-1.57926	0.118928	0.448855	-4.62079
11739307_s_at	ZNF770	54989	0.310755	1.57884	0.119026	0.448987	-4.62138
11728533_a_at	SNX3	8724	0.433205	1.57749	0.119335	0.449915	-4.62323
11747405_a_at	EPDR1	54749	0.407997	1.57691	0.119468	0.450047	-4.62403
11756211_s_at	HIKESHI	51501	0.292601	1.57658	0.119544	0.450047	-4.62449
11741773_x_at	TCEA2	6919	0.300025	1.57653	0.119557	0.450047	-4.62457
11716147_s_at	CHMP7	91782	0.31213	1.57611	0.119654	0.450175	-4.62515
11740822_at	LPAL2	80350	-0.270946	-1.57557	0.119777	0.450303	-4.62588
11716630_a_at	ANGPTL4	51129	-0.343764	-1.57496	0.119918	0.450303	-4.62672
11716392_s_at	ADH5	128	0.369933	1.57489	0.119935	0.450303	-4.62682
11748885_x_at	RNPS1	10921	0.303512	1.57453	0.120018	0.450303	-4.62732
11725806_at	KCNJ8	3764	0.262951	1.57412	0.120112	0.450303	-4.62788
11743859_x_at	IL33	90865	0.351595	1.57371	0.120208	0.450303	-4.62845
11717838_a_at	SRSF4	6429	0.317917	1.57334	0.120294	0.450303	-4.62897
11723829_s_at	ANO1	55107	0.367421	1.57296	0.120381	0.450303	-4.62948
11715354_a_at	COL1A2	1278	0.549262	1.57195	0.120615	0.450303	-4.63087
11727679_at	SF1	7536	-0.214032	-1.57194	0.120618	0.450303	-4.63089
11724321_s_at	C11orf54	28970	0.270901	1.57187	0.120633	0.450303	-4.63098
11717085_a_at	PRPS1	5631	0.236854	1.57184	0.12064	0.450303	-4.63102
11745762_x_at	AHSA1	10598	0.318862	1.5718	0.12065	0.450303	-4.63108
11743562_a_at	U2SURP	23350	0.286064	1.57179	0.120654	0.450303	-4.6311
11755051_a_at	USP25	29761	0.245405	1.57178	0.120654	0.450303	-4.6311
11745241_a_at	VEZT	55591	0.276004	1.57163	0.120691	0.450303	-4.63132
11728227_a_at	WDR45	11152	0.316178	1.57117	0.120796	0.450461	-4.63194
11717213_a_at	NSMAF	8439	0.33169	1.57076	0.120893	0.450588	-4.63252
11757718_a_at	MTDH	92140	0.332666	1.57035	0.120987	0.450707	-4.63307
11733262_a_at	CELF2	10659	0.437974	1.56954	0.121175	0.451101	-4.63419
11717616_at	OXSR1	9943	0.235909	1.56936	0.121218	0.451101	-4.63444
11736075_a_at	KCTD3	51133	0.287509	1.56896	0.121311	0.451211	-4.63499
11746906_s_at	CARD8	22900	0.289426	1.56859	0.121396	0.451225	-4.63549
11726051_a_at	FMO3	2328	-0.317276	-1.5684	0.12144	0.451225	-4.63575
11742391_at	OR1L4	254973	-0.223359	-1.56761	0.121625	0.451452	-4.63683
11737752_at	PGK2	5232	-0.307858	-1.5676	0.121627	0.451452	-4.63685
11745929_a_at	AHCY	191	0.436361	1.5666	0.121861	0.452088	-4.63822
11724919_a_at	HSD17B8	7923	0.252551	1.5649	0.122261	0.452391	-4.64056
11739116_s_at	EFR3A	23167	0.279071	1.5645	0.122354	0.452391	-4.6411
11742934_s_at	POC1A	25886	-0.224703	-1.56442	0.122372	0.452391	-4.64121
11764053_a_at	RBPJ	3516	-0.282787	-1.56398	0.122475	0.452391	-4.64181
11751729_a_at	SAE1	10055	0.32804	1.56342	0.122607	0.452391	-4.64258
11756427_x_at	ARL16	339231	0.231487	1.56292	0.122726	0.452391	-4.64327
11718544_s_at	ZBTB44	29068	0.294999	1.5623	0.122872	0.452391	-4.64412
11725956_a_at	TIMM17A	10440	0.266206	1.56197	0.12295	0.452391	-4.64457
11742781_a_at	SMARCC1	6599	-0.286525	-1.56186	0.122976	0.452391	-4.64472
11759193_a_at	TXLNG	55787	0.301113	1.5616	0.123035	0.452391	-4.64507
11731434_s_at	MRPL34	64981	0.314316	1.56077	0.123233	0.452391	-4.64621
11751158_x_at	SMTN	6525	-0.274959	-1.56075	0.123237	0.452391	-4.64624
11722548_at	HIVEP1	3096	0.356311	1.56063	0.123265	0.452391	-4.6464
11727093_s_at	UBE2V2	7336	0.290268	1.56054	0.123286	0.452391	-4.64652
11723569_a_at	CAPN7	23473	0.314858	1.56048	0.123299	0.452391	-4.6466
11742734_s_at	WDR3	10885	0.24733	1.56031	0.12334	0.452391	-4.64684
11751195_a_at	KCNQ5	56479	-0.230468	-1.56023	0.12336	0.452391	-4.64695
11724106_a_at	BATF2	116071	-0.232973	-1.55999	0.123416	0.452391	-4.64727
11733486_a_at	CACNA1C	775	-0.256698	-1.55989	0.123439	0.452391	-4.64741
11724917_at	TMTC3	160418	0.251497	1.55972	0.12348	0.452391	-4.64765
11723709_a_at	CRY1	1407	0.347481	1.559	0.123651	0.452391	-4.64863
11739266_at	GPR61	83873	-0.239608	-1.5585	0.123769	0.452391	-4.64931
11729714_at	IRX2	153572	-0.351328	-1.55825	0.123828	0.452391	-4.64965
11738957_a_at	PSPN	5623	-0.205908	-1.55786	0.12392	0.452391	-4.65018
11747853_a_at	SCAMP5	192683	-0.255663	-1.55754	0.123996	0.452391	-4.65062
11717589_a_at	EXOSC8	11340	0.284799	1.5572	0.124076	0.452391	-4.65108
11724108_s_at	FAM58A	92002	0.293338	1.5569	0.124148	0.452391	-4.65149
11715433_a_at	RBBP7	5931	0.341483	1.55688	0.124153	0.452391	-4.65152
11763825_at	P2RX6	9127	-0.281639	-1.55688	0.124154	0.452391	-4.65153
11715877_s_at	CDK2AP1	8099	0.2959	1.55623	0.124308	0.452391	-4.65241
11739475_s_at	NAB1	4664	0.272432	1.55622	0.124309	0.452391	-4.65242
11744433_x_at	AMY2B	280	0.29914	1.55597	0.124368	0.452391	-4.65276
11730927_x_at	FUT2	2524	-0.234284	-1.55583	0.124403	0.452391	-4.65296
11725620_a_at	PDHB	5162	0.245814	1.55572	0.124428	0.452391	-4.6531
11741496_a_at	PNMA5	114824	-0.247843	-1.55561	0.124454	0.452391	-4.65325
11743724_a_at	MFSD1	64747	0.256362	1.55561	0.124454	0.452391	-4.65325
11721662_s_at	HDAC11	79885	-0.22695	-1.55549	0.124483	0.452391	-4.65341
11716041_a_at	PPP2CB	5516	0.372586	1.55541	0.124502	0.452391	-4.65353
11757459_s_at	WIPF1	7456	0.293822	1.55538	0.12451	0.452391	-4.65357
11744150_s_at	LPIN2	9663	0.301649	1.55504	0.124589	0.452391	-4.65402
11724420_at	ZC3H6	376940	0.245117	1.55504	0.124591	0.452391	-4.65404
11739861_s_at	ITGA6	3655	0.334026	1.55407	0.124822	0.452391	-4.65535
11719916_at	IL1B	3553	-0.356066	-1.55368	0.124915	0.452391	-4.65588
11724150_a_at	SWI5	375757	0.269686	1.5535	0.124957	0.452391	-4.65613
11750240_a_at	GHITM	27069	0.318091	1.5531	0.125054	0.452391	-4.65667
11737129_at	SPACA1	81833	-0.244051	-1.5528	0.125124	0.452391	-4.65708
11718370_a_at	NRBF2	29982	0.345879	1.55276	0.125134	0.452391	-4.65714
11752502_s_at	ALDH7A1	501	0.27482	1.55245	0.125208	0.452391	-4.65755
11722904_a_at	TBC1D9	23158	0.332819	1.55203	0.12531	0.452391	-4.65813
11721876_s_at	SLC7A11	23657	-0.197894	-1.55199	0.125317	0.452391	-4.65817
11727778_a_at	GNAI3	2773	0.313941	1.55177	0.125371	0.452391	-4.65848
11716256_x_at	ECE1	1889	-0.364422	-1.55156	0.12542	0.452391	-4.65876
11757013_x_at	CAV1	857	0.351558	1.55089	0.125582	0.452391	-4.65968
11732092_at	FOXE3	2301	-0.231732	-1.55078	0.125609	0.452391	-4.65983
11719091_a_at	TAB1	10454	-0.249248	-1.55074	0.125618	0.452391	-4.65988
11717182_a_at	PDS5A	23244	0.272372	1.55022	0.125741	0.452391	-4.66058
11725884_s_at	CNEP1R1	255919	0.285628	1.5499	0.125818	0.452391	-4.66102
11738736_at	OR5M8	219484	-0.253319	-1.54986	0.125828	0.452391	-4.66107
11735341_s_at	TANC1	85461	0.315659	1.54957	0.125898	0.452391	-4.66147
11721295_a_at	STAM	8027	0.296095	1.54948	0.12592	0.452391	-4.66159
11726592_at	PIGH	5283	0.258517	1.5491	0.126012	0.452391	-4.66211
11756580_x_at	SCP2	6342	0.299714	1.54899	0.126037	0.452391	-4.66226
[truncated: 5,183 more rows]

## Sheet: Gender-wise ClueGO Terms
Term leading pathways for Differentially Expressed genes in female thigh
Function	Groups	Group Genes
Cytosolic tRNA aminoacylation	Group00	CARS|DARS|EEF1E1|FARSB|GARS|HARS|IARS|KARS|LARS|MARS|NARS|PPA1|QARS|WARS
FGFR2 alternative splicing	Group01	GTF2F2|HNRNPA1|HNRNPF|HNRNPH1|HNRNPM|NCBP1|NCBP2|POLR2C|POLR2I|POLR2K|POLR2L|RBFOX2|TIA1|TIAL1
Keratinization	Group02	IVL|KLK13|KRT10|KRT17|KRT83|KRTAP5-8|LCE2B|LCE3B|PKP1|SPRR1A
Translation	Group03	CARS|CHCHD1|DAP3|DARS|DDOST|EEF1A1|EEF1E1|EEF1G|EIF1AX|EIF2B1|EIF2B4|EIF2S1|EIF3B|EIF3D|EIF3F|EIF3G|EIF3H|EIF3I|EIF3J|EIF3K|EIF3L|EIF3M|EIF4A2|EIF4B|EIF4E|EIF4G1|EIF5|ETF1|FARSB|GARS|GFM1|GFM2|HARS|HARS2|IARS|KARS|LARS|MARS|MRPL10|MRPL15|MRPL16|MRPL18|MRPL19|MRPL24|MRPL3|MRPL33|MRPL34|MRPL37|MRPL42|MRPL43|MRPL44|MRPL46|MRPL50|MRPL58|MRPS11|MRPS14|MRPS16|MRPS18A|MRPS18B|MRPS23|MRPS26|MRPS27|MRPS35…
Androgen receptor signaling pathway	Group04	AR|BAG1|BMF|CDC42|CREBBP|CTNNB1|DSTN|ETV5|FHL2|HDAC1|NCOA1|NCOA3|NCOA4|NCOR1|NCOR2|NR2C2|PARK7|PLPP1|PRDX1|RAC1|RAN|RB1|RHOA|RNF14|RNF4|RNF6|ROCK1|RUNX2|SMAD4|STUB1|SUMO1|TGIF1|UBE2I|UBE3A|ZMIZ1
Autophagy	Group05	ATG16L2|ATG3|ATG4B|ATG5|BECN1|CFLAR|CTSL|DDIT4|EIF2AK3|EIF2AK4|EIF2S1|GABARAPL1|GABARAPL2|HMGB1|IGBP1|IGF1R|IRS2|LAMP2|MAP2K1|MAP3K7|MAPK1|MAPK10|MTMR14|NRBF2|PIK3R3|PIK3R4|PPP2CA|PPP2CB|PRKACG|PRKCD|RAB33B|RAB7A|RAF1|RHEB|RPTOR|RRAGA|RRAGB|RRAGC|RRAS|RRAS2|SH3GLB1|SNAP29|SUPT20H|VMP1
Protein processing in endoplasmic reticulum	Group06	ATF6|BAG1|BAG2|BAX|CANX|CAPN2|CUL1|DAD1|DDOST|DERL3|DNAJA1|DNAJA2|DNAJB1|DNAJB11|DNAJC10|DNAJC3|EDEM1|EDEM3|EIF2AK3|EIF2AK4|EIF2S1|ERP29|HERPUD1|HSP90AB1|HSPA1B|HSPA5|HSPA8|HSPH1|LMAN2|MAN1A1|MAP3K5|MAPK10|NFE2L2|NGLY1|PDIA6|RAD23B|RNF5|SAR1A|SAR1B|SEC13|SEC23A|SEC24A|SEC24B|SEC24D|SEC31B|SEC63|SKP1|SSR3|STT3B|STUB1|SYVN1|TUSC3|UBE2D2|UBE2D3|UBE2J1|UBQLN1|UBQLN2|UFD1|XBP1
RNA transport	Group07	ALYREF|CLNS1A|CYFIP1|EEF1A1|EEF1G|EIF1AX|EIF1AY|EIF1B|EIF2AK3|EIF2B1|EIF2B4|EIF2S1|EIF3B|EIF3D|EIF3F|EIF3G|EIF3H|EIF3I|EIF3J|EIF4A2|EIF4B|EIF4E|EIF4G1|EIF4G2|EIF5|EIF6|ELAC2|ETF1|FMR1|KPNB1|MAGOH|MAGOHB|NCBP1|NCBP2|NMD3|NUP133|NUP153|NUP214|NUP85|NUP88|NUP93|NXF1|NXT2|PABPC4|PAIP1|PHAX|PNN|POM121|POP5|PRMT5|RAN|RANBP2|RNPS1|RPP30|SEC13|SEH1L|SENP2|SRRM1|SUMO1|SUMO2|SUMO3|TGS1|THOC7|UBE2I|XPO1
trans-Golgi Network Vesicle Budding	Group08	AP1M1|AP1S2|AP4M1|APP|ARF1|BLOC1S4|BLOC1S6|CHMP2A|CLTA|CLTC|CLVS1|FTH1|GAK|GNS|HSPA8|IGF2R|M6PR|OCRL|PICALM|PIK3C2A|PUM1|SH3D19|SNAP23|SNX5|SNX9|STX4|TBC1D8B|TFRC
Metabolism of proteins	Group09	ACADVL|ACO2|ACTL6A|ACTR10|ACTR1A|ADAMTS3|ALG10B|ALG13|ALG14|ALG5|ALG8|ALG9|ALPPL2|ANK1|ANKRD28|APLP2|APP|AR|ARCN1|ARF1|ARF3|ARF4|ARFGAP3|ARL2|ARSB|ASB8|ASGR2|ASXL2|ATF6|ATP5A1|ATP5B|ATP6AP2|ATP6V0D1|ATXN7|B3GALNT2|B4GALT5|BABAM1|BABAM2|BACE1|BECN1|BET1|BIRC2|BST1|C1GALT1C1|CALU|CAND1|CANX|CAPZA2|CARS|CCDC22|CCT2|CCT3|CCT4|CCT5|CCT6A|CCT7|CCT8|CD59|CDK1|CFTR|CHCHD1|CHCHD2|CHCHD3|CHCHD4|CNIH1|COA6|…
Neutrophil degranulation	Group10	ABI1|ACAA1|ACTG1|ACTR10|ACTR3|AHCYL1|ANO6|AP1M1|APP|ARPC1A|ARPC1B|ARPC3|ARSB|ATF1|ATF2|ATG5|ATP11A|ATP11B|ATP6AP2|ATP6V0B|ATP6V0D1|ATP6V0E1|ATP6V1A|ATP6V1B2|ATP6V1C1|ATP6V1D|ATP6V1E1|ATP6V1H|BIRC2|BRK1|BST1|BST2|C5AR1|C6|C6orf120|C7|CAND1|CAP1|CAPZA2|CASP1|CASP4|CASP8|CAT|CCT2|CCT8|CD46|CD47|CD53|CD58|CD59|CD63|CD93|CDC42|CHRNB4|CHUK|COTL1|CPPED1|CREBBP|CREG1|CRK|CSNK2B|CSTB|CTNNB1|CTSA|CTSC|CTSL…
Cellular responses to external stimuli	Group11	ACTR10|ACTR1A|ANAPC1|ANAPC11|ANAPC16|AR|ARNT|ASF1A|ATG3|ATG4B|ATG5|ATM|BAG1|BAG2|BAG3|BAG4|BAG5|BECN1|CAMK2B|CAPZA2|CAT|CDC16|CDC26|CDK4|CDKN1B|CEBPB|CHMP2A|CHMP2B|CHMP4A|CHMP4B|CHMP7|CREBBP|CYBA|CYCS|DCTN2|DCTN3|DNAJA1|DNAJA2|DNAJA4|DNAJB1|DNAJB6|DNAJC7|DYNLL1|EEF1A1|EHHADH|ELOC|EZH2|FOS|GABARAPL1|GABARAPL2|GPX6|GSTP1|H1F0|H2AFZ|HDAC6|HIGD1A|HIKESHI|HIRA|HIST1H2BK|HMGA2|HSBP1|HSP90AB1|HSPA1B|HSP…
GPCR downstream signalling	Group12	ABR|ADCYAP1R1|ADRB1|AGRN|AHCYL1|APP|ARHGEF18|ARHGEF19|BCO1|C5AR1|CAMK2B|CCL27|CCR7|CDC42|CRH|CSF2RB|CXCR4|DGKA|DGKB|DHRS3|EDNRB|F2RL2|FZD1|GHRL|GLP2R|GNA12|GNA13|GNAI1|GNAI3|GNAO1|GNAS|GNAZ|GNB1|GNB5|GNG12|GPER1|GPR37L1|GRK3|GRK5|GUCA1A|IAPP|IHH|ITPR2|JAK1|JAK2|JAK3|LRAT|LRP2|MAPK1|MCHR2|METAP1|METAP2|MTNR1B|NAPEPLD|NET1|NMT2|OPRK1|OPRM1|OR10A4|OR10G7|OR10J1|OR13F1|OR13H1|OR1L3|OR1N1|OR1Q1|OR2AT4…
Membrane Trafficking	Group13	AAK1|ACTG1|ACTR10|ACTR1A|ACTR3|AGFG1|ALG10B|ALG13|ALG14|ALG5|ALG8|ALG9|ANK1|ANKRD28|AP1M1|AP1S2|AP4M1|APP|ARCN1|ARF1|ARF3|ARF4|ARF6|ARFGAP3|ARFRP1|ARL1|ARPC1A|ARPC3|ASGR2|B4GALT5|BET1|BLOC1S4|BLOC1S6|C2CD5|CANX|CAPZA2|CD59|CFTR|CHMP2A|CHMP2B|CHMP4A|CHMP4B|CHMP5|CHMP7|CLTA|CLTC|CLVS1|CNIH1|COG7|COL1A1|COPA|COPB2|COPG1|COPS3|COPS5|COPZ1|CTSA|CTSC|CTTN|CYTH2|CYTH4|DAB2|DAD1|DCTN2|DCTN3|DDOST|DENND5B…
GPCR ligand binding	Group14	ABR|ADCYAP1R1|ADRB1|APP|ARHGEF18|ARHGEF19|C5AR1|CCL27|CCR7|CDC42|CHRNB4|CHRND|CRH|CSF2RB|CXCR4|DGKA|DGKB|EDNRB|F2RL2|FZD1|GABRP|GHRL|GLP2R|GLRB|GNA12|GNA13|GNAI1|GNAI3|GNAS|GNAZ|GNB1|GNB5|GNG12|GPER1|GPR34|GPR37L1|GPR63|GRIN2C|GRK3|GRK5|IAPP|IHH|ITPR2|JAK1|JAK2|JAK3|LEPR|MCHR2|MTNR1B|NET1|NPY6R|OPRK1|OPRM1|OR10A4|OR10G7|OR10J1|OR13F1|OR13H1|OR1L3|OR1N1|OR1Q1|OR2AT4|OR2G2|OR2M7|OR2T2|OR2T34|OR4C11…
Metabolism of RNA	Group15	ADARB1|ALYREF|APOBEC1|BUD23|CCAR1|CCNH|CELF1|CHTOP|CLK1|CLK2|CLNS1A|CNOT1|CNOT2|CNOT8|DCP2|DDX21|DDX39A|DDX42|DDX5|DDX6|DHX15|DHX16|DHX8|DIMT1|DIS3|EBNA1BP2|EFTUD2|EIF4A2|EIF4B|EIF4E|EIF4G1|ELAC2|ELAVL1|ETF1|EXOSC6|EXOSC8|FBL|FTSJ1|FUS|GAR1|GPKOW|GTF2F2|GTF2H1|GTF2H5|GTPBP3|HBS1L|HEATR1|HNRNPA0|HNRNPA1|HNRNPA3|HNRNPAB|HNRNPC|HNRNPD|HNRNPF|HNRNPH1|HNRNPK|HNRNPM|HNRNPR|HSPA1B|HSPA8|IMP3|LCMT2|LSM10…
Class I MHC mediated antigen processing & presentation	Group16	AHCYL1|ANAPC1|ANAPC11|ANAPC13|ANAPC16|ASB8|BLMH|CANX|CASP8|CBLB|CDC16|CDC26|CHUK|CTSL|CTSS|CUL1|CYBA|ELOC|ERAP1|FBXL15|FBXO21|FBXO9|FBXW11|FBXW2|FBXW8|HECTD1|HECW2|HERC2|HLA-E|HLA-F|HSPA5|IKBKB|ITPR2|KBTBD6|KLHL2|KLHL20|KLHL3|KLHL41|LRRC41|LTN1|LYN|MAP3K7|MEX3C|MKRN1|MYLIP|NCF2|NFATC1|NFKBIA|NPEPPS|PJA1|PJA2|PPP3CB|PPP3R1|PRKCD|PSMA4|PSMB2|PSMB4|PSMB5|PSMB6|PSMB7|PSMB8|PSMC2|PSMC4|PSMC6|PSMD10|PS…
CLEC7A (Dectin-1) signaling	Group17	AHCYL1|ANAPC1|ANAPC11|ANAPC13|ANAPC16|AP1M1|AP1S2|AR|ARF1|ASB8|ATM|ATP6V1H|AZIN1|BAX|BLMH|CASP8|CBFB|CBLB|CCNH|CDC16|CDC26|CDK1|CDK4|CDK9|CDKN1B|CHMP2A|CHMP2B|CHMP4A|CHMP4B|CHMP5|CHMP7|CHUK|COL1A1|CSNK1A1|CTBP1|CTNNB1|CUL1|CXCR4|DCP2|DIS3|EIF4G1|ELAVL1|ELMO1|ELOC|EXOSC6|EXOSC8|FBXL15|FBXO21|FBXO9|FBXW11|FBXW2|FBXW8|GTF2A2|GTF2F2|GTF2H1|GTF2H5|HDAC1|HDAC6|HECTD1|HECW2|HERC2|HNRNPD|HSPA1B|HSPA8|IHH…
Term Leading Pathways for Differentially Expressed genes in male thigh
Function	Groups	Group Genes
Amoebiasis	Group00	COL1A1|COL1A2|COL3A1|CXCL8|IL1R2|ITGAM|LAMB3|RAB7B|TGFB3|TLR2
Metabolism of Angiotensinogen to Angiotensins	Group01	AGT|ANPEP|CPB1|ENPEP
Interleukin-10 signaling	Group02	CCL3|CCR1|CXCL8|FPR1|IL18|IL1R2|TIMP1
Neutrophil degranulation	Group03	ANPEP|ATP11B|C3|C5AR1|CD68|CPPED1|CXCR2|DSP|FCGR3B|FPR1|FTH1|GMFG|HEBP2|HP|ITGAM|MNDA|PPBP|PTX3|QPCT|S100A12|S100A8|S100A9|S100P|SLPI|TLR2
IL1 and megakaryocytes in obesity	Group04	HBEGF|IL18|S100A9|SELENBP1|TIMP1|TLR2
Lung fibrosis	Group05	CCL3|CXCL8|DSP|FGF1|HMOX1|PTX3|TIMP1
Peptide ligand-binding receptors	Group06	AGT|C3|C5AR1|CCL21|CCR1|CXCL8|CXCR2|EDNRA|FPR1|GAL|PF4|PPBP|PROK2
Ferroptosis	Group07	ACSL4|FTH1|HMOX1|MT1G|MT1X|SLC39A14|SLC39A8|SLC40A1|SLC8A1
Binding and Uptake of Ligands by Scavenger Receptors	Group08	CD163|COL1A1|COL1A2|COL3A1|EDNRA|FTH1|HP|HSPH1|JCHAIN|MSR1|TWIST1
Defective CHST6 causes MCDC1	Group09	LUM|OGN|OMD
Extracellular matrix organization	Group10	ADAM12|ADAMTS5|AGRN|ASPN|CDH1|COL1A1|COL1A2|COL3A1|COL6A6|DCN|ITGAM|ITGB8|LAMB3|LOXL2|LUM|MFAP4|NID1|TGFB3|TIMP1
Staphylococcus aureus infection	Group11	C2|C3|C5AR1|C7|CFB|CFI|F5|FCGR3B|FPR1|ITGAM|PLAT
