# Supplementary material for: Transcriptome profiling reveals association of peripheral adipose tissue pathology with type-2 diabetes in Asian Indians
Source: Adipocyte. 2019 Mar 28;8(1):125–36. doi: 10.1080/21623945.2019.1595269 (PMC6768216; doi:10.1080/21623945.2019.1595269)
Supplement: Supplemental Material [file kadi-08-01-1595269-s001.zip › S3.csv]

GeneSymbol	EntrezID	logFC	ModuleLabel	ModuleColor	GS.set1.adipocyte.size	GS.set2.adipocyte.size	p.GS.set1.adipocyte.size	p.GS.set2.adipocyte.size	Z.GS.meta.adipocyte.size	p.GS.metaadipocyte.size	GS.set1.Phenotype	GS.set2.Phenotype	p.GS.set1.Phenotype	p.GS.set2.Phenotype	Z.GS.meta.Phenotype	p.GS.metaPhenotype	GS.set1.NEFA	GS.set2.NEFA	p.GS.set1.NEFA	p.GS.set2.NEFA	Z.GS.meta.NEFA	p.GS.metaNEFA	GS.set1.hsCRP	GS.set2.hsCRP	p.GS.set1.hsCRP	p.GS.set2.hsCRP	Z.GS.meta.hsCRP	p.GS.metahsCRP	GS.set1.Leptin	GS.set2.Leptin	p.GS.set1.Leptin	p.GS.set2.Leptin	Z.GS.meta.Leptin	p.GS.metaLeptin	GS.set1.Adiponectin	GS.set2.Adiponectin	p.GS.set1.Adiponectin	p.GS.set2.Adiponectin	Z.GS.meta.Adiponectin	p.GS.metaAdiponectin	GS.set1.IL.6	GS.set2.IL.6	p.GS.set1.IL.6	p.GS.set2.IL.6	Z.GS.meta.IL.6	p.GS.metaIL.6	GS.set1.TNF.alpha	GS.set2.TNF.alpha	p.GS.set1.TNF.alpha
HOXB3	3213	0.613478437	2	blue	0.576812929	0.165495123	0.00084789	0.400001801	3.063028283	0.002191094	0.601766114	0.228074403	0.000435194	0.225439904	3.472514664	0.000515607	-0.02912114	0.301815052	0.878589397	0.105034446	1.056591617	0.290698008	-0.207924592	0.073720788	0.270217073	0.698641128	-0.513154842	0.607843011	0.131798917	0.144814587	0.487521685	0.445155284	1.041714693	0.297543975	0.01931153	0.120186195	0.919321559	0.526985156	0.524145882	0.600177078	0.008195621	0.00168747	0.966344041	0.99293889	0.03642725	0.970941686	-0.181920119	-0.04832015	0.33597981
RSPO3	84870	0.969366931	0	grey	0.432074293	0.058472322	0.017107272	0.767571617	1.941373878	0.052212944	0.585750289	0.443709796	0.000671856	0.014046047	4.295469835	1.74E-05	0.065085369	0.192031435	0.732575049	0.309339891	0.971420464	0.331338942	-0.01299594	0.368163666	0.945658428	0.045309853	1.396762557	0.162484985	0.087952786	0.32382563	0.64396306	0.080865312	1.58682065	0.11255327	-0.106256232	0.078828179	0.576266955	0.678830938	-0.10351964	0.917550563	0.047031577	0.2696188	0.808574157	0.149625987	1.207323894	0.227307432	-0.075476339	-0.11317127	0.691809126
HOXA5	3202	1.028039054	2	blue	0.521850083	0.0055624	0.003099398	0.977589047	2.186022079	0.02881399	0.68223318	0.448332584	3.29E-05	0.01296389	4.923614203	8.50E-07	0.114733166	0.181177052	0.546032484	0.33799098	1.116660375	0.264139566	-0.024232368	0.215632002	0.898857433	0.252455366	0.72899995	0.466001693	0.158063914	0.343971879	0.404152742	0.062714803	1.938144267	0.052605624	-0.091019969	-0.056747587	0.632402318	0.765815991	-0.554069121	0.579531542	-0.004057538	0.072902988	0.983333884	0.701831658	0.25835438	0.796133421	-0.065693134	-0.364257975	0.730169658
GREM1	26585	1.447715849	0	grey	0.474064945	0.031018988	0.008132424	0.875488317	2.039955111	0.041354797	0.503299636	0.282132608	0.004581148	0.130911024	3.156884945	0.001594643	0.168083427	0.118359004	0.37462025	0.533331607	1.079880115	0.280195569	-0.164042159	0.143258053	0.386376697	0.450114777	-0.07965057	0.936515174	0.40055016	-0.091284201	0.02827522	0.631410294	1.245092721	0.213097669	0.001365578	-0.094951056	0.994285804	0.617708952	-0.35123829	0.725409586	0.013144184	0.422453308	0.94604612	0.020038567	1.734567262	0.082817482	0.031587214	0.186206977	0.868393127
ORMDL1	94101	0.654532395	2	blue	0.493974007	0.140487269	0.005531168	0.475818312	2.535278619	0.011235792	0.690199029	0.143893408	2.44E-05	0.448086817	3.71634434	0.000202126	-0.076356527	0.403134468	0.688392598	0.027179517	1.312874961	0.189225085	-0.016743565	-0.098300411	0.93002179	0.605302738	-0.431652619	0.665993909	0.034732046	0.254747812	0.855420622	0.174285816	1.10464813	0.269312087	-0.141629121	0.124970078	0.455336471	0.510543661	-0.063461644	0.949398902	-0.018653088	-0.05197595	0.923489148	0.785028779	-0.263195379	0.792399992	-0.190987906	-0.085203033	0.312026399
C7	730	1.353739674	4	yellow	0.461822399	0.281781109	0.010196388	0.146309432	2.913651001	0.00357229	0.408500417	0.431171242	0.025014885	0.017366335	3.349323856	0.00081009	0.029169663	0.288090415	0.878388583	0.122630121	1.218510141	0.223030173	-0.189997642	0.267338357	0.314589174	0.153234232	0.30554517	0.759950973	0.295015939	0.023161091	0.113497838	0.903307561	1.224333075	0.220826605	-0.163023313	0.067595207	0.38937385	0.722657988	-0.362164562	0.71722906	0.138868336	0.188615081	0.472494468	0.318189015	1.227838476	0.219507609	0.123778238	0.072514206	0.514615983
TRIM23	373	0.42591849	2	blue	0.524356139	0.19839868	0.002935087	0.311504889	2.903826038	0.003686329	0.6199836	0.051835843	0.000258022	0.785594851	2.90674692	0.003652085	0.015791714	0.289138318	0.933991116	0.121214559	1.172705557	0.240913902	-0.153002728	0.071285771	0.419556776	0.708155603	-0.309834731	0.756686639	0.055124023	0.201054914	0.772338548	0.286714465	0.969132758	0.332478955	-0.02474852	0.121893621	0.896714386	0.521087815	0.365743968	0.714556134	-0.010370837	-0.06501757	0.957418512	0.732843535	-0.281723395	0.778155614	-0.172504316	0.002521075	0.362001999
CLDN11	5010	1.099414849	4	yellow	0.485098362	0.226056	0.006586455	0.247399484	2.811076594	0.004937603	0.38765012	0.475780524	0.034295023	0.007873623	3.466823431	0.000526648	0.128660474	0.229198538	0.498035989	0.223099272	1.357177489	0.174724822	-0.268149551	0.214949741	0.151943619	0.253995821	-0.21145534	0.832531978	0.488040209	-0.056453543	0.0062192	0.766996145	1.784661857	0.074316181	-0.163377624	-0.150153291	0.388330057	0.428370678	-1.182933422	0.236835534	0.129688013	0.400659117	0.502531806	0.02822831	2.067288923	0.038706937	0.203860279	0.124787498	0.279901473
ABCA10	10349	0.54300758	2	blue	0.55759725	-0.032741127	0.001368191	0.868633131	2.236680808	0.025307209	0.357165906	0.291113466	0.052671236	0.118579328	2.519692024	0.011745755	0.026890667	0.371176364	0.887828016	0.043443463	1.559088358	0.118975469	-0.401632322	0.250638008	0.027812105	0.181579336	-0.634211733	0.525942651	0.114795227	0.274593292	0.545813906	0.141968414	1.485918711	0.137300624	0.087002216	0.245209484	0.647562676	0.191537551	1.262929622	0.206614473	-0.037276259	0.049993236	0.847761571	0.793049356	0.050188422	0.959972238	-0.213588077	-0.016012295	0.257088728
ETV5	2119	0.471908583	1	turquoise	0.552255604	0.37664672	0.001554978	0.048199973	3.754218131	0.000173883	0.542101225	0.124527809	0.001971861	0.51205296	2.740030984	0.006143339	-0.084661828	0.123533961	0.656458383	0.515452604	0.147059124	0.883085353	-0.320443409	-0.104820094	0.084271779	0.581462129	-1.636405327	0.101754785	0.320688353	-0.079352533	0.084021453	0.676808669	0.946244416	0.344023937	0.01891188	-0.16943852	0.920985969	0.370725475	-0.569384454	0.569095265	-0.058018975	0.086679137	0.764978095	0.648787892	0.111724551	0.911041812	-0.135653305	0.145366011	0.474765598
TRIM2	23321	0.827788446	2	blue	0.535125478	0.228158618	0.002311522	0.242911684	3.072266954	0.002124396	0.493357177	0.337827049	0.005599526	0.067875614	3.338027841	0.000843753	0.00619027	0.340190166	0.974101194	0.065853233	1.34885969	0.177382038	-0.172721436	0.115562403	0.361388848	0.543115314	-0.218473265	0.827060387	0.212830714	0.115632932	0.258819662	0.542867537	1.243304062	0.213755808	-0.118476771	0.160660305	0.532921466	0.39637639	0.160998251	0.872094779	0.118779695	0.084264228	0.539419761	0.657974268	0.754531766	0.450529978	0.023943809	-0.002043371	0.90005583
TP53INP1	94241	0.572543035	2	blue	0.354908075	0.113019361	0.054293279	0.566904715	1.79758017	0.072243563	0.464988143	0.444949698	0.009624521	0.013748661	3.67446576	0.000238348	-0.014716321	0.339562019	0.938477484	0.066386169	1.267972853	0.204807645	-0.13396768	0.232941333	0.480322748	0.215424858	0.383592621	0.70128041	0.146290194	0.119837028	0.440480972	0.528195108	1.001877622	0.316402702	-0.098939528	0.17909169	0.602947456	0.343674103	0.305992157	0.759610617	0.065467476	0.151794487	0.735809694	0.423281743	0.813273942	0.416061014	-0.026460769	-0.002437896	0.889610345
ST6GAL1	6480	0.764055888	2	blue	0.282522503	0.231634595	0.130356886	0.235611367	1.937264298	0.052713044	0.393127996	0.441699692	0.031623445	0.014539549	3.329457672	0.000870153	0.025792124	0.521683826	0.892383555	0.003110573	2.26163827	0.023719762	-0.301176742	0.133586457	0.105808243	0.481584188	-0.660116378	0.509179149	0.20816984	0.03140877	0.269639735	0.869130251	0.908012786	0.363871466	-0.134584199	0.010948016	0.478286338	0.954211947	-0.465676433	0.641447123	0.172080523	0.172271943	0.372069128	0.362658904	1.28969346	0.197157111	0.20586141	0.105066715	0.275105703
THBS2	7058	0.584585627	1	turquoise	0.601905616	0.233854398	0.000433508	0.23102653	3.463749534	0.000532702	0.49531487	0.011976422	0.005385022	0.949915946	2.076828144	0.037817424	0.016736708	0.116595654	0.930050382	0.539490741	0.50088307	0.616453418	-0.178327405	-0.117698067	0.345771323	0.535636224	-1.116887487	0.264042436	0.177981254	-0.315011062	0.346723701	0.08997135	-0.547036701	0.584353518	-0.079580623	-0.014762184	0.675929682	0.938286113	-0.353633459	0.723613596	0.105542723	0.289271312	0.585829248	0.121035772	1.503394818	0.132737262	0.033644057	0.34712034	0.859904601
ERAP1	51752	0.657003658	2	blue	0.599489944	0.164903733	0.000463546	0.401711507	3.190586697	0.001419842	0.511574525	0.147579733	0.003858654	0.436417955	2.669767892	0.00759037	0.120509613	0.234661647	0.525865623	0.211958478	1.347801962	0.177722087	-0.331214654	-0.106344611	0.073791579	0.575947926	-1.687263755	0.091552647	0.227715813	0.015790933	0.226190021	0.933994373	0.926326892	0.354276125	0.118074564	0.007990404	0.534322838	0.966573504	0.473763011	0.635668914	0.037567831	0.384860134	0.846584672	0.03572412	1.656284409	0.097664236	-0.014747379	0.34017047	0.938347888
OGT	8473	0.783462928	2	blue	0.324393605	-0.082856544	0.080303781	0.67509304	0.959823541	0.337144032	0.55914328	0.305436136	0.001317916	0.10072487	3.543686666	0.000394574	0.131998557	0.267712372	0.486856715	0.152638199	1.52349533	0.127634828	-0.172354428	0.071262139	0.362425644	0.708248157	-0.384301986	0.700754637	0.097318367	0.208610245	0.608929352	0.26860499	1.157464027	0.247082828	-0.050291815	0.166364186	0.791840183	0.379595905	0.43998423	0.659948529	-0.00849088	0.151591686	0.965132254	0.423908759	0.540411617	0.588913198	-0.02445569	-0.085328134	0.897930122
RARRES1	5918	1.723146776	4	yellow	0.283971184	0.140492173	0.128313012	0.475802754	1.602474719	0.109050674	0.473728586	0.473654433	0.008183999	0.008195406	3.852553529	0.000116892	-0.039681481	0.115848198	0.83507994	0.542111619	0.286866667	0.774214414	-0.14836118	0.17498098	0.433965781	0.355044461	0.102282267	0.918532631	0.373993487	-0.162354105	0.041754248	0.391349723	0.857791384	0.391007668	-0.198440838	0.080672644	0.293157331	0.671727177	-0.449974019	0.652729175	0.088780596	0.296684525	0.646971053	0.111375323	1.471560715	0.141139541	0.228737482	-0.034767424	0.22405727
CTDSPL	10217	0.491767376	2	blue	0.555422026	0.242099071	0.001441752	0.214521973	3.233563128	0.001222563	0.54708299	0.150156673	0.001756601	0.428360156	2.864274322	0.004179659	0.024298374	0.237726098	0.89858334	0.205878481	0.997771977	0.318389942	-0.268808569	0.002773733	0.150900893	0.988393737	-1.020744385	0.30737556	0.220659897	0.181009839	0.241293001	0.338444559	1.524262222	0.12744322	-0.087238185	-0.150542019	0.64666838	0.4271623	-0.894837892	0.370873751	0.04669192	0.048539943	0.809931559	0.798941512	0.353444583	0.723755168	-0.019363838	0.023717111	0.91910374
TBCC	6903	0.495147237	1	turquoise	0.433675942	0.436266078	0.016655678	0.020291906	3.423674066	0.000617807	0.551559866	0.21745711	0.001580868	0.24836482	3.149000875	0.001638297	0.016411504	0.362591907	0.931406339	0.048929493	1.482743683	0.138142524	-0.23494537	-0.213981999	0.211390465	0.256191439	-1.709032355	0.087444956	0.162464436	0.093566453	0.391023568	0.622868138	0.964441575	0.334824587	-0.284556498	-0.10239242	0.127493935	0.590290879	-1.479397471	0.139034116	0.151785728	0.003663944	0.431863602	0.984669163	0.575748761	0.564785012	0.173767673	0.164388202	0.3584429
TCEAL4	79921	0.534772458	2	blue	0.451954138	0.377406865	0.012165598	0.047713465	3.254281299	0.001136797	0.527388456	0.246029984	0.002746357	0.190008555	3.134397684	0.001722073	0.109095415	0.409539416	0.566057742	0.024612511	2.037665602	0.041583386	-0.255990159	-0.059043464	0.172122358	0.756619276	-1.200790815	0.229832356	0.251181557	0.0981217	0.180602633	0.605962025	1.328707325	0.183944547	-0.19185269	-0.121678277	0.309799033	0.521829825	-1.184399666	0.236254892	0.094772405	0.102457139	0.624828519	0.590054759	0.733973699	0.462964768	0.134814197	0.091184007	0.47752778
NDN	4692	0.635364035	2	blue	0.520402588	0.234194595	0.003197865	0.230329188	3.018898195	0.002536958	0.551447028	0.234977125	0.001585102	0.211326956	3.217485889	0.001293194	0.057212087	0.39494447	0.763952755	0.030775735	1.776985891	0.075570561	-0.229026768	-0.109982224	0.223455857	0.562885843	-1.285599951	0.198582714	0.107036447	0.192489113	0.573453268	0.308166197	1.131360542	0.257903372	-0.219667236	-0.073795793	0.243470329	0.698348757	-1.112157666	0.266070366	0.117376698	0.061112429	0.5442552	0.748359299	0.662213714	0.507834267	0.082787525	0.052274533	0.663615945
CTSC	1075	0.525749542	1	turquoise	0.442279214	0.125317311	0.01439581	0.525169848	2.231740335	0.02563213	0.377403421	0.210241652	0.039780296	0.264794433	2.284104075	0.022365415	0.143345163	0.124106778	0.449836442	0.513491826	1.006839502	0.314011909	-0.351737376	-0.040468019	0.056637331	0.831856737	-1.526278837	0.126940437	0.254830864	-0.017885856	0.174140591	0.925260491	0.90804286	0.363855578	-0.038997253	-0.270065414	0.837886011	0.148926565	-1.182181969	0.237133506	0.116917653	0.388891862	0.545841705	0.033673997	1.967483606	0.049127484	0.172215094	0.286328423	0.362819722
MYO1B	4430	0.527238748	1	turquoise	0.568762176	0.228604411	0.001039777	0.241967155	3.255026308	0.001133819	0.50557011	0.165041109	0.004372244	0.383451039	2.706435669	0.006800976	0.073990791	0.274839352	0.69758885	0.141597167	1.332843387	0.182583204	-0.159092194	-0.152436294	0.401062714	0.4213008	-1.175213143	0.239909454	0.223732459	0.058284636	0.234635874	0.759655417	1.069861769	0.284681534	-0.112139576	-0.034091799	0.555203564	0.858058778	-0.54896936	0.583026477	0.217035657	0.256417161	0.258094428	0.17138317	1.791650233	0.073189011	0.152164864	0.204600144	0.422137943
SFRP2	6423	1.705618395	4	yellow	0.401916793	0.302118769	0.027691396	0.118159675	2.718084594	0.006566105	0.306173879	0.562359618	0.099863431	0.001218456	3.564286103	0.000364848	0.231899011	0.416822915	0.21754378	0.021938117	2.544462321	0.010944612	-0.216708597	0.185203326	0.2500371	0.327180975	-0.122855097	0.902221843	0.422338606	0.011992803	0.020075864	0.949847529	1.7306224	0.083519134	-0.124341793	-0.075653397	0.51268842	0.691121381	-0.751275572	0.452486827	0.216971289	0.286619538	0.258239111	0.124637598	1.913416388	0.055694768	0.26445858	0.100684257	0.157879596
LEPR	3953	0.668627281	2	blue	0.569490161	-0.074410995	0.00102099	0.7066815	2.151194641	0.03146084	0.444946717	0.183196507	0.01374937	0.332542201	2.483225808	0.013019853	0.183911043	0.221869823	0.330627201	0.238656692	1.540251559	0.123499046	-0.350793625	0.182550874	0.057350185	0.334278349	-0.679964741	0.496526787	0.289599264	0.079180215	0.120595731	0.677473005	1.412382495	0.157837368	-0.076858285	-0.022156032	0.686447662	0.90748523	-0.371059494	0.71059322	-0.037056007	0.162537248	0.84865081	0.390808411	0.477385907	0.633087348	-0.0889911	-0.131183441	0.640040177
TSC22D1	8848	0.602216982	2	blue	0.495937344	0.35465895	0.005318303	0.064049662	3.371906981	0.000746497	0.491001427	0.124119157	0.00586726	0.513449491	2.477506706	0.013230392	0.093128624	0.253381201	0.6245032	0.176687759	1.318642247	0.187288743	-0.146942018	-0.060203163	0.438424679	0.751986082	-0.779348239	0.435774606	0.181642425	0.105397445	0.336730558	0.579371096	1.083101196	0.278763508	-0.173979138	-0.04483393	0.357849206	0.814015341	-0.82552601	0.409073022	0.123650952	0.293335101	0.522790259	0.115666234	1.587431316	0.112414991	0.062152707	0.220641429	0.7442164
GUCY1B3	2983	0.400419565	2	blue	0.555806986	0.123564817	0.001428488	0.531025462	2.79287365	0.005224209	0.409525633	0.230300351	0.024617814	0.220821117	2.505218294	0.012237584	-0.022023076	0.463317717	0.908038063	0.009922808	1.794128465	0.072792667	-0.123838925	0.065517424	0.514408242	0.730864819	-0.220258166	0.825670099	0.178247555	0.088025732	0.345990878	0.643687154	1.004359257	0.315205481	-0.058565701	0.017319597	0.758530441	0.927620469	-0.154573364	0.87715767	0.243622954	0.245346324	0.202829192	0.191281959	1.850612636	0.064225301	0.047499152	0.220669349	0.803167924
TM7SF3	51768	0.587055848	2	blue	0.352696714	0.089075833	0.055919863	0.652167413	1.700897504	0.088962235	0.584892861	0.285378521	0.000687224	0.12635011	3.604695805	0.000312519	0.051900751	0.325258014	0.785332589	0.079454928	1.45723885	0.14505046	-0.209394137	0.286107479	0.266769596	0.125342116	0.306007378	0.759599029	0.201444579	0.108601048	0.285761866	0.567829487	1.17214462	0.241138998	-0.275926186	0.060578524	0.139965823	0.750488252	-0.832946616	0.404874838	0.064142443	0.101754923	0.74097363	0.592618902	0.618052718	0.536540588	0.038479884	-0.132243776	0.840009075
CCNB1IP1	57820	0.501501262	2	blue	0.362254576	0.261454959	0.04915579	0.178971446	2.384974965	0.017080284	0.456274087	0.295893329	0.011267583	0.112378037	2.984377499	0.00284156	0.063600251	0.310455898	0.738463215	0.09497269	1.439550559	0.149994596	0.01367098	0.00752031	0.942840254	0.968539068	0.079294265	0.936798568	0.209057084	0.181387291	0.267557766	0.33742121	1.480206913	0.138818036	-0.207342022	0.021655775	0.271591708	0.909565524	-0.706174963	0.480079339	0.065579828	-0.03365859	0.735372348	0.859844677	0.115315492	0.908195059	-0.021526208	-0.105128667	0.910104421
FAM3C	10447	0.688472097	2	blue	0.462322358	0.280906453	0.010104219	0.147619613	2.912604822	0.003584279	0.422700603	0.283001493	0.01995835	0.129678478	2.776000961	0.005503205	0.106770843	0.451637993	0.574410424	0.012233604	2.222303007	0.026262835	-0.293888737	0.000331676	0.114948634	0.998612108	-1.131797696	0.257719497	0.331446751	-0.009423472	0.073577399	0.960582767	1.253563474	0.210000714	-0.091365551	0.026006576	0.631105005	0.891493977	-0.245484977	0.806080939	0.10028284	0.158344411	0.604742496	0.403308503	0.967203406	0.33344236	0.152128673	0.146225076	0.422249631
TCF21	6943	0.661623807	4	yellow	0.30613326	0.367236677	0.099910714	0.054553046	2.572335385	0.010101498	0.349863779	0.447491522	0.058059413	0.013155417	3.168614371	0.001531675	0.100953303	0.297954116	0.595551908	0.109780285	1.528733693	0.126330476	-0.045858126	0.278488985	0.809842774	0.136173231	0.898570076	0.368881704	0.401355389	0.183815563	0.027930028	0.330882702	2.286872441	0.02220327	-0.109415513	-0.045837952	0.564911897	0.809924912	-0.582671108	0.560114726	0.099639926	0.210702318	0.607071858	0.26372484	1.167682931	0.242934684	0.043880253	0.013530367	0.81790511
RARRES3	5920	1.095291148	2	blue	0.186306076	0.330233697	0.324257692	0.086108986	1.942361631	0.052093337	0.397941304	0.637290088	0.029417539	0.000152252	4.395690472	1.10E-05	0.086313893	0.398337315	0.650174095	0.029241765	1.901511448	0.057235054	-0.317386506	0.106086414	0.087444033	0.576880187	-0.831587339	0.405641911	0.360100185	0.133671713	0.050620691	0.481301935	1.913773645	0.055649084	-0.088069562	-0.079548423	0.643521396	0.676053743	-0.628655239	0.529574788	0.191039581	0.114918421	0.320852053	0.545380141	1.142548747	0.253225996	0.401335968	0.020996713	0.027938312
FBL	2091	0.572556857	2	blue	0.422230224	0.334807783	0.020111159	0.081591312	2.940826643	0.003273377	0.499986777	0.261904537	0.004901248	0.162083129	3.058582761	0.002223866	0.094668851	0.471065267	0.618759047	0.008602224	2.268910044	0.023273797	-0.186491405	-0.14127795	0.323767987	0.456466393	-1.238222873	0.215633433	0.260391966	0.189262884	0.164609887	0.316499135	1.714058469	0.086517988	-0.24257267	-0.166780748	0.196509091	0.378386821	-1.55600296	0.119707388	0.08763881	-0.03109928	0.651224885	0.870408961	0.20643338	0.836452399	0.134891641	-0.007548147	0.477272501
IKBKB	3551	0.491473259	1	turquoise	0.524765756	0.261063363	0.002908958	0.17964698	3.144570808	0.001663307	0.534224595	0.098847589	0.002358876	0.603286033	2.601237052	0.009288824	0.020173061	0.36469472	0.915734721	0.047537403	1.505889865	0.132095449	-0.341062562	-0.078212296	0.065118604	0.681209003	-1.622632709	0.104667944	0.20210977	0.169009401	0.284140379	0.371956261	1.405284052	0.159936829	-0.108088763	-0.098033905	0.569668089	0.606286019	-0.774008465	0.438925785	0.139684604	-0.023140052	0.46986968	0.903394986	0.430014071	0.667185405	0.162465881	0.097462463	0.391019297
TRIB2	28951	0.440378013	2	blue	0.336851436	0.025539367	0.068724497	0.897356876	1.403691777	0.160410652	0.476347405	0.270563325	0.007789654	0.148149594	2.977313399	0.002907866	0.135013098	0.106403448	0.476872286	0.57573558	0.907914311	0.363923496	0.00071139	-0.030987554	0.997023204	0.870870652	-0.113320165	0.909776731	0.00482628	0.065740997	0.979806531	0.729980332	0.264394001	0.791476334	-0.05457021	-0.093071872	0.774566963	0.62471527	-0.553639925	0.579825297	0.095677232	0.155991044	0.621511742	0.410422571	0.941088742	0.346659384	-0.084430055	-0.069475314	0.657341877
ZDHHC6	64429	0.521533203	2	blue	0.449029015	0.112972799	0.012807068	0.567065527	2.218104771	0.02654769	0.731935689	0.034644393	4.30E-06	0.855781709	3.62021173	0.000294362	0.087283299	0.261648751	0.646497456	0.162508466	1.329723219	0.183609482	-0.103497396	-0.210926629	0.586265164	0.263205046	-1.189885429	0.234091426	0.148237607	0.152434916	0.434353051	0.421305046	1.133611049	0.256957736	-0.093801923	-0.081175841	0.621989507	0.669793937	-0.656411497	0.511559395	0.076046666	0.069291903	0.695000152	0.715978625	0.539636499	0.589447741	0.060406718	0.06875198	0.751173712
FAM76B	143684	0.499412746	2	blue	0.415542085	-0.027379273	0.022390275	0.890005035	1.556161317	0.119669737	0.485356359	0.190679124	0.006553527	0.312824118	2.705253721	0.006825224	-0.144094974	0.367916827	0.447444475	0.045465559	0.901390596	0.36738068	-0.177769494	-0.025969097	0.347307102	0.891649437	-0.769484502	0.441605741	-0.016394731	0.140592558	0.931476281	0.458675978	0.468207923	0.639635907	-0.017265957	0.14228171	0.927844052	0.453240675	0.471396416	0.637357675	0.039370481	-0.022849671	0.839315718	0.904601757	0.059220671	0.952776345	-0.137806342	-0.022427847	0.467716321
ALDH1A1	216	0.932147047	2	blue	0.35652677	-0.035002038	0.053126461	0.859647456	1.269015387	0.204435576	0.420940857	0.343357018	0.020534978	0.063216957	3.018500567	0.002540289	0.167071477	0.285049222	0.377544301	0.126807411	1.727979045	0.083991981	-0.143288392	0.164807814	0.450017827	0.38413315	0.082479092	0.934265744	0.0750357	0.229832688	0.693521739	0.221786143	1.156882373	0.247320421	-0.039642423	-0.031550908	0.835240065	0.868543093	-0.266498024	0.789855681	0.031832306	0.285607496	0.86979171	0.126032845	1.216211974	0.223904183	-0.046861083	-0.10642714	0.805761673
SESN1	27244	0.53820856	2	blue	0.437688464	0.249861379	0.015567576	0.199731537	2.676584826	0.007437674	0.504384858	0.093187357	0.004480256	0.624283762	2.426945037	0.015226562	0.172171322	0.290000173	0.362943574	0.120059405	1.76782053	0.077090912	-0.141534417	-0.118358765	0.455641042	0.533332441	-0.978096027	0.328026833	0.173548901	0.114366317	0.359057725	0.547325358	1.085800387	0.277567315	0.01648689	-0.16501491	0.931091997	0.383527605	-0.561432937	0.574502436	-0.082303117	0.3637375	0.671243962	0.048167142	1.123183024	0.261359771	-0.069681497	0.284929447	0.714447793
NPC2	10577	0.596297088	1	turquoise	0.406604195	0.298185246	0.025763103	0.123264918	2.723462767	0.00646015	0.507081109	0.180729045	0.004237785	0.339207069	2.774547227	0.005527861	0.145590657	0.225567869	0.442693584	0.230718431	1.407414686	0.159304459	-0.307733806	-0.151382531	0.098060248	0.424555961	-1.760806426	0.078271172	0.319283314	-0.069899832	0.085465117	0.71359036	0.975954664	0.329086931	-0.119405764	-0.216944929	0.529691391	0.249508301	-1.273757684	0.202749306	0.12406953	0.32465034	0.521372999	0.080050943	1.718548687	0.085696582	0.258749659	0.302127642	0.167384978
MTO1	25821	0.416872807	2	blue	0.4793104	0.217168045	0.007362989	0.266970422	2.749157177	0.005974873	0.565705341	0.049949696	0.001122004	0.793225722	2.586142017	0.009705693	-0.035462071	0.36931995	0.8524144	0.044586117	1.317656326	0.187618721	-0.263029359	-0.18938482	0.16022213	0.316181673	-1.725125499	0.084504858	0.025086856	0.119146603	0.895310004	0.530591537	0.541819582	0.5879428	-0.182502683	-0.024466063	0.334408158	0.897887053	-0.782161038	0.434119939	0.023372645	0.102026947	0.904209665	0.591625031	0.468975049	0.639087471	-0.083059992	0.128701309	0.662573629
MEIS1	4211	1.036766822	4	yellow	0.24548944	0.180460814	0.191014896	0.358122483	1.595551808	0.110588894	0.387846264	0.509785725	0.034196316	0.004005943	3.635778479	0.000277142	-0.123747924	0.30425211	0.514719769	0.102119103	0.710216637	0.477569805	-0.173008147	0.290279115	0.360580116	0.119687285	0.464358612	0.642390838	0.215648224	0.083562614	0.252418813	0.66065248	1.133144065	0.257153759	-0.176813202	0.07870193	0.349949043	0.679318172	-0.373515031	0.70876516	-0.001540835	0.133703051	0.993670732	0.481198207	0.497623034	0.618749766	-0.050661753	-0.049553987	0.790342681
MGP	4256	0.662265232	0	grey	0.291611698	-0.00341184	0.117921346	0.986252607	1.111418569	0.266388223	0.289447045	0.624450463	0.120799828	0.000225854	3.854767234	0.00011584	0.176593135	0.169332877	0.35055872	0.371028255	1.307498707	0.191043394	-0.17115039	0.349542194	0.365839386	0.058306294	0.718662396	0.472348958	0.39424761	0.131628995	0.031098738	0.488088038	2.054980552	0.039880883	-0.104004713	-0.013181029	0.584420919	0.944885649	-0.439884073	0.660021072	0.058356879	0.221102394	0.763647693	0.240326607	1.055840975	0.291040875	0.054016847	-0.196685109	0.776795321
SMC3	9126	0.597034215	2	blue	0.570434662	0.352721261	0.000997057	0.065620244	3.754038321	0.000174008	0.55660819	0.045098709	0.001401223	0.812936151	2.518265097	0.011793452	0.038584249	0.441211544	0.839580719	0.014661549	1.916991852	0.055238967	-0.255635307	-0.205438245	0.17273836	0.276115382	-1.75796835	0.078752895	0.104056941	0.213188711	0.584231198	0.258000521	1.200864318	0.229803837	-0.147709127	-0.145459441	0.436011397	0.443109285	-1.104897266	0.269204107	0.121315642	0.07767855	0.530731447	0.683272345	0.73918161	0.459796726	0.062981585	0.168572131	0.740920398
PEX11B	8799	0.561344778	2	blue	0.342890707	-0.002913865	0.063599882	0.988258962	1.326630257	0.184631022	0.548248734	0.280377544	0.001709282	0.1334268	3.38233022	0.000718737	-0.15271115	0.072854886	0.42045403	0.702019477	-0.302815901	0.762030165	0.000866745	0.132744123	0.996373126	0.484377442	0.502874684	0.615052381	-0.071284481	0.115366109	0.708160657	0.543805192	0.166415664	0.867829848	-0.027249383	0.14223083	0.886341207	0.453403894	0.433828719	0.664412825	-0.027555237	0.049868198	0.88716776	0.793555869	0.085474574	0.931884108	-0.367105112	-0.156150903	0.045980593
PPIP5K2	23262	0.46303063	2	blue	0.516794585	0.260254958	0.003455099	0.181047178	3.100518206	0.001931823	0.613648552	0.132687452	0.000310587	0.484565667	3.173775927	0.001504698	-0.046394999	0.365770525	0.807657588	0.046837474	1.261324936	0.207191801	-0.243249457	-0.149305552	0.195224619	0.431012422	-1.491630897	0.135795934	0.196206573	0.048103492	0.29873629	0.800713167	0.923908056	0.355534188	-0.087647137	0.019187095	0.645119636	0.919839755	-0.256988862	0.797187371	0.082270204	0.135443529	0.671368154	0.475455363	0.81288161	0.416285939	-0.024459225	0.18996412	0.897915444
ZNF766	90321	0.432683008	2	blue	0.497757941	0.154945791	0.005127198	0.431113638	2.607348068	0.009124655	0.51307345	0.130747439	0.003738836	0.491031643	2.613146193	0.008971292	-0.053399307	0.336725921	0.779284166	0.068834304	1.111066383	0.266539776	-0.265902873	-0.073718418	0.155537369	0.698650364	-1.295744042	0.195063683	0.068460536	0.069851258	0.719248928	0.71378109	0.518342983	0.604218988	-0.162588671	0.124568069	0.390656501	0.511915478	-0.145273825	0.88449468	0.14983673	-0.006956368	0.437868646	0.970897266	0.52868297	0.597025393	0.054509029	0.214678602	0.774813249
LDB2	9079	0.74947523	2	blue	0.549341991	0.224954465	0.001665916	0.249772246	3.135440444	0.001715963	0.565444048	0.160420095	0.001129289	0.397092227	3.003121204	0.00267226	0.144158864	0.162393266	0.447240974	0.391233938	1.156224292	0.247589426	-0.168417728	-0.150235565	0.373657196	0.428114768	-1.202640468	0.229115481	0.146240973	0.154876562	0.440636461	0.413816001	1.135331497	0.25623645	-0.157130618	-0.078791954	0.406968959	0.678970731	-0.888265426	0.374397993	0.185327868	0.10629972	0.335801754	0.576109963	1.088144171	0.276531467	0.086075496	0.088396549	0.651079494
METTL23	124512	0.486932138	2	blue	0.481264467	0.197778833	0.007092583	0.313049859	2.685604698	0.007239869	0.670128246	0.175488626	5.10E-05	0.353628284	3.697879988	0.000217408	-0.045191281	0.345122885	0.812558924	0.061783164	1.177403941	0.239034318	-0.179185567	-0.212094526	0.343417033	0.260509501	-1.483584463	0.137919194	0.122938406	0.090137445	0.517495105	0.635720165	0.800513375	0.423413418	-0.250963963	-0.099853128	0.180993183	0.599587437	-1.334380907	0.182079054	0.04627583	0.137938135	0.811595146	0.467286607	0.689578284	0.490459428	0.070357948	0.085805515	0.71179239
CUTA	51596	0.601553426	2	blue	0.401102251	0.376077993	0.028038173	0.048566527	3.01599817	0.002561348	0.537068532	0.350936555	0.002212177	0.057241773	3.616454444	0.000298666	0.105976591	0.334526787	0.577276923	0.070780403	1.699808219	0.089167005	-0.233703703	-0.180016266	0.213883974	0.341147328	-1.571881787	0.115977969	0.282769103	0.040008901	0.130007295	0.833737865	1.237439243	0.215924057	-0.2480652	-0.179292411	0.18625268	0.343124594	-1.626130246	0.103921951	0.182239964	0.035377186	0.344057084	0.852763853	0.809580966	0.418181052	0.309931685	0.063538354	0.095561485
TGDS	23483	0.427091409	2	blue	0.4998284	0.292110032	0.004917018	0.131465451	3.139267334	0.001693709	0.585707597	0.094827633	0.000672614	0.618168121	2.866934292	0.004144691	-0.010552388	0.380482156	0.955864964	0.038063011	1.459510247	0.144424722	-0.076449943	-0.288899268	0.688030348	0.121536413	-1.399246228	0.161739158	0.001943647	0.146249533	0.991866965	0.440609418	0.558440414	0.576543683	-0.230381281	0.011724724	0.220654408	0.95096725	-0.833891282	0.40434225	0.080539754	0.075815863	0.677909471	0.690490525	0.580786696	0.561384223	-0.004683653	0.146005472	0.980403175
RHOBTB1	9886	0.422757973	1	turquoise	0.530459994	0.259126997	0.002565953	0.183013575	3.166607732	0.001542282	0.502732814	0.071804507	0.004634612	0.706125048	2.33810505	0.019381799	0.133125426	0.180339006	0.483111982	0.340267966	1.183311858	0.236685575	-0.317715621	-0.164448129	0.087098191	0.385186171	-1.852342084	0.063976716	0.12712931	-0.032691207	0.503206701	0.86383514	0.355899158	0.721916086	0.054765433	-0.033780845	0.773781231	0.859340611	0.078674257	0.937291722	0.067629711	0.071159676	0.727407222	0.70864949	0.51557322	0.606152518	0.052506657	0.157640273	0.782885557
HSBP1	3281	0.383832621	2	blue	0.526062511	0.232205899	0.002827554	0.234425636	3.040476708	0.00236204	0.461652334	0.286055288	0.0102279	0.125414087	2.969655455	0.002981339	0.080421972	0.380122471	0.672691004	0.038260511	1.798984488	0.072021134	-0.325315258	-0.148210404	0.079398958	0.434438327	-1.821776323	0.068488932	0.366864518	0.113285469	0.04613414	0.551142861	1.865474386	0.062114939	-0.176794334	-0.165861644	0.350001289	0.381057532	-1.29491224	0.195350506	0.097346502	0.049147995	0.615411814	0.796474919	0.542853412	0.587230735	0.107481139	0.055743799	0.571852336
RRAGB	10325	0.359338825	2	blue	0.523278597	0.333161028	0.003004793	0.083196423	3.422209234	0.000621145	0.455723629	0.034338949	0.011378822	0.857040209	1.969058715	0.048946349	0.011004304	0.307799656	0.953976779	0.097984673	1.231445714	0.218156208	-0.20016754	-0.035137675	0.288891346	0.853750007	-0.890736068	0.373070781	0.148489531	0.210269833	0.433563737	0.26472892	1.358405725	0.174334979	-0.265404598	-0.015250325	0.156342595	0.936249468	-1.07447366	0.282610444	0.114849534	0.161107646	0.553016013	0.395045255	1.031962154	0.302089847	0.0253155	0.13768506	0.894361119
CSPP1	79848	0.484325692	2	blue	0.475966437	0.332360021	0.007846001	0.083985819	3.182908853	0.001458035	0.573827962	-0.002532312	0.00091507	0.989403865	2.434618592	0.014907494	-0.028531276	0.375943182	0.881031145	0.040616237	1.372393655	0.169940924	-0.209384002	-0.163002622	0.266793275	0.389434855	-1.41059268	0.158364751	0.084997113	0.170350689	0.655181114	0.368117178	0.962468416	0.335814361	-0.204531082	-0.072243742	0.278287928	0.704407236	-1.047015815	0.295092284	0.024515952	0.082887555	0.899546823	0.663233211	0.400945437	0.688460296	-0.064426683	0.036352136	0.735184781
SLC35D2	11046	0.364288686	1	turquoise	0.436440423	0.552476784	0.015899493	0.002299351	3.992875276	6.53E-05	0.503345198	0.106036549	0.004576873	0.577060309	2.470291127	0.013500313	0.027613122	0.268317984	0.884833971	0.151676626	1.132489594	0.257428657	-0.303988275	-0.247499304	0.102431747	0.187291763	-2.120229974	0.033986656	0.231290865	0.271057734	0.218786593	0.147380986	1.921557865	0.054661415	-0.117193309	-0.247726821	0.537399451	0.186873517	-1.387121621	0.16540468	0.122195618	0.053836078	0.527732338	0.777523645	0.652861378	0.51384565	0.145057617	0.08076398	0.444383599
PLAT	5327	1.122648001	1	turquoise	0.372311441	0.223118923	0.0427564	0.253759225	2.281606076	0.022512608	0.294239277	0.523148597	0.114495993	0.003013298	3.307123951	0.000942592	0.065242964	0.290068187	0.731951085	0.119968592	1.361875311	0.173237239	-0.232846945	0.146712667	0.215616156	0.439147613	-0.33457301	0.737947208	0.487100408	0.025225702	0.006334581	0.894733769	2.085909408	0.03698683	-0.203869231	-0.224278735	0.279879898	0.233465294	-1.627333707	0.103666243	0.283725752	0.299811659	0.13581761	0.107477408	2.229224128	0.025798996	0.290009325	-0.031964698	0.120047182
PPWD1	23398	0.421139976	2	blue	0.376435843	0.129642813	0.040332646	0.510851468	1.951403433	0.051009073	0.55272775	0.065685249	0.001537619	0.73020085	2.574561401	0.010036727	0.117607667	0.363687283	0.535951807	0.04820036	1.868146489	0.061741655	-0.241703121	-0.136594948	0.198167976	0.471675794	-1.436932035	0.150737306	0.09460066	0.163082177	0.619012898	0.389200328	0.970720062	0.331687699	-0.135321164	-0.130235934	0.475857947	0.492743731	-0.999532135	0.31753698	0.034498515	0.115000855	0.858989364	0.545089981	0.559011858	0.576153627	0.00314692	0.061155162	0.986832318
U2AF2	11338	0.697701113	1	turquoise	0.559234146	0.405445978	0.001315012	0.032314353	3.914597749	9.06E-05	0.611497666	0.018026997	0.000330472	0.924672359	2.728936609	0.006353892	0.054961905	0.44257663	0.772990693	0.014322504	1.984754256	0.047171819	-0.277510069	-0.24644851	0.137612939	0.189231916	-2.007812575	0.044663212	0.16511109	0.169624712	0.383246566	0.370192191	1.26436872	0.206097715	-0.220025542	-0.21104724	0.242682912	0.262925834	-1.638659238	0.101284248	0.158341654	0.002479965	0.411998039	0.989622896	0.596000244	0.551175063	0.143609439	0.196885908	0.448992596
SKAP2	8935	0.603023444	2	blue	0.403439932	0.214215975	0.027052325	0.273686277	2.385014316	0.017078457	0.614017677	0.134391865	0.000307283	0.478921151	3.182485226	0.00146017	0.153954157	0.220289681	0.416636417	0.242103523	1.418644278	0.15600275	-0.182525772	-0.15550302	0.33434596	0.411906602	-1.277286631	0.201501072	0.153698579	0.246855461	0.417419786	0.188478879	1.52280872	0.127806568	-0.200339292	-0.365556058	0.288469189	0.04697635	-2.193995786	0.028235713	0.012692607	0.209056751	0.947897209	0.267558545	0.840560889	0.400593977	0.061854682	-0.060321194	0.745402574
STAT6	6778	0.545964284	2	blue	0.559035953	0.368555871	0.001321353	0.053624805	3.757044306	0.000171932	0.659851553	-0.090816022	7.28E-05	0.633168439	2.624711763	0.008672235	0.074682623	0.188985481	0.694895098	0.317222096	0.995680476	0.319405419	-0.27628224	-0.330148076	0.139434368	0.074782016	-2.344698411	0.019042476	0.255202335	0.16856154	0.173492083	0.373243349	1.613236167	0.106693209	-0.176441093	-0.340232157	0.350980315	0.065817725	-1.993039019	0.046257175	0.087442932	0.153596313	0.65195573	0.417733468	0.901397799	0.367376851	0.134040827	0.183447706	0.480080904
TMEM203	94107	0.510569412	1	turquoise	0.523692725	0.384905447	0.002977836	0.043119416	3.638606496	0.000274117	0.595558266	0.1681611	0.000516366	0.374396359	3.20289347	0.001360543	0.001138871	0.317891148	0.995234437	0.086914169	1.23638693	0.216314772	-0.209743422	-0.271296767	0.265954417	0.147010421	-1.83777502	0.066095564	0.099611326	-0.00052521	0.600475952	0.997802267	0.371986419	0.709902961	-0.174461705	-0.192564732	0.356496577	0.307972546	-1.389142987	0.164789274	0.096918859	0.038752962	0.616972164	0.838888342	0.502296898	0.615458691	0.097632167	0.078041715	0.607769519
SHMT2	6472	0.766488767	1	turquoise	0.446479165	0.466513991	0.013389079	0.012333524	3.620082007	0.00029451	0.570120063	0.294042594	0.001004973	0.1147498	3.557142982	0.00037491	0.060177762	0.410926447	0.752087474	0.024083627	1.859513722	0.062954356	-0.120568703	-0.212892877	0.525661204	0.258677303	-1.262276928	0.206849156	0.335302918	0.126770239	0.070088766	0.504423145	1.781953005	0.074756896	-0.186578592	-0.219058781	0.323537766	0.24481136	-1.539531994	0.123674473	0.17961768	0.067165981	0.351162633	0.724350911	0.918886453	0.358154967	0.229794081	0.027504842	0.221865937
TMOD2	29767	0.599564431	4	yellow	0.439293202	0.072639805	0.015149279	0.713369033	2.026016292	0.042763115	0.388723053	0.353079502	0.033757885	0.055635589	2.915695479	0.003548967	-0.048536076	0.206873828	0.798957205	0.272699735	0.60363762	0.546084595	-0.273009682	0.379852996	0.144374627	0.038409016	0.448156362	0.654040354	0.300238985	0.17141072	0.106952787	0.365099684	1.806853732	0.070785088	-0.120214479	0.156663249	0.526887203	0.408383387	0.139060552	0.8894023	0.072087961	-0.025300378	0.710180611	0.894423871	0.170642777	0.86450466	-0.11141926	-0.163627301	0.557763199
GALK2	2585	0.477030194	2	blue	0.574642003	0.301112792	0.000896303	0.119450203	3.569037467	0.000358295	0.569072237	0.158821585	0.001031739	0.401874603	3.017000176	0.002552897	0.040237623	0.371958427	0.832800619	0.042969143	1.61248009	0.106857509	-0.190204651	-0.141755547	0.314052364	0.454930052	-1.254451117	0.209678083	0.153760749	0.075832523	0.417229153	0.690425848	0.864204531	0.387475543	-0.083734999	-0.050896962	0.659994069	0.789390937	-0.504646725	0.613806986	0.069883083	0.071771301	0.718683379	0.70625497	0.526192207	0.598754668	0.012237436	0.071806245	0.948825813
PPIE	10450	0.396216954	2	blue	0.395031954	0.311870004	0.030735378	0.106178596	2.726278617	0.00640529	0.538786966	0.19272937	0.002127418	0.307551185	2.984402496	0.002841327	0.094347662	0.394721024	0.619955095	0.030879007	1.915763091	0.055395258	-0.258308927	-0.302903842	0.168135326	0.103724357	-2.158971071	0.030852411	0.17616954	0.173194642	0.351734049	0.360054644	1.320748914	0.186585098	-0.21134544	-0.167018682	0.262236333	0.377697219	-1.433718876	0.151652503	0.08211055	-0.029493175	0.671970691	0.877049914	0.191988831	0.847750954	0.090708854	0.086379556	0.633571161
FHL2	2274	0.381532043	1	turquoise	0.499864777	0.430344519	0.004913392	0.022259878	3.714346143	0.00020373	0.389242654	0.071208621	0.033500213	0.708457772	1.804363722	0.071174306	0.163614702	0.38712077	0.38763253	0.03456256	2.145868123	0.031883502	-0.140064556	-0.286300001	0.460382023	0.12507689	-1.629576542	0.103191026	0.438585819	-0.146790288	0.015332501	0.438902871	1.207133542	0.227380719	-0.093886836	-0.264397352	0.621672788	0.157979446	-1.365684602	0.172037979	0.197847033	0.262221016	0.303579572	0.16155797	1.741255346	0.08163883	0.034335352	0.38700582	0.857055032
GABPA	2551	0.486233657	2	blue	0.554392307	0.078626815	0.001477758	0.690849959	2.621494625	0.008754514	0.532887064	0.162289211	0.00243073	0.391541631	2.835822754	0.004570781	0.081574047	0.345212716	0.668265528	0.061710911	1.652892929	0.098352656	-0.267951553	-0.000506867	0.152257912	0.997879023	-1.029563736	0.303214846	0.079161337	0.150871413	0.677545799	0.426139836	0.865667394	0.386672586	-0.059865901	0.17930674	0.753332636	0.343085386	0.453970551	0.649850023	0.058407491	0.109447055	0.763448477	0.564799041	0.626007738	0.531309866	-0.027753703	0.109184864	0.884251543
TGFB3	7043	0.766962037	4	yellow	0.355231215	0.476787736	0.054058748	0.010310495	3.260345394	0.001112766	0.328485015	0.50713558	0.076346788	0.004233005	3.367473294	0.000758604	0.15819495	0.197629644	0.403758227	0.295175188	1.346246145	0.178223148	-0.146461401	0.112979703	0.439940365	0.552225054	-0.127434152	0.898596787	0.605757023	0.092001059	0.000389156	0.628722112	2.972572977	0.00295315	-0.239922351	-0.206817993	0.2015954	0.272832069	-1.700720121	0.088995555	0.18455274	0.254630185	0.337862617	0.174491646	1.660119605	0.096890394	0.232284105	0.04229496	0.216759284
DPYSL3	1809	0.489721756	1	turquoise	0.378062349	0.423746873	0.039407625	0.024633576	3.119030902	0.001814469	0.256299198	0.412928261	0.171587152	0.023336769	2.623948206	0.0086917	0.22022729	0.204118951	0.242240295	0.279278554	1.612361777	0.106883237	-0.174197511	-0.018406592	0.357236731	0.923090789	-0.727381823	0.466992087	0.708107689	-0.106625461	1.20E-05	0.574934639	2.904820479	0.003674638	-0.175213288	-0.168069665	0.354395975	0.374659928	-1.29730597	0.194525931	0.171520007	0.274320581	0.373652372	0.142380696	1.689885177	0.091049924	0.29346455	0.207499874	0.115498151
IGFBP3	3486	0.598611451	0	grey	0.485636222	0.096573762	0.006517966	0.624935774	2.333617697	0.019615749	0.387484241	0.148443972	0.034378679	0.433706422	2.089286776	0.036681916	0.131172936	0.132359066	0.48960974	0.485657087	0.991813687	0.32128842	-0.060661055	0.264747212	0.75015904	0.157409511	0.787510238	0.430983237	0.226627849	0.056111385	0.228476175	0.768370045	1.073115752	0.283219184	-0.226226262	0.072209417	0.229323949	0.704541427	-0.590707645	0.554716325	0.176418106	0.210303475	0.359950242	0.264650726	1.453856792	0.145986014	0.075120349	-0.122144279	0.693192619
TARDBP	23435	0.450665621	2	blue	0.381911695	0.04591241	0.037286144	0.81654477	1.670909381	0.094739578	0.582488174	0.102652094	0.000731983	0.589343737	2.878215168	0.003999323	-0.091716807	0.220189433	0.629787489	0.242323309	0.493449401	0.621695084	-0.157379381	0.096507613	0.406217237	0.611930268	-0.231569167	0.816872658	0.047574509	0.151793818	0.802861732	0.423283812	0.750525963	0.452937993	-0.037495075	0.09561292	0.844053352	0.615249038	0.218487446	0.827049339	-0.100507235	0.040014331	0.603930378	0.833715611	-0.220738327	0.825296187	-0.106438267	-0.11877942	0.575609932
ATP5G2	517	0.479431042	2	blue	0.30705624	0.377605413	0.09884043	0.047587032	2.619553108	0.008804506	0.407106992	0.342823899	0.025562949	0.06365489	2.953767578	0.003139203	0.086107381	0.464502869	0.65095837	0.009710387	2.205179245	0.027441519	-0.213977696	-0.160636881	0.25620123	0.39644616	-1.419497233	0.155754103	0.159291151	0.144614657	0.400466393	0.445790653	1.14605071	0.251774171	-0.225811348	-0.175188745	0.230202078	0.354464451	-1.522054064	0.127995535	0.161580816	0.078952273	0.402374885	0.678352148	0.894963504	0.370806598	0.226470994	0.161293327	0.228807053
IK	3550	0.548382356	2	blue	0.488647368	0.257789066	0.006145612	0.185365262	2.950022885	0.003177504	0.6393192	0.046605448	0.000142821	0.806801402	3.007023041	0.002638198	0.179940294	0.370526131	0.341354527	0.043841001	2.136313519	0.032653868	-0.12643643	-0.225548027	0.505555319	0.230760544	-1.334314629	0.182100765	0.172824457	0.251618718	0.361098133	0.179819779	1.615336408	0.106237863	-0.16558429	-0.258349617	0.381865603	0.16806595	-1.614383747	0.106444215	0.094113862	0.102775045	0.627247024	0.588895514	0.732734438	0.463720415	0.106552697	0.168380494	0.57519709
SUMO1	7341	0.417303034	2	blue	0.676444908	0.225861111	4.07E-05	0.247818201	3.906269248	9.37E-05	0.610708581	-0.023992531	0.000338044	0.899853472	2.566977128	0.010258938	0.028175729	0.207717834	0.882503451	0.270704423	0.894137408	0.371248377	-0.234033528	-0.103596437	0.213219674	0.585904921	-1.281225568	0.200114448	0.275705346	0.111503013	0.140296193	0.557465306	1.477942347	0.13942321	-0.134765103	-0.031056852	0.477689643	0.870584282	-0.623572665	0.532908267	0.111769186	0.095713256	0.563781858	0.614876478	0.771615073	0.440342444	0.063276578	0.13891457	0.739748446
TUBE1	51175	0.528324081	2	blue	0.542954633	0.112897696	0.001933439	0.567324951	2.684985721	0.00725329	0.61833557	0.050711247	0.000270877	0.790142385	2.892528046	0.003821551	-0.020010302	0.342406235	0.91641222	0.063999634	1.260200821	0.207596927	-0.151556462	-0.187503967	0.424017717	0.321100483	-1.281450411	0.200035507	0.018516664	0.112808476	0.922632229	0.552831504	0.493185871	0.62188126	-0.081313489	0.044128419	0.669265465	0.816892501	-0.139699711	0.888897255	0.037349347	-0.032599982	0.847466529	0.864211615	0.015272927	0.987814441	-0.060962667	0.046341381	0.748956293
ITLN1	55600	3.359580204	4	yellow	0.143143961	0.097956463	0.450479461	0.619964802	0.893622719	0.371523787	0.385199265	0.634894131	0.035547889	0.000164099	4.32432145	1.53E-05	-0.047409069	0.14768393	0.803533988	0.436090551	0.379131877	0.704589936	-0.03207543	0.391540598	0.86637694	0.03237965	1.427561443	0.153418128	0.466206174	0.107459433	0.00941181	0.571930433	2.293964767	0.021792523	-0.342177634	0.048582182	0.064188939	0.798770105	-1.152192547	0.24924196	0.065026104	0.114013276	0.737528576	0.548570922	0.667720395	0.504312089	0.149701991	-0.223855437	0.429775921
SEMA3D	223117	0.88691202	4	yellow	0.352235527	0.107370799	0.056263876	0.586561331	1.765535107	0.077473875	0.221686105	0.564429146	0.239055754	0.001157978	3.235553554	0.001214071	-0.027682439	0.29715848	0.884546783	0.110777866	1.042839027	0.297022853	-0.209060424	0.306345092	0.267549948	0.099664306	0.390323472	0.696297369	0.412171282	0.130232514	0.023616925	0.492755189	2.129752959	0.033192014	-0.185537576	0.110397232	0.326293208	0.561404251	-0.287593603	0.773657842	0.236141606	0.26854257	0.217479902	0.151321147	1.914379129	0.05557173	0.088977187	-0.101349251	0.64009268
CIRBP	1153	0.571734732	2	blue	0.462322172	0.38515564	0.010104253	0.042972429	3.336016097	0.000849882	0.482489422	0.114496045	0.006927404	0.546868	2.399241845	0.01642906	0.039885513	0.342070515	0.83424357	0.064277795	1.482976847	0.138080562	-0.15676804	-0.286739262	0.40806601	0.124473297	-1.695275164	0.090023234	0.052538143	0.2278833	0.782758448	0.225839455	1.064659598	0.287029999	-0.256598819	-0.275133755	0.171069381	0.141153909	-2.038730639	0.041476918	0.116781431	0.075331233	0.546312914	0.692372939	0.713447749	0.475568735	0.05114258	0.136412369	0.788397393
SOX4	6659	0.700420965	2	blue	0.40836333	0.150096907	0.025068374	0.44584428	2.167854624	0.030169749	0.459770359	0.291914201	0.010582127	0.117523174	2.984636109	0.002839159	0.096781446	0.341795781	0.610916013	0.064506126	1.695755688	0.089932157	-0.114908267	-0.013190186	0.545415886	0.944847419	-0.481210848	0.630366652	0.214960039	0.133847269	0.253972523	0.480720994	1.320884343	0.186539931	-0.17722414	0.097356924	0.348812275	0.608786792	-0.304754521	0.760553121	0.169169577	-0.008390359	0.380334141	0.964901358	0.596207499	0.551036617	0.147346691	-0.018937044	0.437150699
IMP3	55272	0.611784902	2	blue	0.421283883	0.348427693	0.020421512	0.069206687	2.99211654	0.002770505	0.575943585	0.154483546	0.000866995	0.415016409	3.038606924	0.002376747	0.059485963	0.344726429	0.754850433	0.06210283	1.567764948	0.116935998	-0.260276037	-0.363599544	0.164804698	0.048258444	-2.422469008	0.015415441	0.103499296	0.113122756	0.586258251	0.551718624	0.813736717	0.415795795	-0.234837997	-0.313391161	0.211605302	0.091726421	-2.108817699	0.03496032	0.125092137	0.062312159	0.517918429	0.743582001	0.69549121	0.486747518	0.156882437	0.12956504	0.407719699
CFI	3426	1.440815878	4	yellow	0.18918066	0.21343406	0.316713319	0.27548314	1.498042753	0.134122143	0.295386499	0.610556356	0.113023889	0.000339522	3.795033535	0.000147624	0.036981152	0.398705137	0.84616541	0.02907927	1.717818851	0.085829662	-0.092790215	0.138175344	0.625768183	0.4665137	0.172142493	0.863325507	0.387942901	0.035664494	0.034147769	0.851581185	1.665246473	0.095863593	-0.139010308	-0.021568001	0.463798449	0.909930592	-0.604231223	0.545689925	0.216883096	0.156382703	0.258437432	0.40923375	1.399710551	0.161600013	0.175435253	-0.034242495	0.35377702
MAT2B	27430	0.543434572	2	blue	0.355039321	0.126630218	0.054197926	0.520803499	1.84793239	0.064612124	0.497009401	0.275548456	0.005205049	0.140531241	3.098784212	0.001943165	0.049554982	0.357158913	0.79482503	0.0526762	1.583548766	0.113296441	-0.245568965	0.053367049	0.190866612	0.779414233	-0.738132159	0.460434143	0.084638414	0.17271044	0.656547615	0.361419888	0.970213601	0.331940032	-0.169425581	0.048853275	0.370762551	0.797670228	-0.457166975	0.647551033	0.082516336	0.125002674	0.670439633	0.510432508	0.774051734	0.438900198	0.037485126	-0.025317621	0.844094232
CDK5RAP2	55755	0.655446595	1	turquoise	0.61176575	0.305756661	0.000327934	0.113578584	3.801922259	0.000143578	0.621863923	0.225412536	0.000244018	0.231048256	3.582224356	0.000340681	0.159956782	0.222578033	0.398475001	0.237122521	1.450675105	0.146870351	-0.231512682	-0.067693328	0.218332729	0.722271165	-1.135908213	0.255994981	0.278063822	0.05538699	0.13679717	0.771281052	1.276003006	0.201954456	-0.078844474	-0.201636423	0.678768061	0.285293618	-1.060558597	0.288890547	0.055175383	0.012797121	0.776199527	0.946488586	0.250818456	0.801954472	0.134708198	0.114655227	0.477877299
RPL22	6146	0.427557184	2	blue	0.320342249	0.216743488	0.084375328	0.267929648	2.036410785	0.041709123	0.395294487	0.366659235	0.030614528	0.046265472	3.003119894	0.002672271	0.114557905	0.361283592	0.546649973	0.049811803	1.846225137	0.064859523	-0.162564835	-0.111149445	0.39072691	0.558723379	-1.031315347	0.302392964	0.216104524	0.207434265	0.251392089	0.271373749	1.609118136	0.107590512	-0.202196055	-0.076090749	0.28393048	0.68942361	-1.052375838	0.29262715	0.117494982	0.010742435	0.543846751	0.955070883	0.473903377	0.635568811	0.090730587	-0.054757375	0.633489483
PLEKHF2	79666	0.362876552	1	turquoise	0.462379634	0.146576363	0.010093705	0.45670616	2.404400603	0.016199011	0.548184794	0.006551017	0.001711849	0.972592449	2.328559454	0.019882416	0.017698292	0.319839658	0.926042127	0.084891231	1.306469364	0.191392991	-0.143438776	-0.15178135	0.449537436	0.423322344	-1.112761895	0.265810705	-0.033981311	0.219291469	0.858514199	0.244297941	0.706863672	0.479651202	-0.136301978	-0.035145118	0.47263599	0.853719359	-0.644744423	0.519092823	0.084686862	0.100517217	0.662272132	0.597150105	0.689281875	0.490645902	-0.016242874	0.060033891	0.932109528
SLC30A7	148867	0.381995775	2	blue	0.432463354	0.134911026	0.016996652	0.493675809	2.221510848	0.026316381	0.486222369	0.18130648	0.006444019	0.337640148	2.673168751	0.007513844	-0.038084456	0.300056133	0.84163249	0.107177036	1.015779178	0.309734554	-0.313173385	-0.127293534	0.091964338	0.50265084	-1.691408199	0.090758868	0.172541185	-0.007446576	0.361897836	0.968847383	0.62425038	0.532463166	-0.067354499	-0.05814665	0.723607215	0.760207891	-0.47021014	0.63820489	0.096782253	0.055053998	0.617470945	0.772620216	0.562918962	0.573490068	0.1181039	-0.005339987	0.534220567
CDK4	1019	0.694902115	2	blue	0.440078975	0.362432728	0.014947892	0.058040268	3.136261302	0.001711167	0.580083631	0.152931669	0.000779274	0.419775343	3.055922668	0.002243691	0.039940516	0.298697781	0.834018133	0.108853948	1.30228753	0.192818113	-0.256337003	-0.371178888	0.171521761	0.043441925	-2.439461443	0.014709172	0.22246738	0.065927838	0.237361788	0.729241421	1.093589458	0.274135075	-0.23286776	-0.259159447	0.215573961	0.166689449	-1.879908381	0.060120566	0.125589984	0.141910083	0.516240656	0.454433529	0.998483373	0.318045023	0.192672815	0.203879799	0.307695887
GLO1	2739	0.507235378	2	blue	0.335358825	0.162860959	0.070039149	0.40764881	1.89777152	0.057726187	0.522901057	0.180621814	0.003029551	0.339498533	2.854696168	0.004307802	0.096767034	0.30752929	0.610969377	0.098295245	1.552357931	0.120576604	-0.146564239	-0.245456184	0.439615812	0.191076932	-1.489925469	0.136243834	0.050766625	0.162992691	0.789918294	0.389464139	0.805465977	0.420550832	-0.126002751	-0.052616911	0.507028109	0.782440496	-0.671034678	0.502198439	0.053962632	0.112588167	0.780998881	0.553612245	0.621524176	0.534254793	0.009771934	0.056923132	0.959126379
HPS3	84343	0.378077461	2	blue	0.4852092	0.098152421	0.006572291	0.619261624	2.337273785	0.019424953	0.464692118	0.159208901	0.009676824	0.400712856	2.483914438	0.012994703	-0.078241496	0.273092271	0.681096189	0.144248411	0.755068416	0.450207933	-0.326998061	0.189526386	0.077767119	0.315813352	-0.552333428	0.580719932	0.111717124	-0.049683891	0.556704084	0.794302625	0.233706064	0.815213179	0.044437004	0.181558819	0.815633765	0.336956786	0.853324109	0.393479594	0.081779755	0.119805731	0.673219751	0.528303625	0.751585973	0.452300081	-0.001947735	0.106759887	0.99184986
DYNC2LI1	51626	0.373149972	2	blue	0.344284786	-0.017931778	0.062460453	0.927836623	1.278389873	0.201111993	0.481298663	0.14351069	0.007087927	0.449307807	2.503847384	0.012285101	0.118565456	0.236473009	0.532612705	0.20835002	1.347597828	0.177787769	-0.158621676	0.004653478	0.402474975	0.980529405	-0.58115036	0.56113912	0.192048864	0.115746331	0.309295145	0.542469269	1.162649122	0.244971892	-0.151492295	0.109909709	0.424216242	0.563144906	-0.158316676	0.874207268	-0.037281645	0.102875269	0.84773983	0.588530254	0.249245597	0.803170811	-0.040423556	0.009165119	0.832038877
TMEM9B	56674	0.548737358	2	blue	0.38893965	0.135793875	0.03365028	0.490826262	2.028792749	0.042479404	0.547017119	0.100115261	0.001759308	0.598624848	2.673663267	0.007502775	0.00085543	0.161294487	0.996420474	0.394490038	0.61202629	0.540520364	-0.285806479	-0.112558547	0.125757614	0.553717255	-1.522971551	0.127765823	0.126534948	0.089002316	0.505221047	0.639997855	0.809901492	0.417996794	-0.228369149	-0.161312614	0.224824599	0.394436194	-1.478711575	0.139217417	0.086351336	0.139632062	0.656034367	0.461781963	0.843958282	0.398692718	0.129467789	0.051414365	0.495320507
EPB41L3	23136	0.392436326	1	turquoise	0.603482116	0.396800055	0.000414842	0.036560103	4.127717356	3.66E-05	0.641857116	-0.110138042	0.000131757	0.56232936	2.434842279	0.014898282	0.123401643	0.123600494	0.515906059	0.515224669	0.928939633	0.352920372	-0.277290063	-0.290195991	0.137938026	0.119798086	-2.183347925	0.029010198	0.242657541	0.037124113	0.196347694	0.845577783	1.065388984	0.28669994	-0.060402422	-0.281822551	0.751190851	0.131352924	-1.310091969	0.190164725	0.103928732	0.199484919	0.591605185	0.290573078	1.139790779	0.254373476	0.0865956	0.200340539	0.649104839
ACTA2	59	0.706993124	1	turquoise	0.418805325	0.252589781	0.021253106	0.194703469	2.600556988	0.009307256	0.367928602	0.299282936	0.045458122	0.108129175	2.599542964	0.009334799	0.147827332	0.23072928	0.435640178	0.219938525	1.436340373	0.150905511	-0.017348191	-0.260232845	0.927501283	0.16487732	-1.061538439	0.288445273	0.355063895	0.051449127	0.054180087	0.787157841	1.581676831	0.113723365	-0.232228626	-0.28615349	0.216872185	0.125278692	-1.986503875	0.046977403	0.345007536	0.20024966	0.066811778	0.288689451	2.081392029	0.037398038	0.295403405	0.113625038	0.113002301
HNRNPH1	3187	0.658373175	2	blue	0.343530287	0.08216465	0.063075133	0.677661601	1.636767228	0.101679116	0.608587526	0.093686235	0.000359163	0.62242112	2.995708236	0.002738083	0.018719219	0.323920348	0.921788451	0.080771461	1.32732394	0.184401548	-0.118340713	-0.163868912	0.533395325	0.3868854	-1.063594684	0.287512352	0.112789827	0.31175383	0.552897573	0.093526675	1.630459647	0.103004387	-0.23181699	-0.119216435	0.217711118	0.530348919	-1.331636723	0.182979592	0.036599634	0.143674268	0.850493929	0.448785723	0.675861083	0.499128848	0.023318171	0.020299347	0.902654859
POLR1B	84172	0.524079464	2	blue	0.466004114	0.236948414	0.00944682	0.224736183	2.760243529	0.005775829	0.610582262	0.13605886	0.00033927	0.473433566	3.168274908	0.001533464	-0.044161648	0.340076449	0.816756939	0.065949465	1.159871072	0.246101302	-0.29976011	0.086847112	0.107540824	0.648150765	-0.831357199	0.405771871	0.15152506	0.050229694	0.424114865	0.792091718	0.759455305	0.447580241	-0.040727578	-0.001729765	0.830793662	0.992761915	-0.158945177	0.873712067	0.070453029	0.09931705	0.716482274	0.601558044	0.632130029	0.527301915	0.076691299	0.069218043	0.687094724
H1F0	3005	0.51538541	1	turquoise	0.491611547	0.37500397	0.005796895	0.049264754	3.43512583	0.000592279	0.409287855	0.192181629	0.024709444	0.30895442	2.354838116	0.018530777	0.104383334	0.211791419	0.583046183	0.26120734	1.196623567	0.231453311	-0.283217328	0.015866039	0.129373632	0.933681115	-1.030112538	0.30295718	0.276779289	0.013292917	0.138694917	0.94441852	1.113085001	0.265671925	-0.16217533	-0.015602674	0.391878535	0.934779621	-0.670594503	0.502478885	0.22965697	0.151194569	0.23074601	0.425138048	1.429225503	0.15293943	0.218454225	0.100159695	0.246148641
FZD7	8324	0.842982692	4	yellow	0.308570585	0.107583536	0.097103166	0.585815665	1.582861962	0.11345293	0.278434484	0.511962525	0.136253096	0.003827327	3.18553475	0.001444868	-0.09008282	0.27516906	0.635925755	0.141100821	0.718847655	0.472234792	-0.141227034	0.354274476	0.45663034	0.054755466	0.853643977	0.393302284	0.209085295	-0.008988244	0.267491739	0.962401969	0.760402619	0.447013959	-0.193181553	0.210144409	0.306395768	0.265020574	0.066161714	0.947249077	0.155498708	0.125102147	0.420549096	0.510093385	1.046566196	0.2952997	0.065479611	-0.013499406	0.731014446
ETNK1	55500	0.468009418	2	blue	0.514252242	0.041616496	0.003646864	0.833461188	2.277246066	0.022771536	0.561852462	0.054339028	0.00123369	0.775497706	2.581476792	0.009837861	-0.05523254	0.275679643	0.771902109	0.140334681	0.852018372	0.394203895	-0.195839216	-0.006003369	0.299659949	0.974882902	-0.764815617	0.444381347	0.050290034	0.117554748	0.791847392	0.536136588	0.630219621	0.528550904	-0.006843684	0.171319102	0.971368501	0.365359906	0.62179441	0.534077062	0.075323298	0.161188801	0.697765655	0.394804039	0.885700225	0.375779087	-0.054742271	0.113299239	0.773874442
LSG1	55341	0.392411076	1	turquoise	0.484035735	0.355802912	0.006723563	0.063136233	3.318024087	0.000906567	0.597252577	0.006359801	0.000492987	0.973392158	2.601294582	0.009287267	0.030313316	0.325930169	0.873657728	0.078799648	1.379139379	0.167851785	-0.305058169	-0.331007963	0.101168373	0.073982718	-2.465928808	0.013665849	0.116201592	0.135628737	0.540871731	0.474846351	0.947382271	0.343444022	-0.22860131	-0.430000803	0.224340742	0.017706933	-2.591512391	0.00955551	0.065864403	0.007224923	0.734264962	0.969774238	0.269385784	0.787632825	0.049850803	0.03475107	0.793626339
FN3KRP	79672	0.435193584	1	turquoise	0.607170011	0.283750398	0.000373918	0.143390233	3.687664923	0.000226321	0.575751379	0.084961042	0.000871269	0.655318481	2.7735046	0.005545606	0.104030978	0.324011702	0.584325506	0.08068102	1.648318425	0.099287346	-0.349948306	-0.247423154	0.057994658	0.187431896	-2.312534718	0.020748234	0.254146621	0.316925014	0.175339609	0.087930744	2.200340967	0.027782713	-0.123698441	-0.213843911	0.514889206	0.256505746	-1.277892844	0.201287212	0.006416246	-0.078611838	0.973648331	0.679665938	-0.271171614	0.786259044	0.034512164	0.067297661	0.856326482
NOA1	84273	0.398345536	2	blue	0.435573725	0.271271097	0.016133433	0.162614721	2.749629373	0.005966271	0.405438393	0.340614032	0.026232117	0.065495501	2.936928258	0.003314808	0.071852571	0.503713035	0.705937004	0.004542488	2.343197196	0.019119275	-0.208375317	-0.007214876	0.269156641	0.969816249	-0.818253011	0.413212731	0.078613718	0.131150457	0.679658681	0.489684806	0.788316815	0.430511414	-0.08918153	0.021981816	0.639321736	0.90820963	-0.252313942	0.800798413	0.190562019	-0.079684061	0.322086049	0.675531199	0.410050536	0.681768876	0.098028237	-0.025367513	0.606306939
CNN1	1264	0.477011344	0	grey	0.39126519	0.444425131	0.032512327	0.01781628	3.268886971	0.001079714	0.347095989	0.137598416	0.060211326	0.468394693	1.873129708	0.061050476	0.07201334	0.281369236	0.705308142	0.132000963	1.351885592	0.176411918	0.052416077	-0.185474134	0.783251249	0.326461597	-0.505803949	0.612994286	0.339829371	0.046481713	0.066158932	0.807304776	1.498215146	0.134077362	-0.274383315	-0.377015733	0.142285778	0.040000878	-2.537495566	0.011164878	0.273925782	0.298899424	0.150456742	0.108603784	2.1864317	0.028784037	0.157996745	0.196935656	0.404355055
TCTN3	26123	0.442172809	1	turquoise	0.529564626	0.356827347	0.002617453	0.062326868	3.551612548	0.000382878	0.610603841	0.073059674	0.000339061	0.701219981	2.929993458	0.003389691	-0.032166769	0.351974421	0.86599983	0.05645938	1.255392333	0.209336371	-0.234902817	-0.290607696	0.211475589	0.119250043	-2.015265028	0.043876887	0.167159313	0.012636536	0.377289973	0.947159139	0.678662161	0.497351947	-0.164643732	-0.185700459	0.384613313	0.325861127	-1.32468311	0.185276278	0.187056444	0.141948298	0.331233489	0.45431079	1.230210889	0.218618143	0.158846001	0.207996181	0.401801311
SH3D19	152503	0.544393178	2	blue	0.600303326	0.248150941	0.000453233	0.202928749	3.509089267	0.000449644	0.500475031	0.065214669	0.004852904	0.732063101	2.302043772	0.021332704	0.235787021	0.254798709	0.209711606	0.174196807	1.873995762	0.060931009	-0.292446285	-0.24354799	0.116825234	0.194659886	-2.057094496	0.039677137	0.198207031	0.147152631	0.293738032	0.437761382	1.306191503	0.191487442	-0.001921973	-0.227369937	0.991957656	0.226915136	-0.873064278	0.382628043	-0.024397991	0.181791783	0.900027768	0.33632664	0.598186184	0.549715709	-0.058238699	0.074274213	0.759839328
SNRNP40	9410	0.47853844	2	blue	0.471065005	0.414502398	0.008602266	0.028302529	3.503802567	0.000458665	0.650601314	0.014286918	9.92E-05	0.94026941	2.958261109	0.003093799	-0.004709212	0.313882131	0.980296257	0.09119176	1.197842159	0.230978471	-0.203156714	-0.343474988	0.281600265	0.063120369	-2.110481788	0.034816878	0.151837045	0.126507491	0.423150229	0.505314197	1.048446919	0.294432746	-0.291159637	-0.317059896	0.118518239	0.087788278	-2.350538567	0.018746265	0.091990571	0.072963106	0.635070493	0.701596945	0.612442165	0.540245252	0.10583456	0.201512294	0.577790191
RECQL	5965	0.611520449	2	blue	0.449737623	0.135409694	0.012649135	0.492065248	2.303595424	0.021245365	0.59100905	0.172342597	0.00058403	0.362459095	3.192738714	0.001409304	0.19206769	0.328279144	0.309246817	0.076542234	2.003214138	0.045154309	-0.204915711	-0.115215966	0.277365449	0.54433315	-1.210756425	0.22598877	0.255791653	0.149131866	0.172466762	0.431554765	1.541011501	0.123313987	-0.148787966	0.00778358	0.432629715	0.967438256	-0.531753108	0.594897004	0.078203591	0.210308766	0.686776834	0.264638429	1.086749088	0.277147714	0.109180524	0.112497817	0.565752978
EDEM1	9695	0.319972593	1	turquoise	0.521732809	0.393754975	0.003107277	0.038157695	3.666124656	0.000246254	0.534464867	0.075875124	0.002346165	0.690260467	2.515875234	0.011873721	-0.060027458	0.35346544	0.752687514	0.055350129	1.157289944	0.247153921	-0.286336729	-0.181788902	0.125026339	0.336334428	-1.790021411	0.073450469	0.119020185	0.12817075	0.531030892	0.499686866	0.929676959	0.352538368	-0.128345887	-0.17727542	0.499096158	0.348670576	-1.153275955	0.248797136	0.183111398	0.168507556	0.341715082	0.373398667	1.317037718	0.187825982	0.167273796	0.135950305	0.376958636
MAF	4094	0.525496908	2	blue	0.427012337	0.104170128	0.018601738	0.597829606	2.084040901	0.037156447	0.341277884	0.213409163	0.064938271	0.257496944	2.141270583	0.032252224	0.134505479	0.245406142	0.478546107	0.191170304	1.443696791	0.148824284	-0.344525477	0.207681604	0.062265353	0.270789879	-0.555528629	0.578533134	0.343283646	-0.05304076	0.063277089	0.780730189	1.140155992	0.254221318	-0.083336074	0.008616714	0.661518112	0.963955067	-0.280298313	0.779248645	0.161740376	0.266511006	0.401904163	0.15455865	1.621399679	0.104931949	0.280183773	0.204403161	0.13370671
MRPL18	29074	0.533894888	2	blue	0.423597942	0.088358285	0.019669494	0.654797208	2.010899257	0.044336099	0.58660055	0.149469839	0.000656915	0.43049977	3.079628922	0.002072586	0.033871718	0.317157277	0.858965974	0.087685532	1.355856748	0.175144751	-0.255573749	-0.045872893	0.172845379	0.809782649	-1.149707205	0.250264486	0.121934977	0.07913409	0.520945373	0.677650867	0.755233486	0.4501089	-0.215651577	0.05665426	0.252411259	0.766190505	-0.607555674	0.543482207	0.157204041	0.068472509	0.415408031	0.719201796	0.839036683	0.401448725	0.203829291	0.143467631	0.279976155
TRMT112	51504	0.545590607	2	blue	0.35053749	0.295993597	0.057544865	0.126178757	2.469793364	0.013519112	0.492855738	0.147403844	0.005655626	0.436970934	2.575423579	0.010011739	0.082411911	0.385184967	0.665053855	0.035555305	1.828671426	0.067448845	-0.193944951	-0.328064444	0.304451313	0.076746472	-2.009609697	0.044472514	0.115835114	0.121735627	0.542157548	0.521632164	0.893132855	0.37178603	-0.227398788	-0.160773837	0.226854591	0.396038315	-1.472812345	0.140801643	0.097286089	0.019797108	0.615632146	0.917299743	0.432669748	0.66525471	0.141828094	0.10111485	0.454696921
RAB28	9364	0.535427248	2	blue	0.435592134	0.074783888	0.016128435	0.70527625	2.016663956	0.043730594	0.561386191	0.152647349	0.001247843	0.420650501	2.951063192	0.003166821	0.050288109	0.295508802	0.791855187	0.112867786	1.327996686	0.184179202	-0.180294496	-0.064214864	0.340389159	0.736024631	-0.922656826	0.356186072	0.081043354	0.270826057	0.670302743	0.147740791	1.343167211	0.179217836	-0.200002352	0.05341535	0.289297739	0.779219485	-0.558512581	0.576494416	0.039117093	0.082623475	0.840336705	0.66424381	0.453653866	0.650077977	-0.017499735	-0.019611875	0.926869646
KBTBD6	89890	0.419415035	2	blue	0.515061012	0.266871692	0.003584893	0.169808953	3.117316966	0.001825052	0.505705804	0.053614194	0.004360022	0.778417872	2.284688684	0.022331089	0.005711797	0.325247912	0.976102435	0.079464808	1.284198921	0.199072363	-0.240523596	-0.02026711	0.200433657	0.915343263	-0.993782968	0.32032854	0.131686472	0.094230369	0.487896427	0.620392111	0.849230746	0.395752908	-0.097032298	0.167790789	0.609987498	0.375464469	0.269601471	0.787466868	0.058525624	-0.024689284	0.76298355	0.896960294	0.12288528	0.902197943	-0.035808425	0.12596975	0.850988833
RPL22L1	200916	0.301659459	0	grey	0.356087259	0.159422988	0.053441302	0.417751508	1.973138074	0.048479833	0.53999786	-0.031568031	0.002069394	0.868472363	2.142375956	0.032163241	0.00400065	0.27470558	0.983260491	0.141798911	1.069916054	0.284657096	-0.058639471	0.104556335	0.758235252	0.582418513	0.172988178	0.86266072	0.302254443	-0.028623539	0.104504262	0.880649147	1.060264105	0.289024464	-0.142160032	0.163590401	0.453631057	0.387703995	0.082107462	0.934561259	0.066522655	0.178286497	0.731705462	0.345883792	0.919074295	0.358056713	0.158564857	0.159138789	0.402645708
UTP18	51096	0.357761439	2	blue	0.43147222	0.241615513	0.017279633	0.215467278	2.616268188	0.00888967	0.525888967	0.005147007	0.002838333	0.978464885	2.206053157	0.027380278	0.001802397	0.310823271	0.992457997	0.094561696	1.20952392	0.226461627	-0.255603697	-0.161315822	0.172793309	0.394426667	-1.586973415	0.112518666	0.128387165	0.0985413	0.498956985	0.604414555	0.85295483	0.393684354	-0.226336375	-0.188382908	0.229091283	0.318796026	-1.575180426	0.115214804	0.075311893	0.104124776	0.697809289	0.583984829	0.668254989	0.50397084	0.097027881	0.122634547	0.610003842
SNX9	51429	0.36441708	1	turquoise	0.651749452	0.375012734	9.56E-05	0.049259025	4.33372448	1.47E-05	0.549603278	-0.057460273	0.001655694	0.762957744	2.096409766	0.036045857	0.099717842	0.186121574	0.600084481	0.324745666	1.0789701	0.280601057	-0.237331002	-0.383936238	0.206655567	0.0362078	-2.419401309	0.015546079	0.215567774	0.097699015	0.25260012	0.607522565	1.186160929	0.235558753	-0.114458584	-0.158802956	0.54700005	0.40193053	-1.029407869	0.303288053	0.123078333	0.108540909	0.524732102	0.568045186	0.862252224	0.388548737	0.097143166	0.249111809	0.609577316
RHOC	389	0.301941555	2	blue	0.450248232	0.285017786	0.012536343	0.141533879	2.871660762	0.00408321	0.546567041	0.102513945	0.001777904	0.589847541	2.680329135	0.00735498	0.316030393	0.265220573	0.08888013	0.156640736	2.241052824	0.025022654	-0.198288475	-0.445014105	0.293535667	0.013733358	-2.542142572	0.011017522	0.431110683	0.014938655	0.017383824	0.937549786	1.781776807	0.074785636	-0.166573312	-0.223133033	0.378988631	0.235924856	-1.478295118	0.139328804	0.179891576	0.053067507	0.350416389	0.780622294	0.866982524	0.385951585	0.357562746	0.07628982	0.05239014
MAU2	23383	0.528635249	1	turquoise	0.531405384	0.309257832	0.002512528	0.109295222	3.368224395	0.00075654	0.597178021	0.102762078	0.000493996	0.58894278	2.962927022	0.003047288	0.010733478	0.35493991	0.955108308	0.054270139	1.428633432	0.15310962	-0.221845324	-0.188627374	0.238709882	0.318156894	-1.558436368	0.119129841	0.169932177	0.192589686	0.369312546	0.307908658	1.371774085	0.170133777	-0.192855484	-0.090773737	0.307228665	0.63332733	-1.071332191	0.28402009	0.158395497	0.047814987	0.411837033	0.801884808	0.765967801	0.443695461	0.159088978	0.092233023	0.401072358
THAP5	168451	0.498244018	2	blue	0.552623405	0.194741342	0.001541441	0.320689275	3.03910686	0.002372807	0.602516013	0.032140136	0.000426194	0.866109786	2.728562398	0.006361105	-0.01540449	0.319977563	0.935606332	0.084749433	1.183173444	0.236740415	-0.293031072	-0.054605589	0.116061718	0.774424554	-1.33404606	0.182188762	0.132257707	0.110645114	0.485994216	0.560520157	0.913477143	0.36099165	-0.153721154	0.090145356	0.417350556	0.635690393	-0.241556551	0.809123792	0.04704347	0.038994967	0.80852664	0.837895388	0.318956255	0.749759685	-0.012958868	0.147133811	0.945813215
KRTCAP2	200185	0.500555428	2	blue	0.437861628	0.324567486	0.015521982	0.091965944	2.971163256	0.00296674	0.541693773	0.047438172	0.001990437	0.803415718	2.447131811	0.014399817	0.036163794	0.208819823	0.849526638	0.268113486	0.92836736	0.353217044	-0.196268387	-0.366467107	0.298581046	0.046388659	-2.182076457	0.02910389	0.091059444	0.083591356	0.632254075	0.660542686	0.655161445	0.512363814	-0.220389699	-0.238007983	0.241884374	0.205325288	-1.746332815	0.080753137	0.125878574	0.035137666	0.515269307	0.853750044	0.596501035	0.550840562	0.166071541	0.204090888	0.380446658
PLCG1	5335	0.401418952	1	turquoise	0.55233988	0.498965107	0.001551867	0.006874088	4.301926021	1.69E-05	0.555015042	-0.087309318	0.001455891	0.646398887	2.013265437	0.044086712	0.097561069	0.192843689	0.608032223	0.30725882	1.096909541	0.272680938	-0.067962286	-0.382131315	0.721211198	0.037167932	-1.760899725	0.078255377	0.192101738	0.087828067	0.309159423	0.644434897	1.057293131	0.290377827	-0.317829027	-0.34109304	0.086979263	0.065093054	-2.561386334	0.010425535	0.107813213	0.110980371	0.577746	0.559325444	0.814644734	0.415275696	0.02699521	0.177870465	0.887394665
HNRNPA1	3178	0.635510875	2	blue	0.208868056	0.287859545	0.268000453	0.137434789	1.861260003	0.062707468	0.370680487	0.354691487	0.043746369	0.054450925	2.843704532	0.004459238	0.096030947	0.284513248	0.61369748	0.127554326	1.455182237	0.145618817	-0.161785304	-0.098995301	0.39303365	0.602742106	-0.982334907	0.325934883	0.241763355	0.164408299	0.198052753	0.385302881	1.543658952	0.122670975	-0.210488638	-0.191842486	0.264220619	0.309825257	-1.526341554	0.126924825	0.105377603	0.19612131	0.586419023	0.298950511	1.132075262	0.257602794	0.145136168	-0.012809155	0.444134333
AFTPH	54812	0.529195663	2	blue	0.545978469	0.254703644	0.001802479	0.19086847	3.231282639	0.00123236	0.593340368	0.027675034	0.00054844	0.88457746	2.658401942	0.007851219	-0.036449566	0.381907335	0.848351158	0.037288493	1.368792039	0.17106429	-0.328351425	-0.170489839	0.076473569	0.367720237	-1.920033211	0.054853705	0.114868297	0.24472132	0.545556607	0.19245129	1.366332153	0.171834733	-0.147140961	-0.180044749	0.437798121	0.341069665	-1.235666631	0.216582506	0.116706598	0.098831162	0.546571853	0.603346534	0.801773784	0.422683826	0.080824405	0.127254024	0.671143907
RPL3	6122	0.723653699	2	blue	0.295713347	0.358792641	0.112607073	0.060796788	2.494398138	0.012617093	0.38078882	0.33932107	0.037895271	0.066591485	2.822358282	0.004767189	0.145287223	0.411351982	0.443655203	0.023923247	2.183481992	0.029000334	-0.221687501	-0.240452116	0.239052719	0.200571529	-1.761138455	0.078214972	0.205608335	0.206369068	0.275709257	0.273897568	1.563853329	0.117852017	-0.195621795	-0.201017064	0.300207468	0.286807102	-1.504027543	0.132574275	0.123911741	0.009893014	0.521907038	0.958620358	0.494650134	0.620847107	0.195375994	0.076770194	0.300827209
TBRG1	84897	0.388149241	2	blue	0.556426329	0.251688229	0.001407372	0.196355141	3.275820585	0.001053555	0.666497006	-0.038951923	5.79E-05	0.838071981	2.864021669	0.004182994	0.136789923	0.210110511	0.471037337	0.265099435	1.313096387	0.189150471	-0.276342022	-0.178241036	0.139345279	0.346008806	-1.735690194	0.082618628	0.233680264	0.266913509	0.213931235	0.153913303	1.914293277	0.055582693	-0.092405056	-0.038343641	0.627209185	0.840568345	-0.490276352	0.623938359	0.021514768	0.025776686	0.911793377	0.892447601	0.175531401	0.860662099	0.045738726	0.10883043	0.810328946
BICC1	80114	0.613100128	4	yellow	0.35135245	0.350639177	0.056927235	0.067340977	2.693388454	0.007072981	0.251667158	0.430998465	0.17973318	0.017416269	2.687685611	0.00719491	-0.024648421	0.479852181	0.897129937	0.007287156	1.86386475	0.0623407	-0.293939406	0.163507983	0.114883125	0.387946429	-0.515914162	0.605914362	0.336666647	-0.003404658	0.068886207	0.985753968	1.298069281	0.194263529	-0.142963645	0.111325287	0.451056146	0.558097531	-0.12033591	0.904217058	0.183645623	0.158682125	0.340284107	0.402293379	1.281294183	0.200090355	0.181031614	0.165174144	0.338385472
ABR	29	0.562994072	1	turquoise	0.602325068	0.314767662	0.00042847	0.102799439	3.781934037	0.000155615	0.66774331	0.016700928	5.54E-05	0.930199559	3.080738151	0.002064882	-0.07456894	0.230137809	0.69533749	0.2211562	0.597270896	0.550326532	-0.266707394	-0.238053836	0.154243532	0.2052354	-1.930791435	0.05350885	0.126053839	0.057255118	0.506854501	0.76378021	0.688636065	0.49105232	-0.162734722	-0.301468386	0.390225225	0.105454167	-1.778516515	0.075319062	0.184165142	0.099016957	0.338896004	0.60266238	1.056181106	0.290885481	0.155254859	0.053405489	0.412662388
STMN3	50861	0.959382379	4	yellow	0.309287734	0.360389472	0.096288546	0.059575264	2.556918475	0.010560396	0.315375634	0.511125084	0.089579901	0.003895217	3.332900625	0.000859456	0.104703179	0.432805486	0.581885975	0.016899865	2.12687785	0.033430234	-0.201784149	0.102011535	0.284933383	0.591681324	-0.382487632	0.702099701	0.488619171	0.10647628	0.006149013	0.575472776	2.398874776	0.016445538	-0.188520386	-0.09443819	0.318436506	0.619617887	-1.068329394	0.285371954	0.185557181	0.050218972	0.335193539	0.792135136	0.877831645	0.380035089	0.2541581	0.007281294	0.175319447
PSMB8	5696	0.917543336	2	blue	0.442074464	0.389726134	0.014446459	0.040356681	3.260163937	0.001113478	0.579504147	0.155608931	0.000791064	0.411584284	3.062918091	0.0021919	0.080236262	0.365919812	0.673405381	0.046740998	1.73655209	0.082466262	-0.189674947	-0.339918787	0.315427118	0.066083067	-2.042947429	0.041057642	0.243459429	0.170789238	0.194827298	0.366867027	1.574967383	0.115263973	-0.176708249	-0.273634541	0.350239728	0.143421683	-1.718809317	0.085649098	0.220152497	0.100429751	0.251151961	0.597470878	1.199398634	0.230372978	0.276817229	0.161447991	0.138638591
EIF1B	10289	0.506168746	2	blue	0.434298974	0.342866432	0.016482704	0.074074951	3.028952649	0.002454031	0.565953396	0.034728925	0.001115126	0.85543348	2.530452959	0.011391536	0.096871557	0.286025945	0.610582405	0.125454565	1.464518449	0.143052346	-0.127038882	-0.303256109	0.503512911	0.103303129	-1.64943709	0.099058122	0.140223534	0.214615865	0.459867991	0.254751916	1.343848758	0.178997299	-0.256441324	-0.287166592	0.171341408	0.123888161	-2.086987747	0.036889242	0.185758513	0.108992539	0.334660088	0.566426231	1.099976608	0.271342314	0.2018172	0.073942971	0.284852829
TMEM128	85013	0.532705285	2	blue	0.513450227	0.199188457	0.003709225	0.309543236	2.85094659	0.004358929	0.537149789	0.076298213	0.002208104	0.688618766	2.531559149	0.011355666	-0.082721805	0.273574881	0.663867447	0.14351247	0.740146878	0.459210877	-0.259813844	-0.140566798	0.16558301	0.458759133	-1.524398055	0.127409306	0.007762146	0.073497847	0.967527877	0.699510402	0.304544431	0.760713148	-0.196493516	0.018495974	0.298016069	0.922718422	-0.675685453	0.499240374	0.108920923	0.193503328	0.573820468	0.305575226	1.13506345	0.256348734	-0.020675174	0.179773308	0.913645003
COX11	1353	0.341465353	2	blue	0.603280038	0.275221403	0.000417194	0.156341588	3.631339023	0.000281955	0.551951991	-0.025197257	0.00156623	0.894851815	2.229958944	0.025750169	0.155140131	0.225581439	0.41301206	0.230689633	1.444025905	0.148731689	-0.248625185	-0.013147842	0.185228421	0.945024207	-0.999379772	0.317610755	0.12999722	0.137994346	0.493543778	0.467103391	1.008816052	0.313062861	-0.070488055	0.05560578	0.711282036	0.770401514	-0.055907648	0.955415378	-0.002663642	0.065782434	0.98905881	0.72981644	0.236704423	0.812886104	-0.033492955	0.071949346	0.860527684
ID3	3399	0.798853088	1	turquoise	0.511234112	0.344090733	0.00388632	0.072981253	3.405190587	0.000661179	0.518318949	0.200798136	0.003344328	0.287343306	2.909522216	0.003619817	0.050652803	0.386433413	0.790378902	0.034912465	1.714789277	0.086383868	-0.158677707	-0.214950531	0.402306651	0.253994033	-1.415790435	0.156836871	0.137289026	0.100458814	0.46940505	0.597364283	0.894107518	0.371264367	-0.201813977	-0.245826745	0.284860683	0.190386495	-1.704658282	0.088258175	0.147736305	-0.04535982	0.444390645	0.811872237	0.376982114	0.706186897	0.112711038	-0.001237077	0.553176748
PTGES3	10728	0.766794043	2	blue	0.401198902	0.16141829	0.027996842	0.411871389	2.177629838	0.029433606	0.560990445	0.107499806	0.001259965	0.571785179	2.777036069	0.005485709	0.067451459	0.26357293	0.723224808	0.159328294	1.262802826	0.206660049	-0.129692736	-0.222094084	0.494565208	0.238170168	-1.333096732	0.182500062	0.100933571	0.226357071	0.595624185	0.229047571	1.240826688	0.21466978	-0.147549582	-0.169897624	0.43651272	0.369411341	-1.198062958	0.230892508	0.086120887	0.207633227	0.656896659	0.270904013	1.105568875	0.268913168	0.027437491	0.023153801	0.885561687
HARS2	23438	0.46417468	1	turquoise	0.431398909	0.304035795	0.017300719	0.115728929	2.859202768	0.004247072	0.626188054	0.149621203	0.000214335	0.43002774	3.314635071	0.000917628	0.203953222	0.330809864	0.27967755	0.07416627	2.060123911	0.039386697	-0.235629103	-0.250493476	0.210025911	0.181839669	-1.856163054	0.06343032	0.244321314	0.172668921	0.193202269	0.361537095	1.585643067	0.112820301	-0.131240298	-0.148429828	0.489384826	0.433750725	-1.053411944	0.292152232	0.080317685	0.134401115	0.678750591	0.47889061	0.801687197	0.422733924	0.21046698	0.129113176	0.264270904
HIST1H2BK	85236	0.647426979	1	turquoise	0.387388556	0.374226904	0.034427009	0.049774849	2.947473765	0.003203819	0.585620924	0.104133548	0.000674155	0.583952973	2.901608527	0.003712522	0.085707857	0.377977447	0.652476691	0.039455486	1.809527323	0.070369119	-0.165210849	-0.20277071	0.382955193	0.282535093	-1.39324154	0.163546762	0.126894636	0.023976871	0.504001554	0.899918511	0.567100022	0.570646228	-0.206013356	-0.215490496	0.274743739	0.25277436	-1.601154537	0.109342695	0.212216685	0.085633347	0.269072991	0.652760006	1.112963381	0.265724157	0.262385666	0.217581508	0.161285231
IGFBP7	3490	0.521219915	1	turquoise	0.419693459	0.252240293	0.020951978	0.1953426	2.603242898	0.00923465	0.266720103	0.353635302	0.154223156	0.055224856	2.405593734	0.016146209	0.193884427	0.410016729	0.304605192	0.024429446	2.364733147	0.018043067	-0.2328277	-0.015526329	0.215655176	0.935098082	-0.945534573	0.344386029	0.293507404	0.035806048	0.115442547	0.850998616	1.26550846	0.205689118	-0.02120727	-0.05190601	0.911431112	0.785311342	-0.273751448	0.784275638	0.185600847	0.167449415	0.335077796	0.376450691	1.322432195	0.186024274	0.19886464	0.140075367	0.292106606
MTHFD1L	25902	0.752703321	1	turquoise	0.352033046	0.342002547	0.056415438	0.074854231	2.660910401	0.007792969	0.550200209	0.237256416	0.001632546	0.206802491	3.21982063	0.001282708	-0.069052393	0.272286505	0.71692027	0.145483228	0.786381544	0.431643993	-0.159759613	-0.109725322	0.399064292	0.563803886	-1.015144891	0.310036765	0.199644023	-0.21970164	0.290180546	0.243394649	-0.078503051	0.937427903	-0.121074307	-0.020175943	0.523913659	0.915722726	-0.53075356	0.595589565	0.18032005	0.149113718	0.349250893	0.431611454	1.231986178	0.217954247	0.239821126	0.258129811	0.201791446
PRPF4B	8899	0.492927004	2	blue	0.529532929	0.242816077	0.002619292	0.213125484	3.099019021	0.001941626	0.591783024	0.11252079	0.000571996	0.553851121	2.968649369	0.002991117	-0.03872639	0.389838137	0.838997381	0.033206869	1.395127031	0.162977536	-0.293663167	-0.163627019	0.115240608	0.38759631	-1.749904682	0.080134763	0.060931518	0.188270727	0.74908048	0.319089577	0.941217033	0.34659365	-0.094821709	0.024871098	0.618190166	0.896205547	-0.262781123	0.792719286	0.07209367	0.015199794	0.71015864	0.936460276	0.322226215	0.747281326	-0.000553648	0.063155278	0.997683271
DCAF16	54876	0.593188252	2	blue	0.515174804	0.286001896	0.003576246	0.140104472	3.192581723	0.00141007	0.524300692	0.187890253	0.00293864	0.32008643	2.890063091	0.003851645	0.018062918	0.353616798	0.924522683	0.055238492	1.450402309	0.146946364	-0.278537075	0.032489511	0.136102789	0.864667552	-0.948863549	0.342690016	0.116517323	0.130641548	0.539765118	0.491385828	0.929582724	0.352587176	-0.19484	0.049826737	0.302181413	0.793723842	-0.55187666	0.581032861	0.022634987	0.095944891	0.907219779	0.614016752	0.443281057	0.657562455	-0.012351362	0.12026779	0.948350031
SLC38A1	81539	0.831359966	4	yellow	0.247094364	0.235356395	0.188037779	0.227958328	1.808879864	0.070469669	0.322484759	0.482722875	0.082202922	0.006896298	3.221365507	0.001275813	-0.021083994	0.469549189	0.911943972	0.008848255	1.82744322	0.067633156	-0.154359934	0.222872411	0.415394365	0.23648676	0.265930401	0.790292811	0.255231825	0.290899533	0.173440673	0.118862688	2.097385875	0.03595943	-0.258016609	-0.026316037	0.168634312	0.890210516	-1.086219994	0.277381673	0.118743533	0.047099782	0.539544141	0.804791123	0.614721435	0.538738701	0.013191255	-0.223550777	0.944842955
SNRNP200	23020	0.334922389	1	turquoise	0.394640549	0.43991053	0.03091627	0.019153341	3.26358907	0.001100106	0.470728545	0.122009458	0.008656363	0.520688887	2.370812173	0.017749048	-0.060354625	0.427402652	0.751381583	0.018482791	1.482768016	0.138136056	-0.296261136	-0.296884266	0.111911068	0.111123241	-2.288080434	0.022132837	0.017321905	0.145594827	0.927610845	0.442680379	0.613484079	0.539556307	-0.258019678	-0.301145537	0.168629067	0.105846181	-2.150572178	0.031509983	0.173379656	0.086452428	0.368414686	0.649648182	0.967823301	0.333132625	0.095932818	0.218738756	0.614061551
SARAF	51669	0.611320397	2	blue	0.395374267	0.243162695	0.030577879	0.212452609	2.459245221	0.013922948	0.551399959	0.084982228	0.001586871	0.655237799	2.640032417	0.00828981	0.05172661	0.309226191	0.786036256	0.09635825	1.389884943	0.164563819	-0.190794868	-0.262274979	0.312524953	0.161468545	-1.727567419	0.084065808	0.086394455	0.201272877	0.64986824	0.28618137	1.087584531	0.276778563	-0.173506046	-0.186485033	0.359178237	0.323784815	-1.361859836	0.173242124	0.114932746	0.162191999	0.552726512	0.391829212	1.036438126	0.299997791	0.082472759	0.100758323	0.66482084
RPA2	6118	0.724620544	2	blue	0.457090198	0.313232941	0.011104339	0.104579012	3.015635307	0.002564415	0.519498943	0.193264948	0.003260691	0.306182974	2.886239057	0.003898759	0.110098793	0.463552372	0.562469507	0.009880442	2.291291443	0.021946563	-0.254057378	-0.243447118	0.17549642	0.194850578	-1.901437499	0.057244732	0.158117313	0.178573263	0.403991946	0.345095842	1.27202772	0.20336327	-0.229095329	-0.203978256	0.22331348	0.279617256	-1.646757698	0.099607859	0.114650896	0.10427556	0.553707375	0.583437355	0.81470161	0.415243131	0.146159677	0.104236254	0.440893338
DUSP11	8446	0.493530758	2	blue	0.418218554	0.272119199	0.021454002	0.161253105	2.673517811	0.007506029	0.484399604	0.16287391	0.006676343	0.389814473	2.593171831	0.009509525	-0.000242181	0.341014924	0.998986599	0.065158553	1.328282318	0.184084859	-0.224873025	-0.122614996	0.232196282	0.518605921	-1.317130327	0.187794943	0.0873578	0.137163966	0.646215232	0.469813772	0.844174223	0.398572056	-0.180411974	-0.105207388	0.340069342	0.580059071	-1.077622181	0.281202399	0.169051427	0.058538952	0.380671835	0.758637483	0.846438602	0.397308112	0.135648142	0.028681471	0.474782566
NTAN1	123803	0.375479797	2	blue	0.474760602	0.191200582	0.008026628	0.329737759	2.629411022	0.008553291	0.498591741	0.039724896	0.005041651	0.834901957	2.197011555	0.028019621	0.244596283	0.06890027	0.192685818	0.717518561	1.192341569	0.233127341	-0.34780595	-0.02577678	0.059653477	0.892447208	-1.454487309	0.145811249	0.3283832	0.144247852	0.076443399	0.446957619	1.819478033	0.068838531	-0.062754119	-0.218353012	0.741824462	0.246372996	-1.065484463	0.286656753	0.041756865	0.169798505	0.829712877	0.369694827	0.795055288	0.426581342	0.173702048	0.014266262	0.358627262
TAF11	6882	0.451700924	1	turquoise	0.544482286	0.347828172	0.001866282	0.069719286	3.593009589	0.000326881	0.592725839	0.042469571	0.000557631	0.823666623	2.710280536	0.006722632	0.046765299	0.303560313	0.806151212	0.10294041	1.347880022	0.177696975	-0.185052002	-0.237825117	0.327583379	0.205684043	-1.60770183	0.107900498	0.176980751	0.144483411	0.349485289	0.446208016	1.213665175	0.224875608	-0.230027801	-0.138429914	0.221383179	0.465684972	-1.397670972	0.162211895	0.143357376	0.068421193	0.458154147	0.719403809	0.786791402	0.431403987	0.079773581	0.142313688	0.675186409
PLK2	10769	0.680006408	1	turquoise	0.401501858	0.126892937	0.027867608	0.519931889	2.051842375	0.040184984	0.457323564	0.374455801	0.011058026	0.041482122	3.320785958	0.000897643	0.237023883	0.291203226	0.207261007	0.118460587	2.026103541	0.042754175	-0.271916735	0.194544974	0.146052444	0.302928438	-0.306351219	0.759337246	0.362623318	0.277166373	0.048908464	0.138121039	2.486380468	0.012904991	-0.02910684	-0.116164366	0.878648578	0.541002274	-0.545556904	0.585370555	0.140168996	0.070165965	0.468315674	0.712545683	0.781396113	0.434569556	0.177570287	-0.197526204	0.347856458
LMO3	55885	0.386233581	2	blue	0.502248262	0.13619857	0.004680739	0.489522825	2.560690206	0.010446446	0.400359933	0.076436878	0.028357274	0.688081007	1.87331226	0.061025278	0.073457947	0.139911775	0.69966602	0.460876301	0.802308974	0.422374253	-0.158543327	0.010451865	0.402710414	0.956284998	-0.559152767	0.576057465	0.114427	0.032133043	0.547111398	0.866139073	0.550302343	0.582112018	-0.101096615	0.009766312	0.595027093	0.959149877	-0.343022205	0.731581755	-0.007418615	0.117689924	0.96953334	0.535664647	0.415147318	0.678034062	-0.145374862	0.158112894	0.44337735
ANGPTL1	9068	0.342842226	2	blue	0.53497254	0.316265442	0.002319503	0.101084643	3.4148792	0.000638103	0.565962037	-0.038878436	0.001114888	0.838373486	2.254961359	0.024135754	0.082315071	0.276258468	0.665424766	0.139469804	1.369927722	0.170709465	-0.019558663	-0.17611901	0.918292504	0.351874411	-0.739111185	0.459839486	0.366093951	-0.020946303	0.04662866	0.912516838	1.358055739	0.174445998	-0.216388461	-0.06788213	0.250754591	0.721527042	-1.077038752	0.281462954	0.221585581	0.308501604	0.248001546	0.097181797	2.021061102	0.04327344	0.055542995	0.329459616	0.770653881
IREB2	3658	0.460518013	2	blue	0.510300431	0.16693823	0.003963076	0.395847103	2.714652695	0.006634531	0.560818553	0.044117197	0.001265262	0.816938286	2.537488649	0.011165099	0.011807082	0.267321579	0.950623246	0.15326101	1.069308304	0.28493077	-0.303237761	-0.122533295	0.103325038	0.518886724	-1.632236425	0.10262969	0.110769807	0.166926514	0.560075667	0.377964263	1.046652398	0.295259926	-0.074525255	0.100082753	0.695507512	0.598744187	0.096367318	0.923228848	0.042677967	0.119966227	0.826012681	0.527747244	0.607948856	0.543221395	0.045555878	0.157029263	0.811073605
RDH11	51109	0.40769668	2	blue	0.512431454	0.165808564	0.003789757	0.399097315	2.72126058	0.006503348	0.58245493	0.03277343	0.000732619	0.863495841	2.615251121	0.008916187	-0.039821061	0.364738726	0.834507753	0.04750861	1.281513263	0.200013444	-0.278950236	-0.079144372	0.135498683	0.677611218	-1.368898876	0.171030887	0.100121514	0.070380011	0.598601896	0.711705839	0.639653744	0.522397734	-0.134659862	0.057646287	0.478036723	0.762212228	-0.290998073	0.771052793	0.178584842	0.091534118	0.353985186	0.630472594	1.006725434	0.314066736	0.135799577	0.147899929	0.474284949
YWHAH	7533	0.294329502	1	turquoise	0.522466387	0.243779025	0.003058272	0.211259718	3.066154647	0.002168311	0.569803719	-0.063861456	0.001012989	0.737426532	2.182447635	0.029076512	0.089684901	0.105975979	0.637424193	0.577279134	0.734494581	0.462647362	-0.250539396	-0.185056433	0.181756928	0.327571591	-1.658308742	0.097255165	0.257006316	0.058245957	0.170366968	0.759810271	1.20186639	0.229415298	-0.195131801	-0.276341303	0.301443695	0.13934635	-1.801170737	0.071675973	0.156407502	0.050151925	0.417804985	0.792406644	0.767242926	0.442937095	0.258649961	0.116837428	0.167554506
FZD1	8321	0.494551527	2	blue	0.430743617	0.281473963	0.017490139	0.146768561	2.767212271	0.005653793	0.39640419	0.286380976	0.030107956	0.12496546	2.671524405	0.007550758	-0.009834124	0.271198193	0.95886647	0.147163156	1.003969901	0.315393122	-0.31485499	0.159688962	0.090139324	0.399275569	-0.616842435	0.537338659	0.250298465	-0.133759753	0.182191337	0.481010553	0.453358083	0.650290915	-0.062275966	0.109705567	0.743725985	0.563874507	0.17882213	0.858077368	0.209170753	0.179344043	0.276165832	0.34298333	1.458435335	0.144720587	0.183652934	0.174186528	0.33131817
PTGDS	5730	1.077543006	1	turquoise	0.36003156	0.327982876	0.050667915	0.088400648	2.638242868	0.008333687	0.309329359	0.387476132	0.096241423	0.034382773	2.726285708	0.006405153	0.168383315	0.364202073	0.373756265	0.047860685	2.064363784	0.038983238	-0.169505702	-0.039879618	0.370533005	0.834267735	-0.789708512	0.429698019	0.413252896	0.024908973	0.02321746	0.89604833	1.737782279	0.082249184	-0.123592551	-0.228838434	0.515251881	0.223847271	-1.336486515	0.181390305	0.339169248	0.252714864	0.071873302	0.177867324	2.264079183	0.023569245	0.399961744	0.186728123	0.028529658
ZNF83	55769	0.404391222	2	blue	0.4447584	-0.065320399	0.013794198	0.741220611	1.553210488	0.120372856	0.510508793	0.043538675	0.003945835	0.819299344	2.271125714	0.023139369	0.004256457	0.262778648	0.982190308	0.160635599	1.022771989	0.306415665	-0.266279774	0.109887188	0.154930268	0.563225375	-0.608104129	0.543118414	0.174327893	0.244130061	0.356871344	0.19356205	1.591282028	0.111546119	-0.072123447	0.022154469	0.704877562	0.907491728	-0.187422614	0.851329293	0.016236917	0.029598924	0.933376368	0.876612403	0.170444881	0.864660279	0.006652029	-0.022766955	0.972170005
EIF3D	8664	0.607593128	2	blue	0.348197321	0.280261208	0.059347696	0.148591544	2.397958677	0.016486725	0.419724565	0.288318648	0.020941495	0.122320778	2.784126639	0.005367207	0.105100181	0.402684351	0.5804473	0.027367828	1.991828036	0.046389929	-0.259017232	-0.16606291	0.166930596	0.380471765	-1.618902346	0.105468276	0.167774841	0.125351162	0.375510511	0.509244928	1.105248688	0.269051845	-0.203845239	-0.200224274	0.279937719	0.288751853	-1.532984823	0.125279594	0.097386765	0.02306917	0.615264992	0.903689539	0.445291766	0.656108917	0.155374527	0.013566861	0.412297838
SNRPF	6636	0.509570213	2	blue	0.246657457	0.348902191	0.188845012	0.068803052	2.25545602	0.02410472	0.524994808	0.217511335	0.002894434	0.248243961	3.009237829	0.00261904	0.03403475	0.397928548	0.858293921	0.029423215	1.703326822	0.088506924	-0.119766787	-0.202812057	0.528438672	0.282434864	-1.219809946	0.22253693	0.12309131	0.158496703	0.516970333	0.402850555	1.060995509	0.288691942	-0.325903111	-0.083825907	0.078825946	0.659646951	-1.579954882	0.114117199	0.172803916	-0.066901144	0.370031627	0.725396098	0.390662051	0.696047053	0.272930293	0.070723346	0.144496027
SUMO2	6613	0.581089741	2	blue	0.278821882	-0.042797558	0.135686147	0.828802842	0.917223244	0.359025669	0.438314674	0.27592214	0.015403218	0.139971871	2.818985407	0.004817571	0.167076554	0.28901131	0.377529599	0.121385482	1.744154411	0.081132168	-0.094244964	0.027469257	0.620337723	0.885430059	-0.250875593	0.801910295	0.161184929	0.26512905	0.394815545	0.156789167	1.624703395	0.104225774	-0.150491597	0.103359555	0.427318932	0.586766697	-0.179275467	0.857721409	0.112969419	0.181218167	0.559575726	0.337879507	1.102484068	0.270251281	0.158924063	-0.060258156	0.401567036
ZDHHC7	55625	0.3821573	1	turquoise	0.523883859	0.461525781	0.002965465	0.013429028	3.976504589	6.99E-05	0.518720629	0.072322673	0.003315653	0.704098695	2.420990748	0.015478271	0.042755188	0.177010571	0.82249937	0.34940279	0.829436146	0.406857655	-0.313716376	-0.328250464	0.091372	0.076569493	-2.490179062	0.012767875	0.226793238	0.025844866	0.228127641	0.892164764	0.960321947	0.336893208	-0.134677434	-0.336719227	0.477978763	0.068840163	-1.818027376	0.069059949	0.20695331	0.054022321	0.281404358	0.77677327	0.973868636	0.330121768	0.232949637	0.182723481	0.215408034
IGFBP6	3489	0.605654186	2	blue	0.505810841	0.382828462	0.004350581	0.044355129	3.538788216	0.000401968	0.31175614	0.330081261	0.093524117	0.0748444	2.489732048	0.012783944	0.13888601	0.132817992	0.464202129	0.484132154	1.022957372	0.306328001	-0.212501862	-0.167857292	0.259573617	0.37527252	-1.44147758	0.149449807	0.470250113	0.154077772	0.00873378	0.416257822	2.490844218	0.012743998	-0.216040717	-0.372054925	0.251535496	0.042910904	-2.283553334	0.022397795	0.107145459	0.133366339	0.580118149	0.482313318	0.897196206	0.36961423	0.19665398	-0.049068028	0.297613787
JAK2	3717	0.270114664	2	blue	0.485385918	0.38763736	0.006549763	0.041535891	3.457832339	0.00054454	0.585715191	-0.179816938	0.000672479	0.341691118	1.830886727	0.067117452	-0.007008975	0.263008582	0.970677273	0.160256367	0.981544285	0.326324407	-0.157574778	-0.302706482	0.40562733	0.103960916	-1.76379921	0.077765791	0.124685882	0.172888313	0.511513264	0.360918005	1.122424512	0.261681987	-0.088390293	-0.233446146	0.642308952	0.2144037	-1.221474273	0.221906501	0.011213974	0.188112251	0.953960175	0.319504556	0.753539161	0.451125988	-0.048527243	0.289146233	0.798993051
GLT8D1	55830	0.518792249	2	blue	0.402188943	0.270916251	0.027576315	0.163186837	2.596720693	0.009411842	0.427546024	0.273142584	0.018439257	0.144171561	2.758149849	0.005812954	0.108085211	0.314787907	0.569680847	0.090211597	1.625227046	0.10411419	-0.221114512	-0.159619632	0.240300177	0.399482958	-1.443621104	0.148845585	0.286253069	-0.048681441	0.125141508	0.798367351	0.919550295	0.357807811	-0.147484882	0.018643726	0.43671611	0.922102924	-0.48612558	0.626878132	0.199618412	0.162580692	0.299182535	0.390680071	1.357194321	0.174719475	0.170349583	0.153413792	0.368120334
SLF2	55719	0.423472619	2	blue	0.258494969	0.040241095	0.167818298	0.838892974	1.134819156	0.256451098	0.427578037	0.225918345	0.018429547	0.229975413	2.569819564	0.01017515	-0.070727847	0.251716873	0.71034175	0.179644335	0.697440613	0.485527093	-0.26019545	-0.006545646	0.164940215	0.972614909	-1.020962772	0.307272077	0.022155702	0.12490287	0.907486599	0.510772875	0.552709667	0.580462232	-0.04982018	0.131539166	0.793750408	0.488387572	0.308478457	0.757718291	-0.040058571	0.025557171	0.836544457	0.89335832	-0.051616385	0.958834363	-0.124619088	0.046070107	0.51174128
KIFAP3	22920	0.623090004	2	blue	0.427221075	0.329948506	0.018538047	0.086396829	2.943914486	0.003240895	0.560930299	0.174439229	0.001261816	0.356559507	3.032355662	0.002426531	0.042591585	0.331197945	0.823167934	0.073807016	1.447237767	0.147830342	-0.20354418	-0.173536913	0.280663892	0.359091435	-1.428333784	0.153195808	0.195123701	0.117795278	0.301464158	0.535296962	1.182374508	0.237057134	-0.120186646	-0.160679445	0.526983592	0.396319383	-1.058344537	0.289898395	0.167744719	0.063712756	0.384418189	0.738016645	0.860928574	0.389277383	0.079839161	0.030343296	0.674933861
KRT10	3858	0.32080115	2	blue	0.544155485	0.295053478	0.001880476	0.127444008	3.378983577	0.000727544	0.560516598	-0.051332543	0.001274615	0.787629202	2.17842444	0.029374452	0.118934048	0.360843988	0.531330355	0.050111079	1.86093402	0.062753495	-0.269061269	-0.307398414	0.15050243	0.098445851	-2.220753512	0.026367661	0.174695685	0.123387559	0.355841831	0.515954334	1.124463912	0.260816272	-0.209989793	-0.25580008	0.2653804	0.172452132	-1.776426287	0.075662682	0.162041093	0.056725331	0.401017858	0.765905296	0.81314651	0.416134063	0.192824306	0.165526275	0.30730838
FBXO3	26273	0.571631107	2	blue	0.461357913	0.194193113	0.010282649	0.322080198	2.576397371	0.009983584	0.532393859	0.147207538	0.002457698	0.437588549	2.775430245	0.005512872	0.052448819	0.347986628	0.783119054	0.059512158	1.555212943	0.119895363	-0.19923391	-0.174334007	0.291193034	0.356854215	-1.414599953	0.157185823	0.040288798	0.208977945	0.832590947	0.267743044	0.944442955	0.34494334	-0.108402676	0.044061171	0.568541131	0.81716687	-0.242237127	0.808596428	0.099903532	0.081003179	0.606116322	0.670457058	0.672049251	0.501552343	-0.053348094	0.07245372	0.779490665
ABCA9	10350	0.50835386	1	turquoise	0.62001135	0.297269633	0.00025781	0.124476172	3.81797002	0.000134554	0.397637278	0.094125072	0.029553066	0.620784537	1.927865942	0.053871803	0.114622881	0.319098069	0.546421009	0.08565686	1.66792411	0.095330793	-0.330918045	-0.031735797	0.074065989	0.867779439	-1.40538635	0.159906424	0.215174145	0.084284863	0.253488465	0.657895563	1.134005486	0.256792247	-0.102008762	-0.150428325	0.591691453	0.427515529	-0.950169435	0.342026167	0.055879064	-0.03243214	0.773418446	0.864904353	0.084134355	0.93294961	0.024601406	-0.0405602	0.897325125
STMN1	3925	0.613398893	2	blue	0.430077726	0.020175286	0.01768438	0.918835742	1.793885526	0.072831442	0.551905881	0.127349796	0.001567945	0.502460476	2.803110918	0.005061226	0.026643861	0.129888171	0.888851192	0.493909476	0.588473912	0.55621424	-0.282834991	0.038813467	0.129914005	0.838640063	-0.942627965	0.345871231	0.304764864	0.114637069	0.101513547	0.546371017	1.608565616	0.107711358	-0.087936464	-0.10031921	0.6440248	0.597876383	-0.706507156	0.479872804	0.160699106	0.334602355	0.404981661	0.070712831	1.897713007	0.057733898	0.219708945	0.127616724	0.243378582
EIF3H	8667	0.751347954	2	blue	0.316023803	0.206471558	0.088887152	0.291816484	1.979659946	0.047741752	0.443202667	0.315736313	0.014169215	0.089193911	3.004975648	0.002656021	0.112257095	0.343347075	0.554786478	0.063225104	1.760877205	0.078259189	-0.118800548	-0.173501945	0.531794637	0.359189771	-1.102439249	0.270270756	0.12819232	0.20873592	0.499614094	0.268310187	1.274972927	0.202318825	-0.198325049	-0.150842542	0.293444823	0.4262294	-1.32077102	0.186577725	0.122404782	0.101658958	0.527020669	0.592969695	0.833701963	0.404448952	0.132182081	-0.01438364	0.486245833
CDC26	246184	0.322165352	2	blue	0.431270804	0.245399526	0.017337615	0.208145049	2.629845733	0.008542362	0.526110326	-0.0215432	0.002824591	0.910033745	2.107319962	0.035089854	0.167851107	0.323275744	0.375290369	0.081411827	1.888622097	0.058942484	-0.281483004	-0.24946391	0.131838105	0.183701701	-2.035959355	0.041754437	0.190754939	0.197684093	0.312628139	0.295039473	1.472124448	0.140987275	-0.207444075	-0.079749702	0.271350577	0.675278372	-1.086646224	0.277193189	0.045659928	0.057881042	0.814059086	0.761271666	0.38469539	0.700463111	0.139144897	0.123601796	0.463361556
ATM	472	0.576952239	2	blue	0.404286212	0.073803495	0.026702479	0.708972884	1.870867689	0.061363422	0.550381853	0.211449531	0.001625558	0.261995932	3.119109853	0.001813983	0.02379812	0.488376549	0.900660961	0.006178343	2.086830015	0.036903503	-0.261425601	0.015146651	0.162880182	0.936681989	-0.944731694	0.344795872	0.171767695	0.212422273	0.364086814	0.259756305	1.456231557	0.145328619	-0.038084605	0.067144262	0.841631882	0.724436607	0.109040897	0.913170053	0.058288152	0.117213911	0.763918234	0.537327429	0.655006937	0.512463288	0.011074245	0.027886987	0.953684576
FLI1	2313	0.364919669	1	turquoise	0.535293439	0.037809743	0.002302785	0.84851251	2.372162454	0.017684313	0.532952405	-0.089592907	0.002427176	0.637770812	1.887389439	0.059107965	0.089544111	0.172847641	0.637954701	0.361032727	0.989238522	0.322546455	-0.25466632	-0.111218736	0.174428396	0.558476725	-1.392185441	0.16386625	0.127207297	0.087111388	0.502942696	0.647148866	0.805327851	0.420630514	-0.119618811	-0.209348097	0.528951965	0.266877169	-1.244788623	0.213209459	0.180885157	0.230622529	0.347717297	0.220157958	1.550725339	0.120967519	0.144213883	0.19657096	0.447065771
SPTSSA	171546	0.417231363	2	blue	0.558738662	0.32184412	0.001330916	0.09488587	3.564159455	0.000365024	0.622086957	-0.051254885	0.000242402	0.787943217	2.533485644	0.011293437	-0.063026745	0.287327252	0.740740948	0.123668697	0.870085598	0.384253628	-0.189195724	-0.240832352	0.316674073	0.199838866	-1.635704548	0.101901437	0.176392539	0.094044386	0.351115012	0.62108531	1.019901104	0.307775366	-0.153402448	-0.002619638	0.418328475	0.989038484	-0.588348224	0.556298583	0.217538367	0.114572156	0.256966288	0.546599751	1.242846198	0.213924515	0.188301505	0.285334483	0.31900902
RAPGEF6	51735	0.346836657	1	turquoise	0.53495625	0.317489266	0.002320354	0.099699483	3.4196989	0.000626905	0.474765678	0.026809709	0.00802586	0.888163621	2.03179886	0.042174023	-0.074258012	0.525273873	0.696547953	0.002876823	1.905254338	0.056747018	-0.261803058	-0.192322982	0.16225178	0.308591912	-1.731606947	0.083343569	0.053985232	0.089600167	0.776922685	0.637743454	0.538345451	0.590338578	-0.128810956	0.022066716	0.497529262	0.907856602	-0.402079463	0.687625547	0.157211488	0.014644286	0.415385659	0.938778071	0.63726036	0.523955267	0.016288165	0.1788794	0.931920662
CPVL	54504	0.581680741	2	blue	0.3364484	0.090018789	0.069077576	0.648717686	1.635335818	0.101978669	0.324076425	0.332756017	0.080616992	0.072378194	2.552257356	0.010702743	0.084127886	0.24151951	0.658494394	0.198519495	1.237419701	0.215931308	-0.30581137	0.115104157	0.100286024	0.544726467	-0.749459574	0.453580256	0.203059475	-0.155410767	0.281835573	0.412187473	0.184243498	0.853822437	-0.024073903	0.021573791	0.899515519	0.909906511	-0.009359443	0.992532354	0.142136498	0.313848674	0.462031296	0.09122812	1.741126696	0.081661373	0.221142774	0.145352942	0.240238548
POLR1D	51082	0.499310158	1	turquoise	0.528641974	0.405809145	0.002671453	0.032145113	3.75355414	0.000174345	0.510104017	-0.002546136	0.003979388	0.989346024	2.096541257	0.036034204	0.158319955	0.404729632	0.40338207	0.026520651	2.203668578	0.027547661	-0.263882722	-0.352097647	0.158820476	0.056367048	-2.387601754	0.016958707	0.245334391	0.143907412	0.191304237	0.448042172	1.479285413	0.13906405	-0.206032317	-0.272837162	0.274698592	0.144638536	-1.829486463	0.067326765	0.073802587	-0.053312344	0.703591806	0.779634825	0.071996139	0.94260498	0.178053262	0.164252789	0.346525455
RAB23	51715	0.488465736	2	blue	0.559342533	0.316368048	0.001311555	0.100967959	3.545463278	0.000391924	0.47524589	0.105266588	0.007953516	0.579844736	2.32911849	0.019852789	0.220612161	0.309402747	0.241397409	0.096158383	2.036151171	0.041735178	-0.225146002	-0.133702612	0.231614937	0.481199659	-1.360385484	0.17370797	0.315256695	0.039272227	0.089707466	0.836758084	1.368189353	0.171252813	0.026254409	-0.015896083	0.89046609	0.933555808	0.038774878	0.969069874	0.201366715	0.137212916	0.294882292	0.469653772	1.266781956	0.205233266	0.227995084	0.255083229	0.225605684
PLPP1	8611	0.46718628	2	blue	0.365874213	0.176132728	0.046770449	0.369957844	2.077239396	0.037779469	0.432790336	0.111534658	0.016904142	0.557352771	2.152671591	0.031344498	0.240396463	0.322745968	0.20067892	0.081941029	2.169802832	0.030021786	-0.25753028	-0.262634576	0.1694668	0.160873545	-1.992049129	0.046365668	0.199910077	0.181423986	0.289524911	0.337321825	1.444630097	0.148561814	-0.103269031	-0.284178585	0.587096171	0.128022338	-1.48117408	0.138560191	0.016362484	0.166549668	0.932862286	0.37905726	0.68915662	0.490724712	0.023564099	0.085365006	0.901633104
LXN	56925	0.910462413	4	yellow	0.202916048	0.1915388	0.28218288	0.328866781	1.469167466	0.141787372	0.396579227	0.461917472	0.030028678	0.010178806	3.439815277	0.000582111	0.091070278	0.259176192	0.632213394	0.166661072	1.3340819	0.182177017	-0.024347324	0.073738651	0.898380079	0.698571492	0.185289121	0.85300227	0.340716753	-0.110137861	0.065409035	0.562330005	0.914149477	0.360638308	-0.17035716	0.072202805	0.368098712	0.704567277	-0.373064967	0.709100092	0.269825611	0.21407688	0.156906417	0.255975623	1.830158133	0.067226296	0.274706602	0.001968373	0.141797368
DDX41	51428	0.584098663	1	turquoise	0.514598601	0.468629696	0.003620213	0.011891909	3.961619702	7.44E-05	0.521234201	0.191032708	0.00314097	0.311910761	2.886470282	0.003895895	0.070551772	0.326441665	0.711032142	0.078303783	1.532244157	0.125462196	-0.309639437	-0.362552378	0.095890935	0.048955968	-2.619040399	0.00881775	0.232693626	0.091371184	0.21592714	0.631083868	1.229741183	0.21879404	-0.226004177	-0.273890117	0.229793691	0.143033232	-1.912133359	0.055859091	0.181753341	0.01407616	0.345369089	0.941149023	0.727978821	0.466626551	0.264454138	0.14663081	0.157886839
APPBP2	10513	0.564121663	2	blue	0.311632903	0.166258531	0.093660689	0.397800889	1.811204688	0.070109173	0.495052813	0.280870455	0.005413323	0.1327167	3.110657963	0.00186671	0.023671852	0.332902347	0.901185472	0.072245109	1.38353426	0.16650111	-0.109818085	-0.11974587	0.563472316	0.528511214	-0.862773697	0.388261903	0.028767238	0.202472521	0.880054247	0.283258611	0.8758644	0.381103755	-0.138649541	-0.055554104	0.46497062	0.770609229	-0.730220899	0.46525517	0.065426242	0.119561866	0.735970224	0.529149558	0.690244935	0.49004017	-0.062336957	0.015368487	0.743483351
CLDN12	9069	0.464574798	2	blue	0.523993466	0.10727518	0.002958391	0.586896621	2.565284728	0.010309117	0.557341542	0.170156236	0.001376665	0.368672298	2.996304486	0.002732734	-0.088454816	0.256950433	0.642065149	0.170463173	0.651624256	0.514643596	-0.223455576	-0.052729673	0.235230685	0.781985383	-1.047922189	0.294674458	0.131506541	0.089052026	0.488496386	0.639810285	0.829005914	0.407101061	-0.098016775	0.193329609	0.606349245	0.306018047	0.364666691	0.715360226	0.024910194	-0.09546159	0.897939707	0.61581112	-0.266730697	0.789676517	-0.034695484	-0.025207754	0.855571239
CPT1A	1374	0.415494424	1	turquoise	0.417290645	0.130058929	0.021774882	0.50948423	2.134423724	0.032808111	0.481163485	0.149030745	0.007106348	0.431870695	2.524294933	0.011593062	0.04204408	0.113322585	0.825406193	0.551011564	0.583250805	0.559724475	-0.31759712	-0.036006057	0.087222594	0.850175599	-1.365682562	0.17203862	0.299764137	-0.077862277	0.107535869	0.682561845	0.865221733	0.386917099	-0.133516115	-0.25929081	0.481817131	0.166466924	-1.495413382	0.13480659	0.15808322	0.112742911	0.412771316	0.553063802	1.009393579	0.312785917	0.291349414	-0.064008211	0.118267388
MRI1	84245	0.432271675	2	blue	0.429461894	0.208940344	0.017865605	0.285956362	2.482910619	0.013031378	0.464804211	0.22996006	0.009656991	0.221523027	2.759732034	0.005784879	-0.010145528	0.44345924	0.957565094	0.014106788	1.745044644	0.080977098	-0.171024993	-0.101162688	0.366196003	0.594785198	-1.026083194	0.304852371	0.135776741	0.121535274	0.47435997	0.522322851	0.968189329	0.332949823	-0.089107983	-0.017142838	0.639599173	0.928357264	-0.398447136	0.690300619	0.113919858	-0.055585326	0.5562552	0.770483727	0.212197359	0.831953067	-0.008486893	-0.017773477	0.964497785
JAM3	83700	0.288124891	1	turquoise	0.584882346	0.471338169	0.000687415	0.011345878	4.351638286	1.35E-05	0.407427966	0.051269788	0.025435841	0.787882955	1.81035659	0.070240507	-0.002237771	0.339746682	0.990636279	0.066229149	1.315448324	0.188359274	-0.165145341	-0.166559664	0.383146511	0.379028245	-1.252698638	0.210315402	0.286352792	0.032727209	0.125004236	0.863686571	1.224747861	0.220670235	-0.091593725	-0.21975916	0.630249025	0.243268156	-1.179573187	0.238170012	0.239216799	0.021715438	0.211373311	0.909317389	0.977569081	0.328287496	0.07659082	0.176025116	0.68748418
SPCS1	28972	0.52691104	2	blue	0.32356882	0.258217839	0.081120196	0.184609329	2.208384935	0.027217451	0.47320911	0.203668928	0.008264196	0.280362845	2.69681693	0.007000575	0.070606504	0.364662107	0.710817516	0.04755875	1.694883871	0.090097453	-0.170667928	-0.277623635	0.367212588	0.137445349	-1.711658423	0.086959635	0.075290384	0.141968518	0.692531686	0.454245852	0.817055062	0.413896962	-0.194392257	-0.137920809	0.303315584	0.467343086	-1.256086918	0.209084458	0.158761981	0.131008209	0.410742082	0.490159965	1.081326715	0.279551808	0.193477894	0.112509883	0.305640034
CREBZF	58487	0.367992211	2	blue	0.139271074	-0.208527544	0.462952162	0.286930973	-0.23853447	0.811466583	0.420678422	0.135730749	0.020622136	0.474511086	2.189204962	0.028581946	-0.129030185	0.111498723	0.496791502	0.557480563	-0.06656124	0.946931003	-0.028207286	0.151119992	0.882372757	0.425369121	0.464233546	0.642480429	-0.092821979	0.055819259	0.625649406	0.769543595	-0.139236822	0.889263012	-0.002207323	0.300485035	0.990763682	0.106651588	1.151851897	0.249381938	-0.004808317	0.095323506	0.980250648	0.616324185	0.340087106	0.733790932	-0.188244507	-0.080037434	0.319158213
JADE2	23338	0.369708865	1	turquoise	0.56319503	0.367171514	0.001193719	0.054599222	3.773984973	0.00016066	0.512174852	0.03624991	0.003810277	0.849172377	2.252250919	0.02430642	-0.081103671	0.240332079	0.670071083	0.200803209	0.613049288	0.53984375	-0.306738595	-0.20806194	0.099207789	0.269893645	-1.975916926	0.048164187	0.130650394	0.076289819	0.491356235	0.688651322	0.777665417	0.436766285	-0.202777014	-0.261498162	0.28251981	0.162759245	-1.771086661	0.076546292	0.134858179	-0.031928596	0.485499361	0.866983235	0.379031156	0.704664728	0.085478473	0.076597745	0.653349043
REXO2	25996	0.510849859	2	blue	0.417765659	0.369752275	0.021610128	0.052793732	3.064415623	0.002180957	0.54390678	0.092178386	0.00189134	0.628057859	2.627121924	0.008611047	0.223024174	0.305831706	0.236159448	0.100262282	2.030884961	0.042266666	-0.189054221	-0.348148229	0.317042852	0.059385984	-2.07546435	0.03794352	0.273239873	0.067983298	0.144023042	0.721128412	1.303780859	0.192308311	-0.080220899	-0.190552572	0.673464492	0.313151426	-1.022610489	0.306492048	0.0899356	0.16153983	0.642679019	0.393761652	0.941107877	0.346649579	0.196650329	0.223423482	0.297622938
PSME1	5720	0.499530455	2	blue	0.22263627	0.288014294	0.236996657	0.137214071	1.9159005	0.055377762	0.484997616	0.284871521	0.006599351	0.127054691	3.077417241	0.002088028	0.112711548	0.329595675	0.553174939	0.075298999	1.70457599	0.088273532	-0.22861593	-0.287795272	0.224310296	0.12303101	-1.978922732	0.047824706	0.161513142	0.251903879	0.393840849	0.179310408	1.572935253	0.115733811	-0.198260946	-0.236942422	0.29360406	0.207421799	-1.655510755	0.097820937	0.149418362	0.05095179	0.439163556	0.789169124	0.743948728	0.456907494	0.233526395	0.085182672	0.214241672
LAMB1	3912	0.774360679	4	yellow	0.400185672	0.393126968	0.028432611	0.038494018	3.084058524	0.002041974	0.312599205	0.336126416	0.092593867	0.06936066	2.518669136	0.011779929	0.003168414	0.407601288	0.986742387	0.025367419	1.630987076	0.102893047	-0.211273204	-0.014218589	0.262403248	0.940554578	-0.85580389	0.392106263	0.223148818	0.074421579	0.235890851	0.695911086	1.128210493	0.259231033	-0.198563306	-0.085743253	0.292853454	0.65234212	-1.074569408	0.282567554	0.140523422	0.115241449	0.467180318	0.544243524	0.952873614	0.34065411	0.108240603	0.090358687	0.569122849
SLC40A1	30061	0.497997556	2	blue	0.335789218	0.071602026	0.069658085	0.717297094	1.565714233	0.117415533	0.187621758	0.351150689	0.320791056	0.057079655	2.082706373	0.037277996	0.127225103	0.378133421	0.502882425	0.039367597	1.96735646	0.04914213	-0.188333377	0.203290377	0.318925616	0.28127702	0.058196622	0.953592011	0.232752052	0.102959886	0.215808596	0.58822195	1.273747056	0.202753074	-0.052815603	0.109557336	0.781638614	0.564404554	0.213776065	0.830721691	0.184877479	0.238653212	0.336998289	0.20406289	1.597700634	0.110109618	0.185769864	0.080155704	0.325677124
GATM	2628	0.484409273	2	blue	0.555289516	0.186925884	0.001446342	0.340866836	3.02425485	0.002492464	0.393981467	0.067287543	0.031222821	0.723871326	1.810564566	0.070208281	0.169802517	0.478531625	0.369683349	0.007473165	2.591252492	0.00956273	-0.38777653	0.059003354	0.034231383	0.756779674	-1.30998573	0.190200663	0.306325068	0.105405216	0.099687579	0.579342975	1.580038543	0.11409804	0.047987083	0.010614173	0.801185865	0.955606802	0.219405324	0.826334323	0.128272906	0.207545444	0.507245045	0.271111199	1.261927001	0.206975055	0.208611559	0.320817459	0.268601906
TLK1	9874	0.515285683	2	blue	0.50329797	0.231178358	0.004581304	0.236561142	2.920674271	0.003492748	0.603027789	0.010584362	0.000420147	0.955731362	2.650875807	0.008028336	0.119116337	0.33127554	0.530696708	0.073735346	1.735922882	0.082577471	-0.086387491	-0.108004886	0.649894675	0.569969381	-0.729739807	0.465549244	0.225169186	0.228019783	0.231565609	0.225554053	1.725631466	0.084413735	-0.169541896	0.020763319	0.370429335	0.913278214	-0.562852508	0.573535322	0.081208707	0.017949028	0.675377997	0.924997252	0.366204698	0.714212337	0.001905057	0.059479055	0.992028438
HPS5	11234	0.351223695	2	blue	0.504197895	0.289106915	0.004497501	0.135662989	3.149298396	0.00163663	0.549104909	-0.019945428	0.001675238	0.916682279	2.234333927	0.02546111	-0.014901325	0.505395769	0.937705544	0.00438799	2.026572092	0.042706193	-0.359408081	-0.174100469	0.051098559	0.357508829	-2.06576244	0.038850916	0.074931816	0.275216018	0.693925714	0.141030234	1.337908694	0.180926203	-0.141412368	-0.121868154	0.456033715	0.521175539	-0.990953197	0.321708435	0.031997225	-0.015427306	0.869122841	0.935511151	0.059877184	0.952253452	0.021906766	0.116602096	0.908521717
ZFP62	643836	0.42016968	2	blue	0.426177714	0.248658569	0.018858212	0.201976235	2.619011861	0.008818488	0.476612398	0.110683513	0.007750662	0.56038326	2.3562362	0.018461175	-0.034875448	0.432533989	0.854829939	0.016976632	1.601878594	0.109182459	-0.247305752	-0.194938353	0.187648084	0.301932637	-1.683770192	0.09222609	0.020864622	0.1327829	0.912856694	0.484248672	0.57785891	0.563359379	-0.151014309	0.038282864	0.425696694	0.840817856	-0.426087491	0.670044095	0.121974293	0.004972652	0.528485882	0.979194228	0.469010883	0.639061857	0.026808065	0.234822466	0.888170435
MAX	4149	0.634695706	1	turquoise	0.517366739	0.442548352	0.003413158	0.018362456	3.857049208	0.000114764	0.554505102	0.08625688	0.001473777	0.650390576	2.661572321	0.007777663	0.074422774	0.327704803	0.695906431	0.077089528	1.552097041	0.120639006	-0.196960147	-0.265454699	0.296847181	0.156261495	-1.764324624	0.077677341	0.187822182	0.208407656	0.320264982	0.26908066	1.502593013	0.132944026	-0.183156933	-0.329366287	0.332648461	0.075514488	-1.973217362	0.048470803	0.207506072	0.053704546	0.280092595	0.778053706	0.974798279	0.329660331	0.169153862	0.072981533	0.371541654
YIPF5	81555	0.545684411	2	blue	0.612194573	0.201276324	0.000323909	0.304394455	3.401403794	0.000670407	0.522545682	0.12340257	0.003053015	0.515902882	2.633640439	0.008447489	0.014125698	0.395160746	0.940942267	0.030676043	1.61649976	0.105986305	-0.240878085	-0.046972956	0.19975087	0.805306764	-1.095234096	0.273414092	0.230844656	0.01248926	0.21970153	0.947774154	0.92632733	0.354275897	-0.055638694	0.12806412	0.770269223	0.500046684	0.273421533	0.784529202	0.129385322	0.126790988	0.503538126	0.504352813	0.955047205	0.339553826	0.074376626	0.274605431	0.696086096
METTL3	56339	0.558065193	2	blue	0.426271918	0.111426249	0.018829118	0.572418462	2.107124042	0.035106829	0.586618122	0.152476261	0.00065661	0.421177613	3.091240556	0.001993221	0.171933058	0.36892468	0.363618179	0.044832479	2.098455108	0.035864962	-0.207209239	-0.001905035	0.271905655	0.992028531	-0.79382499	0.427297322	0.239382887	0.075209506	0.202641714	0.692846037	1.195351701	0.231949648	-0.149761096	0.02877178	0.429591737	0.880035443	-0.456917424	0.647730399	-0.042558763	0.093032498	0.826491337	0.624862419	0.192639849	0.847241035	0.002754194	0.074416567	0.988475489
TMX2	51075	0.375446557	2	blue	0.401397456	0.130691152	0.027912089	0.507410382	2.065302351	0.038894401	0.608147682	0.063809645	0.000363685	0.737632126	2.880601335	0.003969173	-0.003728835	0.280625825	0.984397677	0.133068773	1.06499697	0.286877301	-0.223281483	-0.260628763	0.235605195	0.164212478	-1.847967162	0.064607093	0.044454824	0.114888828	0.815561091	0.54548432	0.598225546	0.549689448	-0.256926129	-0.138953483	0.170505026	0.463982975	-1.506663602	0.131896906	0.055547623	0.047437231	0.774728022	0.803419542	0.381932489	0.702511441	0.053149352	0.071691254	0.780292159
ANKIB1	54467	0.390902797	2	blue	0.512722311	0.395525952	0.003766614	0.037221907	3.627659132	0.000286003	0.600332486	0.006896932	0.000452867	0.971145821	2.621270066	0.008760283	0.103135913	0.39694336	0.587580816	0.029864298	1.958829841	0.050132718	-0.194189842	-0.282900196	0.303829195	0.129821732	-1.824130269	0.06813238	0.110438324	0.203460236	0.561257649	0.280866586	1.186966767	0.235240729	-0.106683642	-0.13008671	0.574724825	0.493243778	-0.890212194	0.373351958	0.138929295	0.097061518	0.472298186	0.609879378	0.878099481	0.379889735	0.118885263	0.241692456	0.531499994
ECSCR	641700	0.444375436	1	turquoise	0.507196949	0.257321068	0.004227624	0.186192807	3.040510195	0.002361777	0.381495332	0.119962549	0.037511084	0.527759991	1.954460511	0.050646781	0.146580927	0.212461674	0.439563159	0.259665853	1.359690124	0.173928005	-0.124003963	-0.213408869	0.513843496	0.257497617	-1.277348192	0.201479347	0.262397628	0.176069759	0.161265429	0.352011249	1.671044324	0.094712923	-0.142418906	-0.254415346	0.452800724	0.174868023	-1.50984032	0.131084174	0.179130701	0.033477505	0.352491776	0.860591398	0.790654849	0.42914543	0.0842413	0.018473542	0.658061724
CBX1	10951	0.377508024	2	blue	0.314932736	0.261693972	0.09005562	0.178560003	2.185845891	0.028826882	0.376669342	0.276779966	0.040198792	0.138693911	2.545689428	0.010906217	0.101681036	0.479462001	0.59288898	0.007341702	2.335988185	0.019491857	-0.288943362	-0.038165668	0.121476997	0.841299027	-1.255689755	0.209228475	0.219280881	0.144278439	0.244321287	0.446860247	1.377651249	0.16831099	-0.106584666	-0.059696598	0.575081776	0.754008867	-0.623953973	0.532657813	0.195637087	0.148085759	0.309121716	0.43482919	1.286394293	0.198305489	0.253955121	0.167898031	0.175676219
COG7	91949	0.323041699	1	turquoise	0.58673409	0.582120459	0.000654595	0.001155025	4.916990082	8.79E-07	0.517760251	0.079042062	0.003384567	0.678005795	2.441364457	0.01463188	-0.003887334	0.266023114	0.983734564	0.155343504	1.005352685	0.314727054	-0.301136407	-0.253791687	0.105857282	0.175963857	-2.133606286	0.032875023	0.241131885	0.095214346	0.199263008	0.61672991	1.277698089	0.201355899	-0.281510187	-0.45712612	0.131799215	0.011097199	-2.92969398	0.00339296	0.22151954	0.093242558	0.248146151	0.62407755	1.177532291	0.238983117	0.14460233	0.197103843	0.445829846
RNASE1	6035	0.284735766	2	blue	0.22902566	0.17241158	0.223458157	0.38031392	1.500318985	0.133531794	0.135851363	0.272618273	0.474114839	0.144973878	1.557976073	0.11923892	0.153512196	0.087737048	0.417991579	0.644779328	0.908095193	0.36382793	-0.359651924	-0.056724498	0.05092979	0.765908638	-1.621153552	0.104984711	0.240068806	-0.078617745	0.201311989	0.679643135	0.621365089	0.534359436	-0.004097041	-0.268820873	0.982857229	0.150881474	-1.046502203	0.295329228	0.104893807	0.28933447	0.588148535	0.120950936	1.501241758	0.133293043	0.21963097	0.311336644	0.243550122
CEP192	55125	0.454475799	2	blue	0.348200607	0.02000312	0.059345133	0.919526135	1.431830104	0.15219245	0.480613374	0.301539821	0.007181731	0.105367575	3.124262075	0.001782516	-0.103172377	0.340072041	0.587448043	0.065953198	0.937783493	0.348355686	-0.025601293	-0.038262635	0.893175258	0.840900904	-0.239047802	0.811068516	-0.019803278	0.19988065	0.917274055	0.289597383	0.683983825	0.49398538	-0.094076132	-0.017739713	0.620966965	0.925869508	-0.419427534	0.674903705	0.211847906	-0.016934315	0.269925405	0.929226539	0.726978848	0.467238913	-0.050357527	-0.099083482	0.791574128
ZNF263	10127	0.348425948	1	turquoise	0.520265064	0.526657805	0.003207359	0.003986836	4.268907505	1.96E-05	0.445033892	0.128179786	0.01372866	0.499656382	2.272605222	0.023049981	-0.098358352	0.365647788	0.605089055	0.046916912	1.06529671	0.286741681	-0.362785184	-0.233324929	0.048800208	0.214648602	-2.311567691	0.020801519	0.189304219	0.12025716	0.316391498	0.526739407	1.169108472	0.242359931	-0.157743099	-0.343457664	0.405119554	0.063134546	-1.934731423	0.053023262	0.16254573	0.153723082	0.399533026	0.417344646	1.182351065	0.237066431	0.060330215	0.136904788	0.751478997
GUCY1A3	2982	0.618718818	1	turquoise	0.326282586	0.192606432	0.078457743	0.326126635	1.970394263	0.048793203	0.308162882	0.377924006	0.097568598	0.039485635	2.679587079	0.007371303	0.107209711	0.221282863	0.572829264	0.239933211	1.244579794	0.213286252	0.023750665	0.073291839	0.900858083	0.700313986	0.363609139	0.716149902	0.141647278	-0.112995119	0.455278092	0.552170467	0.108981167	0.913217428	-0.127713227	-0.140271148	0.501231667	0.459714097	-1.008813021	0.313064315	0.377518911	0.383890664	0.043488875	0.036231795	2.973200205	0.002947122	0.201173914	0.134209169	0.286423336
HERPUD1	9709	0.399669232	1	turquoise	0.304265875	0.415698678	0.102102812	0.027804207	2.771068478	0.005587268	0.569943652	0.117549212	0.001009437	0.536155921	2.864368013	0.004178422	-0.025605272	0.472759474	0.893158749	0.008334145	1.825955973	0.067856894	-0.180422608	-0.307164708	0.3400404	0.09871522	-1.87019709	0.061456454	0.128937175	0.117498543	0.497104436	0.536332875	0.926818629	0.354020711	-0.296877749	-0.207427893	0.11113146	0.271388801	-1.932843535	0.053255475	0.235254765	0.12591031	0.219262955	0.507342318	1.354505718	0.17557509	0.205513227	0.162882992	0.275936298
TSC22D3	1831	0.441161554	2	blue	0.442129829	0.42237536	0.014432748	0.025152013	3.401407727	0.000670398	0.517179053	-0.001369532	0.003426868	0.994269258	2.136903683	0.032605826	0.178242443	0.217029711	0.346004937	0.249318779	1.499296143	0.133796822	-0.03277489	-0.380394652	0.863489814	0.038110983	-1.621288664	0.104955745	0.272714242	0.121207466	0.144826782	0.523453884	1.502650105	0.132929296	-0.244262467	-0.326084954	0.193312922	0.078649339	-2.199133457	0.027868434	0.072151567	0.214009709	0.709935825	0.256128398	1.078886436	0.280638356	0.023729953	0.243695269	0.90094412
CD47	961	0.50473792	2	blue	0.367949232	0.082674452	0.045445094	0.675768687	1.743232512	0.081293009	0.356470272	0.322679265	0.053166851	0.082007846	2.647115549	0.008118161	-0.048552639	0.292882984	0.79888999	0.116254715	0.947110808	0.343582318	-0.365961671	0.072455931	0.046713975	0.703577894	-1.164288382	0.244307163	0.187029878	0.028707519	0.322347733	0.88030147	0.815580333	0.414740201	-0.101664041	0.196525951	0.59295111	0.297934729	0.363314454	0.716369997	0.118522471	0.099173932	0.540304765	0.602084607	0.809834541	0.418035278	0.088509314	0.072851232	0.641859253
FOXJ3	22887	0.359783349	2	blue	0.384938344	0.083937912	0.035683415	0.671085742	1.821886146	0.068472263	0.519454657	0.063966004	0.003263798	0.737011725	2.393336371	0.016695927	-0.044598898	0.26139048	0.814973569	0.162938742	0.834283984	0.404120975	-0.123702125	-0.173861372	0.514876591	0.358179766	-1.12243965	0.261675554	-0.025125475	0.234031302	0.895149725	0.213224152	0.798167994	0.424773008	-0.159724804	-0.081173242	0.399168378	0.669803919	-0.907189224	0.364306741	0.097068824	0.094612246	0.616424796	0.618969765	0.712848794	0.475939328	-0.110576788	0.021808337	0.560763782
ANKRA2	57763	0.397375058	2	blue	0.307857545	0.09654821	0.097918272	0.625027788	1.539706238	0.123631976	0.3993288	0.148393564	0.028805427	0.433864323	2.141528492	0.032231443	-0.051676895	0.351322217	0.786237174	0.056950054	1.179476598	0.23820845	-0.178493893	-0.059285585	0.34531382	0.755651275	-0.897181247	0.36962221	-0.07313578	0.15008825	0.700922944	0.428573043	0.291715031	0.770504516	-0.130709577	0.107112442	0.491158269	0.573179539	-0.089563198	0.928634331	0.066898068	0.034497407	0.730246992	0.856387282	0.375295583	0.707440651	-0.13068329	0.066895063	0.491246192
GABARAPL2	11345	0.456620185	2	blue	0.425522654	0.176046608	0.019061547	0.370195639	2.34169831	0.019196225	0.49715678	0.077486768	0.005189642	0.68401428	2.331668987	0.019718112	0.153651247	0.377640677	0.417564952	0.039645786	2.066079081	0.038821013	-0.14440513	-0.160306079	0.446457049	0.397432257	-1.149147035	0.250495356	0.165468207	0.25120684	0.382204108	0.180557292	1.58535592	0.11288549	-0.152588043	-0.153642477	0.420833177	0.41759185	-1.154892355	0.24813451	0.136402735	0.11073913	0.480468865	0.560185006	0.920373253	0.357377741	0.118535206	0.042141901	0.532718012
CLK2	1196	0.517639494	2	blue	0.295291602	0.145912196	0.113145122	0.458770869	1.668662486	0.095184288	0.445354306	0.148259602	0.013652762	0.434284106	2.350698397	0.018738215	0.081828897	0.336908417	0.667288034	0.068674692	1.618690584	0.105513854	-0.232916767	-0.238370953	0.215474635	0.204614474	-1.797183727	0.072306457	0.205098214	0.134251125	0.27692843	0.479385951	1.283820285	0.199204844	-0.212157134	-0.160147589	0.26036551	0.397905199	-1.410482255	0.158397332	0.09883396	0.020789265	0.609997302	0.913170252	0.442126048	0.658397996	0.186441901	0.098143809	0.323898749
HSD17B11	51170	0.638716492	2	blue	0.467335943	0.104182785	0.009218068	0.597784864	2.272739038	0.023041911	0.530489115	0.068631006	0.002564293	0.71857796	2.467864943	0.013592159	0.147112336	0.289127052	0.437888243	0.121229714	1.668034703	0.095308838	-0.192306567	-0.069496358	0.308633995	0.715175126	-0.989068895	0.322629435	0.206143424	0.219853873	0.274434136	0.243059962	1.618801122	0.105490061	-0.176880922	-0.090042295	0.349761558	0.636078297	-1.006684894	0.314086224	0.106148979	0.101574549	0.583666057	0.593278317	0.772863465	0.439603189	0.10629739	-0.018481404	0.576118373
RNF146	81847	0.348759983	2	blue	0.38633554	0.061333069	0.03496252	0.756530992	1.746088471	0.08079558	0.480430017	0.096405547	0.007207007	0.612308493	2.320759518	0.020299826	0.044864403	0.25105171	0.813891121	0.180835618	1.127845888	0.25938501	-0.100321192	-0.047697116	0.59786911	0.802363614	-0.555236254	0.578733074	0.079875951	0.211004753	0.674792199	0.263024169	1.101054392	0.270872985	-0.112016742	0.146569307	0.555639668	0.439599823	0.131496009	0.895382944	0.039213806	0.050102782	0.839946987	0.792605665	0.33177919	0.740055999	-0.035616047	0.000299422	0.851780591
ATF1	466	0.504083307	2	blue	0.484846082	0.281159411	0.006618789	0.147239834	3.022250506	0.002509028	0.545428124	0.090458819	0.001825724	0.634511155	2.628727135	0.00857051	0.114268286	0.39747068	0.547671091	0.029627545	2.00332456	0.045142463	-0.194639856	-0.077935224	0.302688064	0.682279822	-1.029886829	0.303063134	0.200353733	0.204756736	0.288433712	0.27774649	1.537048519	0.124281428	-0.167492809	-0.097163023	0.376325243	0.609503859	-0.997363145	0.318588274	0.150706142	0.091916806	0.435184331	0.629037815	0.902874658	0.366592422	0.101125122	0.081535395	0.594922723
PTGIS	5740	0.605741954	4	yellow	0.402055094	0.478440914	0.027632866	0.010012501	3.472661699	0.000515324	0.351117899	0.318657976	0.057104456	0.086113707	2.607452452	0.009121874	-0.027836427	0.149910001	0.883908847	0.429127911	0.46098995	0.644805815	-0.276151763	0.0301003	0.139628951	0.874538575	-0.948143181	0.343056568	0.505966601	-0.164315435	0.004336613	0.38557507	1.464764858	0.142985083	-0.210810437	-0.026599224	0.263474213	0.88903626	-0.900335651	0.367941654	0.165442418	0.172863107	0.391070433	0.3609891	1.266868224	0.205202413	0.327615516	0.14597507	0.077174881
PLSCR4	57088	0.509912342	2	blue	0.36848567	0.087725779	0.045107373	0.657118673	1.763900538	0.077748726	0.406247538	0.276786966	0.025905856	0.138683519	2.676437089	0.007440953	0.061346708	0.275261897	0.747425682	0.140961293	1.287025697	0.198085332	-0.139508558	0.078705621	0.462182146	0.679303923	-0.230319966	0.817843147	0.092869079	0.166084757	0.625473293	0.380408214	0.975731078	0.329197747	-0.116400372	0.157948649	0.540174898	0.404499956	0.158465792	0.874089774	0.074307906	0.074505836	0.701653989	0.695583098	0.552821742	0.580385479	0.001188061	-0.009862519	0.995028605
BACE1	23621	0.44825394	2	blue	0.432268863	0.250737093	0.017051876	0.198108093	2.654942726	0.007932188	0.450220171	0.268374926	0.01254252	0.151586441	2.843989558	0.004455251	-0.001390398	0.266311153	0.994181946	0.154879801	1.015855353	0.309698273	-0.355965477	0.039600058	0.053528799	0.835413757	-1.244615788	0.213273014	0.256727842	0.029960001	0.170846758	0.87511881	1.094701075	0.273647617	-0.103094395	0.04177016	0.587732007	0.826526515	-0.23073869	0.817517814	0.150985576	0.070438874	0.434323481	0.711474937	0.823025902	0.410493264	0.168173695	0.107232766	0.374360063
MED23	9439	0.499178426	2	blue	0.523646106	0.26077075	0.00298086	0.180152924	3.137661954	0.001703012	0.500503675	0.096269467	0.00485008	0.612812915	2.419155377	0.015556594	-0.023347699	0.415679127	0.902532174	0.022341533	1.568148228	0.116846544	-0.290807184	-0.161266527	0.118985162	0.394573093	-1.72914919	0.083782397	0.122857395	0.155011934	0.517773243	0.413402979	1.046739558	0.295219714	-0.145003064	0.035773168	0.444556754	0.851133927	-0.412494956	0.679976677	0.103144966	0.010492537	0.594418893	0.95611505	0.419592337	0.674783288	0.045440254	0.144762735	0.81154457
METTL10	399818	0.268132835	2	blue	0.437763591	0.258383496	0.015547781	0.184317847	2.709781031	0.006732764	0.387459855	0.034079492	0.034390991	0.858109502	1.657181586	0.097482768	-0.065887986	0.396867398	0.729399009	0.029898528	1.324328202	0.185394068	-0.30841171	-0.135577964	0.097284338	0.475013265	-1.703229245	0.088525176	-0.026172888	0.225535643	0.89080418	0.230786832	0.760686271	0.446844477	-0.070760519	-0.02974798	0.710213667	0.875995782	-0.376544444	0.706512181	0.098827641	0.119001842	0.610020262	0.531094658	0.811689108	0.416970046	-0.014435504	0.186806642	0.939649321
GXYLT2	727936	0.543882808	0	grey	0.379645802	0.277970247	0.038523514	0.152079543	2.524653827	0.011581231	0.327286573	0.369133179	0.077489956	0.044702392	2.720953577	0.00650939	0.084845985	0.074536629	0.655756718	0.695463243	0.597638444	0.550081206	-0.076965318	0.072859132	0.686033029	0.702002899	-0.015450673	0.987672637	0.412738542	0.208201153	0.023406726	0.26956608	2.432817581	0.014981847	-0.190896223	-0.214716947	0.312263124	0.254522852	-1.539236238	0.123746634	0.180099677	0.253552865	0.349850042	0.176384771	1.638886193	0.101236964	0.1760587	-0.113059735	0.352041982
CLNS1A	1207	0.453131281	2	blue	0.556858468	0.338425756	0.001392799	0.078147928	3.621048432	0.000293412	0.503028376	0.025868786	0.004606667	0.892065536	2.167267968	0.030214427	0.047243434	0.412893736	0.804207175	0.023349487	1.819842254	0.068783031	-0.328204322	-0.161059015	0.076613363	0.395189841	-1.883131968	0.059682486	0.186133667	0.172907075	0.324713668	0.36086509	1.358187412	0.174404224	-0.157296429	-0.118837409	0.406467816	0.531666423	-1.040236646	0.29822997	0.165736052	-0.013134757	0.390218362	0.945078837	0.565473951	0.571751437	0.164715498	0.132373059	0.384403257
CYP2U1	113612	0.416449526	2	blue	0.501231386	0.154360317	0.004778818	0.43287804	2.622502366	0.008728666	0.503680524	0.176220395	0.004545518	0.35159282	2.740033923	0.006143284	0.111831027	0.177457814	0.556299327	0.348166859	1.091281925	0.275148849	-0.163534248	0.053554555	0.387869159	0.778658274	-0.416858337	0.676782029	0.118822592	0.202289501	0.53171796	0.283703273	1.214187211	0.224676243	0.011962991	0.115429457	0.949972045	0.543582508	0.478594706	0.632226985	-0.008411535	-0.038358668	0.965457889	0.840506656	-0.174502134	0.861470854	-0.118797633	-0.159848395	0.531804777
TFF3	7033	0.607143714	0	grey	0.085978576	-0.158876557	0.651447724	0.419369906	-0.255233105	0.798543063	0.298375744	0.411250143	0.10925437	0.023961549	2.786975629	0.005320248	0.060418586	-0.075217193	0.751126356	0.692816158	-0.0556282	0.955637999	0.126121562	0.451750115	0.50662441	0.012209449	2.296231546	0.021662646	0.283111955	0.219004431	0.129522395	0.244931386	1.921985053	0.054607638	-0.230829248	0.167983557	0.219733169	0.374908236	-0.244982279	0.806470153	-0.057717736	0.038154839	0.76616469	0.841343492	-0.069472795	0.944613287	-0.197820932	-0.313321617	0.294698568
GYG1	2992	0.451220175	2	blue	0.465511289	0.304810387	0.009532671	0.114757326	3.022087921	0.002510376	0.572773741	0.093164626	0.000939886	0.624368687	2.787821867	0.005306371	0.053288881	0.307964947	0.779729438	0.097795166	1.390530735	0.164367773	-0.1288907	-0.269340837	0.497260841	0.150062486	-1.51823215	0.128955885	0.185954199	0.150266999	0.325188733	0.428017018	1.270505046	0.203904787	-0.189312112	-0.296835199	0.316370947	0.111185127	-1.862106988	0.062588011	0.174552797	0.090666262	0.365132832	0.633731244	0.9881596	0.32307449	0.202513564	0.098871104	0.283158955
CMTR2	55783	0.454869291	2	blue	0.464129312	0.010882964	0.009776924	0.956167792	1.919653849	0.054901637	0.573011499	0.102823754	0.000934238	0.588717985	2.825637965	0.004718656	-0.005585553	0.267678154	0.976630485	0.152692659	1.005665765	0.314576377	-0.204094818	-0.080101405	0.279336631	0.673924316	-1.074884782	0.282426316	0.062306992	0.101918336	0.743602554	0.592021768	0.616105975	0.537824579	-0.129480534	0.169942142	0.495277697	0.369284058	0.154888129	0.876909513	0.141384339	0.111036441	0.464428499	0.559125749	0.94016321	0.34713385	0.098631863	0.157112373	0.604080783
BLOC1S4	55330	0.422253847	1	turquoise	0.558143302	0.430155041	0.001350247	0.022325336	4.016606084	5.90E-05	0.536979003	0.053640264	0.002216672	0.778312792	2.445519726	0.014464354	0.107270523	0.423156585	0.572610324	0.019811134	2.092393664	0.036403315	-0.122072869	-0.267057149	0.52047057	0.153683469	-1.483106906	0.13804601	0.163426326	0.12308271	0.388186709	0.516999841	1.079898435	0.28018741	-0.149299865	-0.280219046	0.431030174	0.133655724	-1.640133181	0.100977479	0.156013412	0.0389771	0.418993719	0.837968688	0.72386272	0.469150019	0.145965297	0.129421729	0.441507864
C12orf10	60314	0.407656015	1	turquoise	0.559672789	0.575046876	0.001301071	0.001369298	4.727808637	2.27E-06	0.458784674	0.062226766	0.010771729	0.743921725	2.088137195	0.036785461	0.01570476	0.328505796	0.934353801	0.076327081	1.335241954	0.18179717	-0.296739094	-0.327328057	0.111306412	0.077450166	-2.416260407	0.015680842	0.167186019	0.083906353	0.377212664	0.65933984	0.946169569	0.344062105	-0.206704555	-0.397549798	0.273101054	0.029592156	-2.358971911	0.018325643	0.154604275	-0.010400713	0.423259565	0.956498741	0.533727062	0.593530383	0.189523581	0.192820087	0.315820648
SNRPD3	6634	0.382549693	2	blue	0.238172731	0.219881406	0.205002448	0.260892505	1.71456357	0.086425273	0.39280276	0.168851099	0.031777204	0.372410899	2.191090817	0.028445221	0.054910587	0.259958134	0.773197159	0.165339751	1.201181957	0.229680627	-0.180105622	-0.256051929	0.340903723	0.172015288	-1.661185792	0.096676138	0.095933606	0.142080784	0.614058626	0.453885404	0.895296801	0.37062845	-0.239033458	-0.105857108	0.203321438	0.577708694	-1.309594814	0.190332944	0.129650162	0.103928888	0.502657588	0.584696403	0.869336972	0.384662846	0.197494128	0.152780044	0.295513142
ZNF92	168374	0.351959001	2	blue	0.472826296	0.298788122	0.008323718	0.122472124	3.033294159	0.002418997	0.453013342	0.048552668	0.011940053	0.798889872	2.009554726	0.044478337	-0.004122925	0.502861954	0.982748944	0.004622385	2.054194031	0.039956916	-0.180606125	-0.11605858	0.339541191	0.541373329	-1.119478073	0.26293624	0.202527113	0.253653219	0.283126062	0.176207816	1.738672435	0.082092397	-0.107242354	0.040011604	0.572711735	0.833726785	-0.253023468	0.800250078	0.185185929	0.060487115	0.336178562	0.750852924	0.914957332	0.36021403	0.132661093	0.116734936	0.484653226
ATP8B2	57198	0.49846256	1	turquoise	0.360270027	0.569664033	0.050503965	0.001554673	3.744221834	0.000180954	0.333496038	0.327585533	0.071707102	0.077203559	2.570061306	0.010168052	0.048203908	0.426482678	0.800305471	0.018764162	1.885162006	0.059407969	-0.111597315	-0.149016645	0.55712998	0.431914757	-0.981057632	0.326564322	0.461371313	0.132461598	0.010280152	0.485316178	2.36583735	0.017989346	-0.265943889	-0.19811507	0.155471219	0.293966631	-1.770790837	0.07659549	0.191066163	0.057834567	0.320783452	0.761457846	0.927395676	0.353721135	0.195479507	0.032233529	0.300566123
ALG10B	144245	0.333642592	2	blue	0.445484485	0.025030544	0.013622026	0.899391507	1.882718169	0.059738572	0.430512242	0.16250288	0.01755743	0.390909961	2.336596516	0.019460174	0.018287197	0.304451818	0.923588214	0.101882928	1.244880008	0.213175861	-0.093324876	0.137200111	0.623770088	0.469695622	0.166405001	0.867838239	0.005048549	0.167043873	0.978876741	0.37762425	0.649823813	0.515806035	-0.072175889	0.370191729	0.704672512	0.044046575	1.183649538	0.236551822	-0.013280217	-0.068088902	0.945488552	0.720712379	-0.303957649	0.761160157	-0.20093797	-0.078270877	0.287000749
THAP11	57215	0.218777666	1	turquoise	0.523886561	0.31959323	0.002965291	0.09735151	3.370590121	0.000750074	0.366459912	0.021102856	0.046393277	0.911865498	1.51699394	0.129268214	0.030444581	0.337991461	0.873115005	0.067733364	1.430350289	0.152616508	-0.189179138	-0.06077023	0.316717284	0.749723615	-0.9441358	0.345100257	0.058364702	0.200209158	0.7593349	0.288789015	0.978000193	0.328074229	-0.123011875	-0.258381161	0.517242925	0.168012184	-1.4518043	0.146556028	0.191193674	-0.010108275	0.320454508	0.957720769	0.673420062	0.500680089	0.1220822	-0.00173031	0.520438451
CSAD	51380	0.385020638	2	blue	0.620074854	0.35294921	0.000257326	0.065433947	4.042934135	5.28E-05	0.654082357	-0.246458202	8.84E-05	0.189213958	1.98592968	0.047041133	0.010620635	0.228316415	0.9555798	0.224934602	0.909348481	0.363166207	-0.129304786	-0.465754883	0.49586818	0.009490155	-2.374710981	0.017562696	0.091262185	0.077195429	0.631492929	0.685141912	0.631839259	0.527491917	-0.173911065	-0.212858051	0.358040258	0.258757053	-1.466206025	0.142592168	0.070935941	0.114633401	0.714619025	0.546383941	0.691886427	0.489008655	-0.011377496	0.302540815	0.952417706
RPL35A	6165	0.451028096	0	grey	0.133112931	-0.090668743	0.483153421	0.646344	0.173225322	0.86247432	0.628963391	0.049787434	0.000197014	0.793883077	2.954142649	0.00313539	-0.051001913	0.016372397	0.788966364	0.931569413	-0.129732031	0.896778439	0.016855966	0.107495345	0.929553172	0.571801226	0.466846023	0.640610045	0.020911212	0.123621214	0.912662843	0.515153698	0.54318032	0.587005655	-0.351718454	0.210243786	0.056651554	0.26478947	-0.576129398	0.564527722	0.020403013	-0.165151139	0.916335146	0.383129579	-0.548674961	0.583228533	0.064638934	-0.231645477	0.734343518
SH3PXD2A	9644	0.312317664	1	turquoise	0.468369118	0.442033666	0.009043844	0.018514624	3.612439126	0.00030333	0.319005019	0.095249511	0.085753298	0.616599198	1.594238456	0.110882636	0.093594322	0.185694288	0.62276412	0.325877491	1.054185845	0.291797839	-0.337157552	-0.033557831	0.068457262	0.860260154	-1.438489453	0.150295228	0.339789794	0.099622461	0.066192532	0.600435022	1.697997334	0.089508265	-0.101323513	-0.215587139	0.594196589	0.252556471	-1.1999342	0.230164896	0.182887022	0.265171207	0.342317177	0.156720785	1.696084174	0.08986994	0.226769352	0.258659917	0.228177956
PCDH7	5099	0.502859213	0	grey	0.441657868	-0.195880603	0.014549968	0.317810663	1.059121049	0.289544655	0.444456285	0.22932913	0.013866369	0.222828426	2.661260248	0.007784876	-0.000879825	-0.139741682	0.996318397	0.46142692	-0.529601403	0.596388321	-0.222636456	0.321228561	0.236996254	0.083471386	0.39881604	0.690028757	-0.095867213	-0.246762361	0.614305003	0.188650971	-1.302563838	0.19272371	-0.058077832	-0.023545308	0.76048347	0.901711172	-0.305666933	0.759858253	0.205696984	0.420140805	0.284400356	0.020801637	2.442467254	0.014587253	0.064385539	0.049520745	0.735347892
RAB34	83871	0.60355332	2	blue	0.41416001	0.404836503	0.022886731	0.032599991	3.196953054	0.001388875	0.419645914	0.27186458	0.020968009	0.146132859	2.716960701	0.006588443	0.060436279	0.348920791	0.751055759	0.058785679	1.589173327	0.112021266	-0.319036751	-0.136687052	0.085720401	0.471374138	-1.751553334	0.079850643	0.39783582	0.009450885	0.029464503	0.960468193	1.610882056	0.107205432	-0.236620751	-0.241925556	0.208057566	0.197742708	-1.825965305	0.067855488	0.164740503	0.058814166	0.393111574	0.757536347	0.831178706	0.405872682	0.299080654	0.066634339	0.108379313
BCAR3	8412	0.733827136	1	turquoise	0.517247008	0.325624157	0.003421899	0.090851482	3.360783032	0.000777219	0.597765097	0.096471807	0.000486102	0.612062945	2.942571083	0.00325499	0.072101995	0.377461877	0.704961442	0.039747121	1.756048977	0.079080046	-0.25426833	-0.169660001	0.17512591	0.370091169	-1.61373	0.106586004	0.172856393	0.046146947	0.361008039	0.808667035	0.826117875	0.408737229	-0.163709084	-0.114174749	0.38735504	0.548001067	-1.047178978	0.295017039	0.04509386	0.104574678	0.816325194	0.582351978	0.558516248	0.576491912	0.11162168	0.133848156	0.557043353
GLB1L	79411	0.402783854	1	turquoise	0.548013197	0.615881785	0.001718753	0.000484773	4.893151709	9.92E-07	0.50206623	0.024621452	0.004698169	0.897241903	2.157781461	0.030944827	0.136473546	0.332035987	0.47207356	0.07303581	1.805144649	0.07105205	-0.135332062	-0.31463999	0.475822087	0.090371112	-1.728100887	0.083970138	0.296257344	0.017917084	0.111915875	0.925130363	1.209793234	0.226358243	-0.191174081	-0.192935063	0.311546039	0.307025263	-1.455278102	0.145592286	0.170269561	0.033693137	0.377198548	0.859702231	0.757879467	0.448523144	0.196560533	0.247841457	0.297848018
C2CD5	9847	0.524999164	2	blue	0.337859882	0.150122303	0.067847188	0.445766432	1.861241811	0.062710036	0.47065605	0.242048834	0.008668056	0.197507285	2.835660112	0.004573109	-0.008794051	0.374443817	0.963213731	0.041489158	1.439742483	0.149940269	-0.217932137	-0.059648869	0.247307388	0.754199536	-1.05216854	0.292722231	0.058771132	0.112065856	0.757708496	0.555465278	0.641235881	0.521369441	-0.153234295	0.009837055	0.418844949	0.958854222	-0.541094022	0.588442778	0.00075293	0.107609578	0.996907178	0.571390319	0.406969661	0.684030271	-0.013278331	0.125347536	0.944479417
NKTR	4820	0.520798935	2	blue	0.015916969	-0.199434841	0.9334687	0.308932839	-0.669279383	0.503317276	0.352554501	0.280054693	0.056025767	0.133893411	2.454898655	0.014092431	-0.061754544	0.174046121	0.745801263	0.35766127	0.426559974	0.669699856	0.05751742	-0.051944462	0.762728682	0.78515599	0.020914805	0.983313617	-0.090010653	0.19645743	0.63619741	0.298106584	0.407055483	0.683967238	-0.045646198	0.110714581	0.810705752	0.560272509	0.245049998	0.806417719	-0.021488402	0.088584868	0.911901057	0.641573849	0.253359749	0.799990228	-0.203289114	-0.136589966	0.281280075
EEF1A1	1915	0.621583	2	blue	0.491530636	0.370202105	0.005806185	0.052483893	3.414622003	0.000638706	0.565238273	0.21972761	0.001135055	0.243337533	3.232296174	0.001227997	0.177074356	0.298253603	0.349226362	0.109406528	1.820549436	0.068675375	-0.175366861	-0.23977617	0.353967664	0.201878556	-1.577988296	0.114568299	0.27265677	0.278004059	0.144914859	0.13688504	2.114969497	0.034432547	-0.12933319	-0.290579483	0.495772724	0.119287539	-1.606146504	0.108241724	0.087189028	-0.024071879	0.652903546	0.899523924	0.231082307	0.81725086	0.043263525	-0.03775548	0.820422826
GSTP1	2950	0.386567009	2	blue	0.358477648	0.351438817	0.051746598	0.066676033	2.72717931	0.006387832	0.414406314	0.17174294	0.0227976	0.364156997	2.298805122	0.021516008	0.109017059	0.393211452	0.566338393	0.031584087	1.964539386	0.049467573	-0.309101864	-0.31287151	0.09649918	0.092294906	-2.406923799	0.016087526	0.187224912	0.051141086	0.321834269	0.788403437	0.900412845	0.367900588	-0.176958673	-0.25496344	0.349546375	0.173908945	-1.644666103	0.100038687	0.103910224	0.006703562	0.591671563	0.97195449	0.408256428	0.683085425	0.207048136	0.158859433	0.272286877
VEZF1	7716	0.599865427	2	blue	0.440621554	0.221242111	0.014810139	0.257878709	2.580922041	0.009853683	0.561920853	0.185111522	0.001231626	0.327425067	3.079034101	0.002076729	0.020804762	0.299907965	0.913105767	0.107359006	1.235593432	0.216609727	-0.255291092	-0.118758532	0.173337385	0.5319408	-1.423275169	0.154656402	0.248885893	0.227617799	0.184752912	0.226395346	1.818072971	0.06905298	-0.270509906	-0.07962887	0.148232812	0.675743806	-1.336563873	0.181365038	0.051029767	-0.006325512	0.792637696	0.973535565	0.163990128	0.869738916	0.046434364	-0.115082192	0.807497419
MYSM1	114803	0.50268106	2	blue	0.551063637	0.311701206	0.001599561	0.106377966	3.482014352	0.000497657	0.487954362	0.045970781	0.006229665	0.809384125	2.167823121	0.030172147	-0.11260783	0.442953197	0.553542544	0.014230135	1.357516218	0.174617244	-0.257038431	-0.291753629	0.170311696	0.117734404	-2.108112305	0.035021276	0.101287724	0.077237125	0.594327551	0.684980487	0.66985962	0.502947283	-0.068023117	0.000938996	0.720971535	0.996070797	-0.251399452	0.801505291	0.142953895	0.116927266	0.459433575	0.5383299	0.968380743	0.332854253	0.022177496	0.214314401	0.907395985
DDX42	11325	0.416737186	2	blue	0.408777286	0.242979459	0.024907139	0.212808138	2.518365322	0.011790096	0.541446103	0.049011419	0.002001802	0.797028783	2.451720788	0.014217493	0.110598108	0.203184722	0.560687758	0.281532513	1.186496684	0.23542621	-0.271893676	-0.276070739	0.146087993	0.139749883	-2.104050471	0.035374045	0.107285912	0.264215445	0.572554926	0.15827636	1.415600829	0.156892409	-0.101573216	-0.14976501	0.593283192	0.429579543	-0.945983608	0.344156947	0.041030002	0.102243511	0.832635309	0.590834309	0.534740211	0.592829512	0.087206139	0.04077549	0.646789803
KLHL28	54813	0.306776384	2	blue	0.592346769	0.244706791	0.000563368	0.209472657	3.44966774	0.000561277	0.529011169	-0.052487784	0.002649731	0.782961745	2.00640765	0.044812773	-0.056229583	0.296559028	0.767895354	0.111533923	0.933370001	0.350628964	-0.278741821	-0.065910921	0.135803173	0.729308314	-1.318275687	0.187411377	0.103763375	0.113043113	0.585297935	0.552000546	0.814433677	0.415396553	-0.052464273	0.09603866	0.783056662	0.613668868	0.163970966	0.869754	0.095320977	0.059215046	0.622816786	0.755933252	0.573120123	0.566563363	-0.135773257	0.21690319	0.474371419
PCID2	55795	0.700048916	2	blue	0.445888185	0.299700325	0.013527078	0.121279691	2.909136892	0.003624281	0.548597246	0.103978341	0.001695353	0.584516726	2.696716972	0.007002676	0.098017841	0.350696911	0.60634531	0.057423633	1.738268286	0.082163552	-0.162000797	-0.295914537	0.392395197	0.112351073	-1.752879791	0.079622643	0.129416568	0.159973692	0.495492569	0.398424484	1.090716072	0.275397836	-0.161846058	-0.14773734	0.392853591	0.435922781	-1.16780242	0.242886472	0.079861794	0.096787933	0.680478533	0.610891995	0.657341727	0.510961212	0.048333301	0.051488671	0.799780197
PPFIBP1	8496	0.542583476	1	turquoise	0.567380879	0.392964514	0.001076257	0.038581403	3.905713941	9.39E-05	0.527816052	0.117012949	0.002720605	0.538030152	2.636612765	0.008373836	0.08078513	0.286081597	0.671294837	0.125377804	1.404075274	0.160296436	-0.209164699	-0.211126809	0.267305954	0.262741737	-1.596371023	0.110405982	0.321948686	0.175917723	0.082742411	0.35243387	1.914181448	0.055596975	-0.190004958	-0.291811623	0.314570194	0.117658081	-1.844216848	0.065151544	0.143815256	0.053727543	0.456704509	0.777961026	0.733323715	0.463361014	0.015064597	0.063220035	0.937024325
SLC16A4	9122	0.879995722	4	yellow	0.19561648	0.187909808	0.30022086	0.338285386	1.427152386	0.153535975	0.311057089	0.503280146	0.094300818	0.004582977	3.275464068	0.001054885	0.093563441	0.299984591	0.62287938	0.107264871	1.509162251	0.131257324	-0.138097196	0.23217698	0.466768259	0.216977321	0.364826581	0.715240862	0.429014268	0.115980418	0.017998293	0.541647564	2.152173871	0.031383663	-0.128220725	0.024269439	0.499518272	0.898703492	-0.391587669	0.695362901	0.052770814	0.139873083	0.785723077	0.461001525	0.720883492	0.470981201	0.074807244	-0.130091782	0.694410253
ACVR2A	92	0.370262799	2	blue	0.417542721	0.138291463	0.021687324	0.482810145	2.165793104	0.030327001	0.372875496	0.265775752	0.042418221	0.155742517	2.484729134	0.012965004	-0.000268737	0.270960126	0.998875473	0.147532498	1.038800076	0.298897726	-0.377124818	0.138664507	0.039938714	0.464921963	-0.962129227	0.335984694	0.17498236	-0.024101348	0.355040608	0.89940154	0.571335395	0.567772313	0.061844968	0.166296784	0.745441247	0.379791751	0.859756872	0.389923077	0.099057511	0.06452466	0.609185278	0.734796408	0.606923104	0.543901945	0.041233846	0.131136523	0.828720977
ZNF140	7699	0.448244372	1	turquoise	0.533308761	0.375103919	0.002407874	0.049199444	3.647227257	0.000265085	0.500734942	0.078085217	0.004827335	0.681700058	2.351747852	0.018685436	-0.038859376	0.38483542	0.838451692	0.03573699	1.372606117	0.169874829	-0.200235999	-0.180369053	0.288723031	0.340186168	-1.441819698	0.149353244	0.12299437	0.09479431	0.517303003	0.61829212	0.818300675	0.413185521	-0.143620964	-0.112179473	0.448955817	0.555061949	-0.962632956	0.335731753	0.180993197	0.065740668	0.347424556	0.729981636	0.918753563	0.358224487	0.09559003	0.120140478	0.615334045
HNRNPA3	220988	0.397945844	2	blue	0.355521751	0.073732739	0.053848563	0.709239928	1.657292843	0.097460284	0.4453211	0.222446363	0.013660611	0.237407253	2.638156787	0.008335803	-0.055521377	0.380766227	0.770740783	0.037907609	1.292282275	0.196259408	-0.23055474	0.034393657	0.22029738	0.856814776	-0.749708568	0.453430246	0.06079731	0.117891428	0.749615621	0.534961506	0.670933724	0.502262751	-0.161851781	0.251623087	0.392836633	0.179811967	0.35118129	0.725452346	0.090899914	0.010342773	0.639104184	0.95674085	0.373612583	0.708692571	0.025047225	0.044864349	0.89547449
NPEPPS	9520	0.426588577	2	blue	0.37916663	0.09899339	0.038789359	0.616247609	1.851341617	0.064120422	0.501854544	0.053639778	0.004718508	0.778314752	2.265473447	0.023483642	-0.075918447	0.316785956	0.690092297	0.088077805	0.942918895	0.345722389	-0.258559203	-0.124130682	0.167708938	0.513410082	-1.45676927	0.145180081	0.041858251	0.241417088	0.82616619	0.198715767	1.078200038	0.280944495	-0.180661068	-0.041033748	0.33939182	0.829540052	-0.837093987	0.40253974	0.047259929	0.082467205	0.807661881	0.664842109	0.483039912	0.629067398	0.062446766	-0.004876747	0.743046574
HNRNPK	3190	0.651734925	2	blue	0.388205069	0.270730102	0.034016346	0.163487533	2.533987123	0.011277288	0.573900929	0.106210029	0.000913374	0.576433773	2.843406774	0.004463406	0.125249038	0.238805047	0.509592805	0.2037666	1.382230805	0.166900844	-0.170838074	-0.333170987	0.366727966	0.072001281	-1.94162372	0.052182669	0.206053217	0.21284617	0.274648833	0.258784263	1.590940481	0.111622971	-0.248629768	-0.306883669	0.185220055	0.099039882	-2.136685387	0.032623589	0.127273309	0.139596857	0.510587505	0.461896018	0.995938533	0.319280011	0.192658213	0.05422003	0.307733254
TIA1	7072	0.391347577	2	blue	0.342190094	0.12538345	0.064178609	0.524949467	1.788634541	0.073673691	0.450694053	0.141514577	0.012438553	0.455704861	2.34991677	0.018777609	-0.079238049	0.496208509	0.677250009	0.00528946	1.739343157	0.08197442	-0.193568631	-0.156347011	0.305408871	0.409342008	-1.323357013	0.18571668	0.107773897	0.180213398	0.57079948	0.340610044	1.086567361	0.277228056	-0.066975645	0.130892	0.72510203	0.490548321	0.241603425	0.809087468	0.09671166	0.092867131	0.617728763	0.625480576	0.704936544	0.480849727	0.014436325	0.178721435	0.939645892
PTN	5764	0.942261278	4	yellow	0.055868963	0.182949083	0.769343887	0.351420917	0.876403521	0.380810705	0.081992406	0.612858875	0.666661165	0.000317761	2.977102214	0.00290987	-0.036778291	0.348449685	0.846999394	0.059151174	1.223085002	0.221297593	-0.094067121	0.310959857	0.621000557	0.094409237	0.850335072	0.395138823	0.170568676	0.104320279	0.367495459	0.583275033	1.036265185	0.300078443	-0.060497164	0.052126343	0.750812833	0.784421271	-0.031420564	0.974934141	0.088008194	0.308266703	0.64984753	0.097449917	1.516401958	0.129417744	-0.050519753	0.059082257	0.790917407
VEGFC	7424	0.553605185	2	blue	0.390733525	0.210577444	0.032769699	0.282111964	2.314831226	0.02062217	0.343889751	0.306105731	0.062781696	0.099942771	2.524646496	0.011581472	0.181967695	0.502659461	0.33585129	0.00464157	2.757135377	0.00583102	-0.069310551	0.082185603	0.71590533	0.665920764	0.048452729	0.961355437	0.213385985	0.374541507	0.257549861	0.04143183	2.283950555	0.022374437	-0.142063436	-0.093687385	0.453941092	0.622416827	-0.886749728	0.375213659	0.186321463	0.040326001	0.333171237	0.832438527	0.843647925	0.398866175	0.006522701	-0.188650927	0.97271087
OXA1L	5018	0.63498424	2	blue	0.443204212	0.282001636	0.014168839	0.14598042	2.826907576	0.004699989	0.478373675	0.215408472	0.007495681	0.252959388	2.767738895	0.005644666	0.030258743	0.325822753	0.873883381	0.078904087	1.378485329	0.168053494	-0.258449602	-0.243412149	0.167895567	0.194916714	-1.918887663	0.054998552	0.076542674	0.038482298	0.687670819	0.839999168	0.431016463	0.6664564	-0.196837237	-0.156162911	0.297154782	0.409900658	-1.335365428	0.181756774	0.145314611	0.074404914	0.451974637	0.695975963	0.816639619	0.414134407	0.180374675	0.140011455	0.340170864
UTP11	51118	0.404984352	2	blue	0.522632464	0.285153515	0.003047271	0.141336111	3.227437835	0.001249042	0.635955928	-0.05416738	0.000158751	0.776188961	2.608434217	0.009095749	0.014057426	0.209507224	0.941227213	0.266505491	0.848287026	0.396278141	-0.222245006	-0.394615745	0.237843122	0.030927762	-2.4069032	0.016088434	0.157469153	0.05961588	0.405946155	0.754331334	0.817466405	0.41366194	-0.198852839	-0.210981935	0.292135833	0.26307699	-1.555544236	0.119816508	0.168183004	0.040563972	0.383159254	0.831463708	0.775730841	0.437907926	0.209064373	0.189258792	0.267540704
GSTM3	2947	0.616829036	2	blue	0.30381369	0.225146396	0.102639024	0.249357745	1.999743291	0.045527991	0.258263804	0.4045219	0.168212281	0.026605707	2.594057569	0.00948506	0.260299935	0.432795354	0.164764526	0.016902725	2.730516887	0.006323509	-0.307867608	-0.022746253	0.097906732	0.905031592	-1.275673952	0.2020708	0.268156013	0.003454173	0.15193337	0.985546805	1.041415839	0.297682595	0.013480821	0.023232889	0.943634068	0.903009217	0.137388826	0.890723463	0.049956153	0.110675544	0.796909302	0.560411669	0.599516869	0.548828265	0.153691834	0.07892744	0.417440468
ICK	22858	0.347418899	2	blue	0.625338765	0.279331703	0.000219898	0.149999722	3.779984693	0.000156838	0.432250711	-0.006683074	0.017057038	0.972040172	1.7061137	0.087986912	0.117027698	0.403721825	0.537978564	0.02693538	2.041650136	0.041186248	-0.301694176	-0.124785569	0.105180651	0.511173052	-1.634437384	0.102167044	0.133872199	0.135112912	0.480638528	0.476543515	1.012585558	0.311258161	0.001555394	0.075727938	0.993491543	0.690831911	0.289711266	0.772037137	0.065352742	0.015158147	0.736256394	0.936634025	0.297184976	0.766325291	-0.094016033	0.268070815	0.62119102
FUBP3	8939	0.550697541	2	blue	0.506426315	0.184472539	0.004295612	0.347355009	2.760342082	0.005774087	0.567520264	-0.028557944	0.001072526	0.880920727	2.302210554	0.021323301	0.078046279	0.30930172	0.681850549	0.09627271	1.489098826	0.136461347	-0.247073635	-0.207625283	0.188076025	0.270922759	-1.732320555	0.083216504	0.138052046	0.14010836	0.466915362	0.460240358	1.047571773	0.294835948	-0.170384017	-0.131560536	0.368022082	0.488316306	-1.138921885	0.254735737	0.086319717	0.094287373	0.656152653	0.620179706	0.671792267	0.501715952	0.094879899	0.108947542	0.61797366
TFPI	7035	0.363347627	2	blue	0.579497969	0.208744986	0.000791191	0.286417334	3.239746806	0.001196359	0.379559451	0.041923709	0.038571313	0.825898464	1.651916092	0.098551657	0.062360536	0.168750725	0.743389557	0.372699341	0.871140351	0.383677524	-0.236160412	0.021775811	0.208969726	0.909066308	-0.819140661	0.412706166	0.244726885	0.033252852	0.192440856	0.861517943	1.059117699	0.289546181	-0.057948631	0.012709478	0.761000926	0.946854554	-0.169510043	0.865395473	0.133102721	0.062564727	0.491249218	0.742577461	0.726371716	0.467610925	0.015158348	0.056594549	0.936633189
PSMB9	5698	0.425114076	0	grey	-0.064321599	0.103307862	0.735601394	0.600881037	0.132813333	0.894341009	0.364220891	0.433188502	0.047848304	0.016792056	3.163791605	0.001557283	0.030418488	0.266994676	0.873222881	0.153783401	1.137661711	0.255261767	-0.062102796	0.007330311	0.744415014	0.969333546	-0.205238802	0.837385555	0.124023732	0.284146679	0.513775868	0.128067024	1.559720304	0.118825992	-0.099098202	-0.164477103	0.602363313	0.385101284	-0.993070895	0.320675406	0.198382545	0.099546517	0.302246038	0.600714191	1.112405174	0.265963981	0.29861359	-0.095483215	0.108958526
TPM3	7170	0.357020959	2	blue	0.111856091	0.172012177	0.556210277	0.381435336	1.046712417	0.295232235	0.54116683	0.043380253	0.002014686	0.819946166	2.429127756	0.015135198	0.093631362	0.007608168	0.622625887	0.968171701	0.379833382	0.704069101	-0.197719012	-0.210622221	0.294952455	0.26391061	-1.549719699	0.121208808	0.274034824	0.100343641	0.142813631	0.59778675	1.428952177	0.153017979	-0.092685643	-0.279633058	0.626159287	0.134504586	-1.42271429	0.154818996	-0.194423863	0.316231471	0.312190898	0.088666066	0.501651885	0.615912415	-0.018880675	0.055349341	0.921115938
NOTCH2	4853	0.517258477	2	blue	0.543957689	0.2161295	0.001889112	0.269320804	3.073262161	0.002117324	0.557774698	0.034533518	0.001362337	0.856238502	2.485000486	0.012955126	0.080414284	0.177923771	0.672720572	0.346882011	0.974425068	0.329845528	-0.281692819	-0.197086367	0.131538143	0.296531503	-1.830490626	0.067176607	0.13544574	0.17361024	0.475448089	0.35888528	1.16616223	0.24354886	-0.127002494	-0.22848181	0.503636154	0.22458971	-1.348040889	0.177645232	0.127084333	0.142469977	0.511220623	0.452637015	1.006201181	0.314318804	0.120562063	0.140472837	0.525684173
SNAI2	6591	0.37238747	0	grey	0.461274612	0.055597408	0.010298184	0.778711812	2.067488358	0.03868816	0.288131098	0.163222833	0.122574937	0.38878587	1.725738161	0.084394529	0.116455617	0.122142455	0.539981309	0.520231046	0.8970315	0.369702108	-0.410568369	0.077629074	0.024219265	0.68346372	-1.341418048	0.179784761	0.314346055	-0.077595449	0.09068873	0.683593798	0.926468004	0.354202818	0.000611408	-0.065605532	0.997441574	0.730516211	-0.243538835	0.807588005	0.151898907	0.287685768	0.431516275	0.123179994	1.670150545	0.094889582	0.261809825	0.253949317	0.16224053
TPRKB	51002	0.397593029	2	blue	0.534956625	0.185428445	0.002320334	0.344818261	2.910403032	0.00360963	0.605620719	-0.020561982	0.000390655	0.91411604	2.549608096	0.010784407	0.061552925	0.332944898	0.746604182	0.072206445	1.525726291	0.127078044	-0.228014339	-0.208410262	0.225565432	0.269074537	-1.659809508	0.09695278	0.073638016	-0.007270202	0.698963823	0.969584899	0.248824792	0.803496313	-0.150159698	0.071823457	0.428350747	0.706050909	-0.296924724	0.76652398	0.141171537	0.046387647	0.465107904	0.807687499	0.695876262	0.486506324	0.139904644	0.183538407	0.46089938
EEF1G	1937	0.609643864	2	blue	0.394263845	0.380530298	0.031091182	0.045755014	3.004338308	0.002661592	0.405393308	0.226569567	0.026250394	0.228599079	2.471950585	0.013437809	0.136790652	0.441455982	0.47103495	0.014600352	2.288739385	0.022094499	-0.225975367	-0.29540015	0.229854677	0.113006457	-1.999603812	0.045543062	0.252497532	0.211760033	0.178253244	0.261279669	1.77014788	0.076702509	-0.216956012	-0.265487145	0.24948352	0.15620899	-1.842624079	0.065383916	0.156268776	0.058804606	0.418223224	0.757574589	0.799192391	0.424178863	0.228285906	0.096628589	0.22499826
SEC24D	9871	0.412125319	1	turquoise	0.432905029	0.46214065	0.016871791	0.013289773	3.537015006	0.000404677	0.373216343	0.093376878	0.042214904	0.623575887	1.817713855	0.069107879	-0.064655114	0.346638177	0.734279401	0.060573212	1.110794416	0.266656851	-0.372757102	-0.237137848	0.042489026	0.2070362	-2.369818129	0.017796837	0.272662761	-0.046865836	0.144905676	0.805742346	0.871200047	0.383644934	-0.091645639	-0.223608963	0.63005434	0.234901047	-1.19491823	0.232118979	0.200808246	0.276323778	0.296251672	0.139372463	1.809479926	0.070376476	0.231150718	0.328528258	0.219073681
PACSIN2	11252	0.288054866	1	turquoise	0.511923027	0.438713219	0.003830506	0.019521451	3.812182623	0.000137745	0.582974539	0.010094576	0.000722729	0.957778021	2.533295745	0.011299557	-0.012620951	0.330759789	0.947224222	0.074212724	1.238711282	0.215452439	-0.187645422	-0.318000281	0.320728913	0.086799905	-1.943103958	0.052003599	0.307046018	0.194997726	0.098852234	0.301782518	1.926234761	0.054075067	-0.358519878	-0.498527103	0.051717046	0.005048239	-3.451793575	0.000556874	0.199810469	0.008554323	0.298708219	0.964215891	0.776169725	0.437648779	0.201192459	0.125263436	0.286377983
EIF3L	51386	0.708496984	2	blue	0.335760001	0.238117319	0.069683902	0.222389978	2.182329754	0.029085205	0.433502065	0.395226505	0.01670422	0.030645784	3.300815954	0.000964041	0.147940074	0.348033943	0.435286272	0.059475194	1.916621879	0.055285986	-0.148721863	-0.128649832	0.432836506	0.498071837	-1.044670182	0.29617543	0.224857929	0.180302643	0.23222846	0.340366973	1.538054624	0.12403526	-0.165250868	-0.164523231	0.382838344	0.384966163	-1.245270232	0.213032434	0.091514758	0.071791541	0.636828997	0.706175779	0.606272391	0.544333889	0.110637145	-0.090539999	0.560548566
HOXB2	3212	0.493250227	2	blue	0.421418208	0.01744736	0.020377221	0.929781271	1.744471564	0.081076896	0.443195137	0.268656809	0.014171051	0.151140557	2.812287867	0.004919046	0.070775871	0.322621318	0.710153487	0.082065926	1.517109676	0.129238996	-0.263573233	0.015064774	0.159327796	0.937023586	-0.953668512	0.340251464	0.124679874	0.178922875	0.511533773	0.344136674	1.145701996	0.251918478	-0.105405253	0.076709645	0.579342839	0.687023625	-0.108274569	0.913777895	0.111108755	0.016478655	0.566102402	0.931126336	0.471595177	0.63721577	0.121246225	-0.066103393	0.523320093
MAPK10	5602	0.640278518	2	blue	0.459985562	0.155479418	0.010541107	0.429508909	2.425872815	0.015271621	0.48416567	0.177859234	0.006706669	0.347059795	2.649775612	0.008054525	0.119029643	0.222363922	0.530998016	0.237585645	1.293634032	0.195791861	-0.269114853	-0.040031065	0.150418035	0.833647032	-1.182220763	0.237118116	0.07302906	0.228540133	0.70133948	0.224468175	1.144228422	0.252528919	-0.142086671	-0.065847056	0.453866506	0.729560867	-0.78199544	0.434217253	0.06731119	0.174085536	0.728643083	0.357550713	0.905762445	0.365061603	0.061711971	0.004609082	0.745970783
CSNK1A1	1452	0.717841335	2	blue	0.473288062	0.21986384	0.008251964	0.26093156	2.730218648	0.006329233	0.652765716	0.032216684	9.24E-05	0.865793758	3.039462987	0.002370003	0.130331728	0.196643708	0.492422862	0.297639529	1.235929829	0.216484648	-0.170404537	-0.267173232	0.367963542	0.15349791	-1.668407075	0.095234945	0.200672083	0.194940245	0.287652327	0.30192785	1.500031256	0.133606306	-0.187690422	-0.261478837	0.320610767	0.162791449	-1.712321965	0.086837351	0.076249256	0.176598721	0.694226314	0.350543238	0.948475067	0.34288766	0.108519905	0.069170231	0.56812053
NAP1L1	4673	0.594817219	2	blue	0.451600055	0.428025673	0.012241786	0.023071849	3.470553008	0.000519388	0.484688321	0.06275993	0.006639077	0.741801364	2.214824089	0.026772141	0.126975673	0.372933343	0.503727006	0.04238366	1.943756433	0.05192483	-0.219685169	-0.304543795	0.243430879	0.101774294	-2.01243399	0.044174208	0.180438001	0.21928836	0.339998512	0.244304795	1.516657585	0.129353158	-0.145942995	-0.248726887	0.441578401	0.185042823	-1.500583803	0.133463243	0.07295772	0.14542615	0.706835793	0.443214788	0.816561101	0.414179292	0.06798645	0.195756001	0.721115995
PAXBP1	94104	0.669959864	2	blue	0.181440324	-0.046441765	0.337277579	0.814465675	0.518919315	0.603817008	0.409166815	0.384647468	0.024756195	0.035834991	3.143414456	0.001669892	-0.119548064	0.25625115	0.529197453	0.171670287	0.531200941	0.595279541	-0.028420108	0.060577556	0.881491444	0.750492113	0.120571374	0.904030544	-0.068804497	0.089053281	0.717895313	0.639805551	0.07624165	0.939226847	-0.084155919	0.192616491	0.658387437	0.307840039	0.414192576	0.678733078	0.02858475	0.039321114	0.882980269	0.836557586	0.252257732	0.800841857	-0.123083467	-0.184353891	0.516997242
FEZ1	9638	0.315651295	1	turquoise	0.552808053	0.301711582	0.001534684	0.118680794	3.451642167	0.000557186	0.360492356	0.128009433	0.050351489	0.500231271	1.893904532	0.058237683	0.302545463	0.356727742	0.104154215	0.052982985	2.564721489	0.010325865	-0.242162943	-0.052653009	0.197289547	0.782294797	-1.121645137	0.262013352	0.460864526	0.264841296	0.010374949	0.157256497	2.880014184	0.003976573	-0.022223609	-0.284176877	0.90720426	0.12802473	-1.176554184	0.239373494	0.175696146	0.084626827	0.361950949	0.656591773	0.969720946	0.332185607	0.220440612	0.032329456	0.241772869
RNF114	55905	0.485435871	1	turquoise	0.528991707	0.326917277	0.002650872	0.089501577	3.426504256	0.000611404	0.567442392	-0.035907622	0.001074609	0.850580631	2.274252086	0.022950834	0.070861061	0.371709254	0.709819564	0.043119815	1.726344386	0.084285475	-0.274915399	-0.271483677	0.141482573	0.146721129	-2.097716209	0.035930222	0.159008722	0.181452006	0.401313051	0.337245944	1.286581095	0.198240336	-0.177388966	-0.30019478	0.348356945	0.107006967	-1.829742265	0.067288488	0.121760597	0.065507704	0.529213945	0.730903282	0.695066657	0.487013529	0.188910269	0.168988968	0.317418288
BAG2	9532	0.463064688	2	blue	0.498926266	0.216827973	0.005007674	0.267738589	2.844356219	0.004450127	0.537871475	0.120401582	0.002172216	0.52623945	2.702016428	0.006892036	-0.01274645	0.335542459	0.94670017	0.069876365	1.258370945	0.208257635	-0.21155391	-0.044293642	0.261755008	0.816218494	-0.969538805	0.332276429	0.174148208	0.12768178	0.357374957	0.501337934	1.138675957	0.254838334	-0.210483318	-0.014431951	0.264232972	0.939664149	-0.853509348	0.393376906	0.202653953	0.168409829	0.291741211	0.373679934	1.391242759	0.164151825	0.129820186	0.161567501	0.494137532
IGF1R	3480	0.489590057	1	turquoise	0.56934655	0.326630463	0.001024672	0.089799666	3.64165699	0.000270889	0.460259799	0.046549265	0.010489027	0.807029954	2.036298981	0.041720342	0.006173018	0.310031531	0.97417335	0.095449126	1.22259923	0.221481104	-0.309270606	0.004705869	0.096307942	0.98031024	-1.178744676	0.23849986	0.202686798	0.131792047	0.282738575	0.487544577	1.265039452	0.205857186	-0.139530844	-0.123427611	0.462109919	0.51581705	-0.989695531	0.32232296	0.133814195	0.021130966	0.488914697	0.911748552	0.573707913	0.566165473	0.047723791	-0.01397382	0.802255252
ARHGAP17	55114	0.409951985	1	turquoise	0.42833833	0.393311937	0.018200204	0.038394715	3.212025856	0.001318025	0.540216735	0.057896297	0.002059054	0.761210555	2.478558865	0.013191434	0.073180053	0.311247003	0.700750166	0.094089327	1.478840281	0.139183007	-0.252544305	-0.395961077	0.178170139	0.030309411	-2.533021486	0.011308402	0.195717953	0.070568181	0.299965242	0.710967793	1.006362557	0.314241198	-0.172113983	-0.264894637	0.363105852	0.157169792	-1.665821423	0.095748988	0.215053619	0.036695453	0.262573876	0.847339995	0.940051619	0.347191084	0.244607601	0.151062443	0.192664582
GULP1	51454	0.312559523	2	blue	0.567749915	0.404339748	0.001066403	0.032834301	3.9565157	7.61E-05	0.392031695	0.01461203	0.032144153	0.938912673	1.604465716	0.108611436	0.044188247	0.437760664	0.816648426	0.015548552	1.921993137	0.054606621	-0.284938478	-0.138642353	0.126961476	0.464993989	-1.618602906	0.10553273	0.170937137	0.157134513	0.36644598	0.406957181	1.238784742	0.215425226	-0.08066977	0.141507839	0.671738223	0.455726537	0.230555114	0.817660442	0.051965921	-0.041433608	0.788917789	0.827903451	0.035987961	0.971291959	-0.090412074	0.201824605	0.634686955
RASSF1	11186	0.27419138	1	turquoise	0.647237073	0.525452334	0.000110789	0.004086375	4.988128934	6.10E-07	0.557120598	-0.132464364	0.001384024	0.485306983	1.853619545	0.063793609	0.150227992	0.265971243	0.42813832	0.155427115	1.586077434	0.112721745	-0.195058634	-0.373599796	0.301628567	0.041987105	-2.208292106	0.027223917	0.260512274	0.10647308	0.164407892	0.575484319	1.397644048	0.162219984	-0.193627434	-0.398373413	0.305259121	0.029225785	-2.311660219	0.020796415	0.125929755	0.055111967	0.515097134	0.772387041	0.671584114	0.501848494	0.172176046	0.208593255	0.362930206
PLEKHA2	59339	0.408456752	1	turquoise	0.477559312	0.22258758	0.007612679	0.254921088	2.76119343	0.005759056	0.476607144	0.010755719	0.007751434	0.955015383	1.98061302	0.047634688	0.006030206	0.321129581	0.974770653	0.083571966	1.268183666	0.204732369	-0.419469367	0.075742625	0.021027624	0.690774883	-1.388753344	0.164907767	0.267256446	0.164373053	0.15336499	0.385406175	1.645523994	0.099861799	-0.104595384	-0.182083912	0.582276876	0.335537472	-1.081775105	0.279352471	0.15749875	0.085860368	0.414523137	0.65189694	0.90559784	0.365148752	0.235319212	0.168621929	0.210643625
RB1	5925	0.395888043	2	blue	0.595650038	0.195488823	0.000515075	0.318798785	3.282226222	0.001029909	0.566873057	-0.088947333	0.001089947	0.640205346	2.071831133	0.038281192	0.109726172	0.295156828	0.563800845	0.113317467	1.550451574	0.121033168	-0.239684333	-0.047071989	0.202056587	0.804904118	-1.090865172	0.275332214	0.185032492	0.160862099	0.327635282	0.395775603	1.307560277	0.191022497	-0.005755968	-0.093807457	0.975917681	0.621968863	-0.373567499	0.708726118	0.077797083	0.225509361	0.688324014	0.230842628	1.144958532	0.252226335	0.05913271	0.238596746	0.756262429
CTSF	8722	0.384494594	1	turquoise	0.527614197	0.348818596	0.002732736	0.06887403	3.508503029	0.000450636	0.390718769	0.15952105	0.032776866	0.399777957	2.146002234	0.0318728	0.196532948	0.283528344	0.297917183	0.128935278	1.835800534	0.066387162	-0.286677098	-0.25034464	0.124558586	0.182108026	-2.060614926	0.039339792	0.275422133	0.032994132	0.140720702	0.862585213	1.181345028	0.237465686	-0.195679248	-0.299942589	0.300062724	0.107316463	-1.899610664	0.057484232	0.065789485	0.036274305	0.734556447	0.84907203	0.377861259	0.705533663	0.117942056	0.112185032	0.534784911
DCTD	1635	0.626816663	2	blue	0.469473052	0.344833932	0.008860765	0.072323424	3.202421349	0.001362775	0.54759356	0.098476116	0.001735738	0.604654841	2.67054827	0.007572748	0.129306978	0.268864694	0.495860811	0.150812329	1.517895471	0.129040752	-0.217043053	-0.356843714	0.249288962	0.052900331	-2.221853198	0.026293228	0.214023174	0.162236579	0.256097768	0.391697315	1.425821256	0.153919944	-0.17174749	-0.265662656	0.364144096	0.155925194	-1.66749956	0.095415112	0.125487856	0.160495657	0.516584616	0.396866967	1.069272331	0.284946974	0.193294731	0.13653104	0.306107001
RTCB	51493	0.571841161	2	blue	0.472294406	0.401082777	0.008407021	0.034404357	3.451680689	0.000557107	0.542478661	0.121882354	0.001954787	0.521126623	2.73198058	0.006295485	0.061646167	0.362172046	0.746232826	0.049211281	1.650475169	0.098845788	-0.266635563	-0.330567022	0.154358736	0.07439176	-2.307491612	0.021027429	0.120173214	0.061944467	0.527030113	0.745045158	0.683902593	0.494036676	-0.192389215	-0.214490857	0.308422145	0.25503539	-1.544148702	0.122552313	0.16094435	0.138600813	0.404255642	0.465129062	1.118490404	0.263357603	0.168798486	0.219486502	0.372562074
RNASEL	6041	0.343027577	1	turquoise	0.519983791	0.266551385	0.003226851	0.170341368	3.141230995	0.001682393	0.514341819	0.005487987	0.003639956	0.977038584	2.148099012	0.031705891	0.086123531	0.223770932	0.650897026	0.234553302	1.174729754	0.240102852	-0.379843598	-0.120571409	0.038414204	0.525651844	-1.949544524	0.051230431	0.271905245	0.084738386	0.146070157	0.656166651	1.361447364	0.173372357	-0.116380324	-0.09162827	0.540245157	0.630119473	-0.78124335	0.434659382	0.198047835	0.114937779	0.303079102	0.545311996	1.16938515	0.24224849	0.18289326	0.190658794	0.333356965
EMC4	51234	0.409483379	2	blue	0.31756861	0.237621222	0.087252544	0.22338371	2.104233408	0.035358092	0.538486642	0.132833428	0.002142025	0.484080907	2.752530918	0.005913656	0.099164975	0.348502054	0.60211757	0.059110457	1.733246715	0.083051827	-0.17691716	-0.333121682	0.349661258	0.072045984	-1.96487127	0.049429139	0.058360371	0.161683886	0.759352238	0.393334332	0.828934506	0.407141468	-0.193864587	-0.204268779	0.304655642	0.278918155	-1.509881324	0.131073709	0.098214228	0.075169301	0.612250772	0.693002317	0.64381849	0.519693142	0.150726107	0.122121567	0.426590709
RFK	55312	0.592329732	2	blue	0.580913627	0.344372499	0.000762656	0.072731313	3.7784189	0.000157827	0.561449941	-0.005454581	0.001245899	0.977178316	2.355348785	0.018505327	-0.014277994	0.283977409	0.940306656	0.128304282	1.039148511	0.298735672	-0.283062424	-0.194498257	0.129592365	0.303046834	-1.825989395	0.067851859	0.116390218	0.081443536	0.540210482	0.668766319	0.742885224	0.457551172	-0.073120133	-0.007233837	0.70098401	0.969736963	-0.301146656	0.763302665	0.190720692	0.065290849	0.321675723	0.731761528	0.954083453	0.340041401	0.091598767	0.224811843	0.630230116
ZNF423	23090	0.426690494	2	blue	0.621438684	0.189914491	0.000247124	0.333062516	3.414639442	0.000638665	0.458792786	0.000379294	0.010770157	0.998412851	1.856462366	0.063387682	0.101925906	0.197693924	0.591994111	0.295014972	1.13227278	0.25751977	-0.307467417	0.057624319	0.098366424	0.762300261	-0.973047059	0.330529914	0.209392021	0.138241953	0.266774541	0.466296787	1.315822044	0.188233779	-0.145678092	-0.064542302	0.442416703	0.734726484	-0.790814618	0.429052179	0.15274582	0.040831523	0.4289221	0.830368015	0.718513366	0.47244081	0.123081962	0.114834384	0.517002406
PPP1R8	5511	0.379822142	2	blue	0.489533557	0.308186405	0.006039536	0.110593047	3.151971278	0.001621722	0.534048418	0.037748181	0.002368234	0.843013559	2.3705571	0.0177613	0.009681834	0.352262371	0.959502939	0.056243808	1.413248035	0.157582807	-0.244641744	-0.280935988	0.192600525	0.132622501	-2.014521079	0.043954854	0.127793366	0.166524251	0.500960912	0.379131047	1.109721591	0.267119016	-0.209818954	-0.248223646	0.265778351	0.185962469	-1.74548648	0.080900224	0.151200731	0.062979737	0.433661289	0.740927741	0.795800474	0.426148016	0.146124654	0.181485889	0.441004029
CREBBP	1387	0.52497465	1	turquoise	0.625072804	0.4260217	0.000221667	0.0237929	4.384332507	1.16E-05	0.567217704	-0.026125613	0.00108064	0.891000249	2.309648818	0.020907605	0.017536894	0.40681415	0.926714777	0.025679369	1.681225043	0.092719211	-0.307654338	-0.210367176	0.098151509	0.264502706	-1.988720597	0.046732051	0.225971036	0.111824907	0.229863845	0.556321069	1.28052294	0.200361282	-0.136609819	-0.098429177	0.471627083	0.604827895	-0.883847523	0.376778528	0.172579993	0.035405021	0.370661627	0.852649261	0.773038491	0.439499601	0.144492867	0.195323312	0.446177939
EDIL3	10085	0.374722405	1	turquoise	0.530884931	0.150536557	0.002541819	0.444497636	2.759652386	0.005786289	0.319433663	0.082274447	0.085309737	0.665580381	1.547089778	0.121841598	-0.063727562	0.228099631	0.737957882	0.225387194	0.629982231	0.52870621	-0.208421684	-0.040798891	0.269047705	0.830501634	-0.94417857	0.345078404	0.145111522	-0.221704235	0.444212534	0.239016353	-0.296730603	0.766672191	-0.078083809	-0.121430915	0.681705502	0.522682793	-0.749364884	0.45363731	0.140636349	0.288655105	0.466818875	0.1218658	1.631819489	0.102717518	-0.015123802	0.283160359	0.936777313
RNF7	9616	0.484373207	2	blue	0.409847812	0.169502303	0.024494103	0.388525974	2.246328747	0.024682959	0.597362413	0.02154288	0.000491505	0.910035079	2.658755538	0.007842985	0.078292349	0.320832847	0.680899731	0.083874051	1.537926529	0.12406658	-0.178914661	-0.210276445	0.344159192	0.264713549	-1.47541706	0.140100451	0.138464899	0.144905589	0.465571142	0.444866244	1.067468337	0.285760404	-0.157711215	-0.088244588	0.40521571	0.642859643	-0.926110258	0.354388684	0.094411984	0.067998195	0.626151699	0.721069721	0.602747187	0.546676885	0.153402665	0.117074339	0.418327809
TSPAN9	10867	0.27296178	1	turquoise	0.564896891	0.26864849	0.001144678	0.166876869	3.387638761	0.00070497	0.402734366	0.074726111	0.027346851	0.694725889	1.877466592	0.060454172	0.140056218	0.244489705	0.460408988	0.192885881	1.461216885	0.143955931	-0.218073434	-0.204716301	0.246993432	0.277843458	-1.606228757	0.108223657	0.258460219	0.087284282	0.167877482	0.646493731	1.316931163	0.1878617	-0.066347408	-0.316963448	0.727582997	0.087890132	-1.476880081	0.139707785	0.144298751	-0.128997772	0.455176414	0.496900545	0.048544241	0.961282507	0.03201651	-0.137230236	0.866620218
PHF11	51131	0.169098055	2	blue	0.625064114	0.272508923	0.000221725	0.160630132	3.751670391	0.00017566	0.598989993	-0.255994094	0.000469987	0.172115537	1.607991109	0.107837126	0.029540984	0.228161189	0.876852113	0.225258613	0.9795599	0.327303407	-0.431048285	-0.373410569	0.017401859	0.042099397	-3.193743725	0.001404407	0.174737749	0.088029481	0.355724199	0.643672973	0.990818666	0.321774133	-0.031694705	-0.155949876	0.867949153	0.410547643	-0.706942115	0.47960245	0.014526823	0.093278209	0.940380201	0.623944382	0.403411369	0.686645624	0.062629978	0.275841538	0.742318004
AIP	9049	0.46505594	1	turquoise	0.540734876	0.463725368	0.002034754	0.012936389	4.074582584	4.61E-05	0.453516662	0.085973068	0.01183411	0.651468651	2.152592388	0.031350727	0.157264911	0.41318087	0.406563049	0.023243888	2.237592942	0.025247612	-0.248716476	-0.307065166	0.185061816	0.09883012	-2.137780959	0.032534525	0.287510541	0.130319889	0.123418672	0.492462514	1.597371919	0.110182828	-0.204259932	-0.341111599	0.278939428	0.065077501	-2.104771769	0.03531118	0.162385889	0.0263751	0.400003	0.889965588	0.700682242	0.483501341	0.245255408	0.139830025	0.191451747
SRI	6717	0.368863698	1	turquoise	0.449052268	0.352806608	0.01280186	0.065550444	3.138309448	0.001699254	0.538790353	-0.058416231	0.002127254	0.759128641	2.03533733	0.041816942	0.148318972	0.295651954	0.434098036	0.112685276	1.699346632	0.089253891	-0.173819101	-0.380280684	0.358298461	0.038173536	-2.155156558	0.031149585	0.157761943	0.100222101	0.405062728	0.598232709	0.971522752	0.331288029	-0.161346179	-0.201791025	0.394336507	0.284916624	-1.374563144	0.169266921	0.115009168	0.095458946	0.552460694	0.615820943	0.782714268	0.433794921	0.18437092	0.235739441	0.329398279
PEAR1	375033	0.277600112	3	brown	0.513550424	0.211474878	0.003701384	0.280018586	2.897705704	0.003759031	0.386925955	0.055778162	0.034661443	0.769708735	1.736188043	0.082530591	0.082965571	0.195920532	0.662934764	0.29945534	1.053813147	0.291968473	-0.034647896	-0.18037287	0.855767277	0.340175776	-0.812051312	0.416762189	0.007814843	0.029448754	0.96730754	0.877233706	0.139460076	0.889086602	0.022370049	-0.054353115	0.90659543	0.775440986	-0.119856333	0.904596957	0.113441203	0.041415005	0.557926332	0.827979578	0.573660936	0.566197267	-0.089553197	0.045059056	0.637920458
RRAGA	10670	0.484283798	2	blue	0.433589564	0.21293704	0.016679778	0.276629233	2.51697042	0.011836877	0.576461281	-0.009616127	0.000855573	0.959777555	2.42283566	0.015399892	0.037232171	0.342664279	0.845133674	0.063786471	1.475550815	0.140064517	-0.176909714	-0.226726672	0.349681865	0.228267877	-1.53230893	0.125446218	0.118914018	0.126855152	0.531400001	0.50413535	0.924270135	0.355345688	-0.17598192	-0.153886398	0.352255382	0.416844026	-1.245791657	0.212840893	0.143508585	0.111264543	0.457675154	0.558313691	0.948993998	0.342623664	0.167628971	0.168391856	0.375931769
SLFN11	91607	0.542597036	2	blue	0.426069987	0.209240209	0.018891527	0.285249712	2.468507409	0.013567784	0.488672916	0.24381395	0.006142532	0.194157728	2.930243682	0.003386963	-0.111008719	0.278192858	0.559224478	0.136607585	0.651999392	0.514401565	-0.326745332	-0.05234858	0.078010533	0.783523776	-1.465145839	0.142881133	0.221611921	-0.022170532	0.239217016	0.907424941	0.76021679	0.447125011	-0.142735058	-0.135367494	0.451787779	0.475705499	-1.047364575	0.294931463	0.188756828	0.148900695	0.326776908	0.43227719	1.263262804	0.206494749	0.148463128	0.052519338	0.433646426
PBX1	5087	0.54737581	2	blue	0.409960076	-0.08012791	0.024451116	0.685243115	1.340202406	0.180179549	0.416867281	0.293483532	0.02192259	0.115473518	2.792280156	0.005233802	0.05172073	0.19010561	0.786060019	0.314309124	0.913763839	0.360840951	-0.298226768	0.353447135	0.109439979	0.055363642	0.231254665	0.817116964	0.204579459	0.10828266	0.278171793	0.568971871	1.183173011	0.236740587	-0.075292862	0.234007174	0.692522058	0.213272703	0.609848922	0.541961891	0.090946306	0.077161466	0.638932403	0.68527341	0.624370775	0.532384114	0.108737932	-0.197023604	0.567338661
MAN1C1	57134	0.512721069	4	yellow	0.328513405	0.515146688	0.076319866	0.005027337	3.330627882	0.000866504	0.261298048	0.418351024	0.163092929	0.021408511	2.668522424	0.007618569	0.020859737	0.466116508	0.912877021	0.009427333	1.967962576	0.049072344	-0.268186283	0.005182257	0.151885365	0.978317436	-1.00922309	0.312867656	0.456429012	0.054624374	0.01123644	0.774348944	2.048445408	0.040516376	-0.266504298	-0.049497973	0.154569421	0.795056087	-1.207191574	0.227358375	0.218414577	0.085307939	0.255007695	0.653997875	1.135616541	0.256117083	0.269154162	0.23581779	0.150356145
APPL1	26060	0.573992782	2	blue	0.54053374	0.255651366	0.002044157	0.189166201	3.206035323	0.001345775	0.514316401	0.077234641	0.003641915	0.684990101	2.416997577	0.015649121	0.02130457	0.35927084	0.911026351	0.05119374	1.486770826	0.137075349	-0.348880542	-0.180512403	0.058816836	0.339796082	-2.045492579	0.04080632	0.156202993	0.106853287	0.40977899	0.574113244	0.990622902	0.32186975	-0.131531365	-0.061488492	0.48841359	0.746860831	-0.725372734	0.468223395	0.112201561	0.062585035	0.562264977	0.742496709	0.648476248	0.516676968	0.105910948	0.188562754	0.577514114
NAPEPLD	222236	0.700183086	2	blue	0.429290035	0.070788659	0.017916452	0.72038067	1.973177744	0.048475315	0.503893494	0.312303119	0.0045257	0.092919768	3.2837026	0.00102453	-0.02225067	0.420684985	0.907091746	0.020619952	1.594955048	0.110722288	-0.270943913	0.172936382	0.147557676	0.360782445	-0.386102528	0.699420737	0.210203811	0.078705843	0.264882417	0.679303065	1.093512609	0.274168796	-0.020313112	0.20621664	0.915151795	0.274259958	0.706802087	0.479689478	0.036527699	0.056944781	0.850784516	0.765024835	0.347569691	0.728163372	0.039871113	0.078067635	0.834302595
CFDP1	10428	0.249198109	1	turquoise	0.487551411	0.504062763	0.006278985	0.006238893	3.993852561	6.50E-05	0.440731417	-0.052690739	0.014782375	0.782142516	1.572987525	0.115721707	0.051970006	0.341190224	0.785052791	0.06501164	1.524560057	0.127368867	-0.278819442	-0.196951629	0.135689711	0.296868492	-1.818298504	0.069018521	0.091419431	0.056612546	0.630902836	0.766357916	0.555069405	0.578847189	-0.115365101	-0.235377662	0.543808735	0.210527019	-1.331117112	0.183150479	0.149632543	0.072660484	0.438500377	0.70277871	0.826294909	0.408636821	0.115242759	0.232285726	0.544238919
PCSK5	5125	0.202252027	1	turquoise	0.594410665	0.28347409	0.000532749	0.143797266	3.611870116	0.000303997	0.401165305	-0.0765454	0.028011203	0.687660253	1.30337471	0.192446866	0.058589638	0.256418891	0.758434652	0.17138018	1.200803722	0.229827348	-0.385365525	-0.242906372	0.035461748	0.195875029	-2.447815451	0.014372525	0.374556427	0.019326405	0.04142308	0.919259616	1.545459536	0.122235149	-0.067060845	-0.302060957	0.724765775	0.104737481	-1.417892014	0.156222294	0.077276444	0.1477617	0.690307378	0.435846272	0.841449931	0.400095923	0.000427025	0.256182803	0.998213122
SUPT20H	55578	0.493442777	2	blue	0.294980267	0.229926371	0.113543541	0.239180542	1.981612344	0.047522645	0.504769681	0.193563615	0.00444494	0.305421647	2.812689753	0.004912903	-0.005305447	0.293236354	0.977802131	0.115794575	1.110516165	0.266776666	-0.178916714	-0.039350321	0.344153562	0.836437807	-0.82404019	0.409916722	0.113300725	0.163737766	0.551088892	0.387270737	1.043976094	0.29649645	-0.223155695	-0.070827813	0.235876038	0.709949881	-1.11471962	0.264970591	0.136720677	0.057264574	0.479436691	0.763742296	0.720008537	0.471519739	0.141782777	-0.052171542	0.454842539
GTPBP3	84705	0.36800811	1	turquoise	0.639126823	0.326207057	0.000143692	0.090241091	4.052057222	5.08E-05	0.559008352	0.000371919	0.001322239	0.998443709	2.363835325	0.01808685	-0.067596905	0.312294544	0.722651292	0.092929219	0.95556602	0.339291536	-0.306545953	-0.110225723	0.099431082	0.562016326	-1.599199525	0.109776276	0.114237692	0.018340765	0.547779008	0.923365035	0.497944947	0.618522846	-0.165271752	0.018481961	0.382777376	0.922776801	-0.554953738	0.578926304	0.145542523	0.048857698	0.451257961	0.797652288	0.721536392	0.470579559	0.064828977	0.201906614	0.733590534
NUP85	79902	0.382350529	2	blue	0.440700199	0.301020064	0.01479026	0.11956968	2.890207817	0.003849872	0.461737843	0.103274446	0.010212045	0.58707646	2.25682469	0.024019031	-0.141406469	0.316336263	0.456052698	0.088554662	0.692993317	0.488313745	-0.327262256	-0.273641836	0.077513288	0.143410584	-2.321905145	0.020238044	0.012602442	-0.10099139	0.947301514	0.595412413	-0.332011266	0.739880752	-0.138124606	-0.037773045	0.466678963	0.842911428	-0.661540833	0.508265537	0.104418893	-0.027210046	0.589848454	0.886504233	0.283227283	0.777002616	0.049870269	0.210254782	0.793547481
ADD3	120	0.475473505	2	blue	0.305190372	0.042201201	0.10101308	0.831154296	1.331743459	0.182944503	0.380168137	0.194583346	0.038235391	0.302831212	2.235089088	0.025411501	0.172320544	0.356409807	0.362521454	0.053210104	2.046029833	0.040753436	-0.152223737	0.093932813	0.421956287	0.621501324	-0.221527022	0.824682099	0.149154592	0.215647138	0.431483782	0.252421261	1.382026429	0.166963586	-0.077335662	0.191124808	0.684599054	0.311673127	0.434084523	0.664227064	0.131515574	0.130008965	0.496477315	0.4935044	0.975252169	0.32943519	0.151571605	-4.67E-05	0.423970874
TRA2A	29896	0.643642302	2	blue	0.203961036	0.060872271	0.279658728	0.758306278	0.993756758	0.320341303	0.503007323	0.216397598	0.004608653	0.250734095	2.89304051	0.003815321	0.016568927	0.25771291	0.930749929	0.169153838	1.048515304	0.294401255	-0.05810482	-0.136628933	0.760375393	0.471564476	-0.732089315	0.464114055	0.081729128	0.263720009	0.667670643	0.159087055	1.317116228	0.187799668	-0.255605086	-0.031305572	0.172790894	0.869556596	-1.095244467	0.273409549	0.039607005	0.12503032	0.838362912	0.510338248	0.615883086	0.537971685	-0.001388913	-0.05219747	0.994188158
CTDSP2	10106	0.319081459	2	blue	0.485343207	0.316601587	0.006555202	0.100702756	3.165029079	0.001550675	0.477432447	0.016577811	0.007631044	0.930712888	2.006399088	0.044813686	0.063744725	0.259765746	0.737889763	0.165664155	1.233581268	0.217358977	-0.328566765	-0.20108361	0.076269285	0.286644244	-2.039511166	0.041399038	0.162454756	0.184516523	0.391052177	0.329009768	1.31168055	0.189627942	-0.166457276	-0.247445355	0.379325514	0.187391032	-1.574154394	0.11545176	0.124522522	0.033216079	0.519841326	0.861669623	0.584240905	0.559058245	0.125212552	0.101030577	0.509717119
NECAP2	55707	0.423227045	1	turquoise	0.492776547	0.414773549	0.005664529	0.028188949	3.610806821	0.000305246	0.46579084	0.089603012	0.009483892	0.637732737	2.224510157	0.02611414	0.070788649	0.320535129	0.710103396	0.084177976	1.508451599	0.131438985	-0.31650012	-0.308531075	0.08838068	0.097148197	-2.419632266	0.01553621	0.217517144	0.036021089	0.248231017	0.850113752	0.961924518	0.336087522	-0.05299511	-0.279750812	0.780914347	0.134333693	-1.273871624	0.202708916	0.17070949	0.058989061	0.375948718	0.75683683	0.854401744	0.39288243	0.203510855	0.26982741	0.280744348
IL10RB	3588	0.42260738	1	turquoise	0.462564609	0.419137136	0.010059812	0.026411375	3.483358846	0.000495164	0.501570372	0.075041144	0.004745929	0.693500569	2.344465082	0.019054395	0.066153148	0.178899562	0.728350695	0.344200585	0.924546842	0.355201675	-0.329111353	-0.194845061	0.075754532	0.30216861	-2.017501176	0.043643238	0.272838312	0.004783186	0.144636776	0.979986804	1.065291321	0.286744119	-0.215430825	-0.30806802	0.252908955	0.097677134	-2.010276547	0.044401928	0.144829797	0.152254537	0.453501168	0.421861271	1.110055457	0.26697513	0.289526848	0.163412228	0.120692796
4-Sep	5414	0.334140736	1	turquoise	0.653912505	0.484509895	8.89E-05	0.008979619	4.833199188	1.34E-06	0.410490896	0.016653105	0.024248693	0.930398949	1.694432379	0.090183151	0.128861205	0.286051256	0.497360115	0.125419648	1.58587135	0.112768496	-0.122101067	-0.388874747	0.520373504	0.033682494	-1.995002913	0.046042562	0.173268728	0.073680639	0.359846024	0.698797646	0.931107762	0.351797824	-0.10614587	-0.392577108	0.57666545	0.031884238	-1.950863813	0.051073248	0.17937338	0.135274333	0.351829042	0.476012073	1.175539854	0.239778802	0.043234564	0.32499427	0.820541101
PRSS23	11098	0.668726276	1	turquoise	0.358503968	0.487226193	0.051728178	0.008547193	3.323406166	0.000889253	0.34450384	0.289187517	0.062282872	0.121148397	2.457795015	0.013979294	0.096313361	0.262909342	0.612650189	0.160419966	1.368863137	0.171042061	-0.202067968	-0.197275104	0.284242102	0.296059868	-1.514560583	0.129883721	0.439294204	-0.081981099	0.015149021	0.666704507	1.456217107	0.145332612	-0.159281468	-0.30451142	0.400495403	0.101812523	-1.777788667	0.075438571	0.229810184	0.260872413	0.230426452	0.163804279	1.858918968	0.063038625	0.287736672	0.259721225	0.123110721
EIF3M	10480	0.600739849	2	blue	0.368771677	0.122576901	0.044928132	0.534340064	1.892214966	0.058462345	0.44969119	0.212683054	0.012659433	0.259158023	2.620256358	0.008786369	0.018246023	0.341176382	0.923759761	0.065023231	1.398150079	0.162068004	-0.226797982	-0.059801693	0.22811765	0.753589076	-1.087641244	0.276753516	0.103540132	0.015872298	0.586109707	0.93365501	0.448198787	0.654009738	-0.19190978	0.077877213	0.30965234	0.682504098	-0.435094877	0.663493562	0.140220627	0.07680552	0.46815019	0.686652101	0.80656754	0.419915681	0.158659506	0.101991774	0.402361325
FARSB	10056	0.416397285	2	blue	0.36157053	0.348344212	0.049617225	0.069277889	2.727760896	0.006376581	0.572995535	0.071441641	0.000934617	0.707545257	2.707219534	0.006784937	-0.101539139	0.183040197	0.593407809	0.332962023	0.311441337	0.755465133	-0.230402728	-0.404327648	0.220610243	0.026685444	-2.482313944	0.013053221	-0.025551295	-0.017830584	0.893382702	0.92549082	-0.162348013	0.871031807	-0.248540015	-0.108855381	0.185383951	0.56691768	-1.358762387	0.174221896	0.07131985	0.028486629	0.713138911	0.881216003	0.369107574	0.712047543	0.005193013	0.164847048	0.97827244
ARID4B	51742	0.422494444	2	blue	0.475996233	0.221858275	0.007841581	0.256521487	2.75085819	0.005943937	0.495674265	0.105221155	0.005346414	0.580009224	2.42896085	0.015142167	0.015591435	0.386164478	0.934826503	0.035050144	1.582261277	0.113589937	-0.235710751	-0.145470093	0.209863366	0.443075531	-1.447037666	0.147886375	0.171167914	0.251298825	0.365789566	0.180392399	1.60767152	0.107907139	-0.161730661	-0.029694655	0.393195639	0.876216372	-0.721641188	0.470515109	0.105538943	0.041799499	0.585842747	0.826406503	0.545714862	0.585261954	0.028335868	-0.030779423	0.881840273
HAUS1	115106	0.379358033	2	blue	0.384163289	0.079784956	0.036088448	0.686522682	1.803408147	0.071324139	0.564002654	0.020393247	0.001170223	0.914818274	2.466050819	0.013661195	0.162545092	0.262566985	0.390785239	0.160985263	1.61962591	0.10531266	-0.039322727	-0.024355477	0.836550972	0.898346226	-0.238355953	0.811605027	0.273949175	0.265496301	0.142943578	0.156194175	2.069663266	0.038483889	-0.11335296	0.097212791	0.550904124	0.609319777	-0.061069289	0.951304027	0.083711729	0.075877752	0.665936854	0.690250263	0.592753337	0.55334624	0.113087678	-0.039413102	0.551842786
RHOJ	57381	0.320511751	1	turquoise	0.547783231	0.345933247	0.001728043	0.071358771	3.602843413	0.000314755	0.260907791	0.150261793	0.163745069	0.428033205	1.56584817	0.117384166	0.048623832	0.3482012	0.798601101	0.059344671	1.541778034	0.123127542	-0.173751868	-0.111667183	0.358487297	0.556881594	-1.076353525	0.281769179	0.225244394	0.260409024	0.231405636	0.164581237	1.854818605	0.063622134	-0.085679815	-0.321098359	0.652583314	0.083603712	-1.566862632	0.117146804	0.181416142	0.070169982	0.346279988	0.712529922	0.93701021	0.348753306	-0.057887159	0.035356148	0.761247162
ANTXR1	84168	0.449692678	2	blue	0.467159495	0.252267552	0.009248103	0.195292697	2.824520196	0.004735146	0.258159324	0.317452718	0.168390566	0.087374372	2.218604842	0.02651362	0.177724831	0.344011008	0.347430225	0.062682952	2.014011363	0.04400834	-0.238277639	0.062214076	0.204797053	0.743972216	-0.675940687	0.499078304	0.448150983	0.004157724	0.013005046	0.982603361	1.820473178	0.068686977	-0.131610597	-0.043581409	0.488149379	0.819124883	-0.658484993	0.510226537	0.166105585	0.099563739	0.389147561	0.600650878	0.989790465	0.322276546	0.189671801	0.035714689	0.315435294
TRIM13	10206	0.413379719	2	blue	0.335464075	0.09002392	0.069945813	0.648698932	1.631202889	0.102847516	0.378122231	0.217227678	0.039373897	0.248876615	2.314632039	0.020633078	0.050180835	0.223717428	0.792289568	0.234668138	1.039391305	0.298622786	-0.37053773	0.018766322	0.043833884	0.921592249	-1.385452441	0.165914165	0.063681698	0.117118864	0.738139915	0.537659736	0.678836951	0.497241178	-0.072325671	-0.020660749	0.704086978	0.913705028	-0.348407682	0.727534034	-0.034843486	0.044314392	0.85759346	0.816133853	0.037842947	0.969812902	-0.03908051	-0.056546245	0.837544463
APP	351	0.731085964	1	turquoise	0.456958674	0.35013243	0.011130512	0.067765014	3.164530521	0.001553334	0.449067595	0.218125652	0.012798427	0.246877472	2.638687923	0.008322756	0.151342827	0.269400934	0.424678881	0.149968036	1.604169072	0.10867679	-0.148645196	-0.315095084	0.43307641	0.089881018	-1.780830046	0.074940219	0.260864718	0.124297875	0.16381716	0.51283851	1.466655049	0.142469917	-0.213754469	-0.283877	0.256709463	0.128445173	-1.904489247	0.056846496	0.230738541	0.076536614	0.228496526	0.687694313	1.150267636	0.250033656	0.227792243	0.11018596	0.22603
CAPN2	824	0.847031085	2	blue	0.337106274	0.298073196	0.068501971	0.123412682	2.421023276	0.015476886	0.531212211	0.180869457	0.002523365	0.338825643	2.898713642	0.003746969	0.084111056	0.240361625	0.658558606	0.200746165	1.232756867	0.217666488	-0.189210643	-0.313746924	0.316635206	0.091338762	-1.931497536	0.053421554	0.181736791	0.112150307	0.336475323	0.555165472	1.109035868	0.267414709	-0.178261657	-0.222545574	0.345952096	0.237192691	-1.521056515	0.128245656	0.174548742	0.115599168	0.365144144	0.542986147	1.082442715	0.279055857	0.162834655	0.027898085	0.389930293
RPL37A	6168	0.37674022	2	blue	0.580207152	0.301497751	0.000776781	0.118955133	3.601802752	0.000316018	0.530526448	-0.022999285	0.002562166	0.90397996	2.124790676	0.033604083	-0.047024952	0.201811674	0.805095354	0.284866297	0.589538412	0.555500152	-0.206227354	-0.149177731	0.274234477	0.431411512	-1.345227773	0.17855169	0.065158026	-0.034468884	0.732287359	0.856504805	0.115123043	0.908347596	-0.142295225	0.073516011	0.453197327	0.699439567	-0.260488857	0.794486709	0.181426304	0.001645126	0.346252515	0.993116072	0.680220095	0.49636511	0.063964696	0.065683477	0.737016915
TYW1	55253	0.466165807	1	turquoise	0.43413373	0.276477916	0.016528435	0.154382932	2.763280806	0.005722351	0.494376326	0.27673702	0.005486967	0.138757689	3.090537104	0.001997948	0.082937047	0.43127263	0.663043874	0.017337088	2.037658148	0.041584132	-0.265157831	-0.09270227	0.156742479	0.626097094	-1.364273428	0.172481526	0.186933457	0.081669316	0.322601765	0.667900055	1.014023989	0.310571306	-0.147626113	-0.028200042	0.436272207	0.882402758	-0.661975175	0.507987132	0.115845672	-0.001551839	0.549554969	0.993506418	0.421757285	0.673202187	0.155960649	0.004459439	0.410514912
EIF3G	8666	0.434899694	1	turquoise	0.505665718	0.371000488	0.004363629	0.051937497	3.488349352	0.000486013	0.481583228	0.001878482	0.007049282	0.992139638	1.97156162	0.048659672	0.181088971	0.332596816	0.338229862	0.072523198	1.978788937	0.047839775	-0.246162691	-0.395430792	0.189762056	0.030551935	-2.505207984	0.012237941	0.256841316	0.195364209	0.170651136	0.300856945	1.723526787	0.084793305	-0.251354179	-0.465118645	0.180293222	0.009601539	-2.846207931	0.004424329	0.113201523	0.052699321	0.558763993	0.782107881	0.615085039	0.538498562	0.210661465	0.14824674	0.263819581
PRMT2	3275	0.476051978	1	turquoise	0.584120843	0.553185742	0.000701325	0.002263457	4.748142844	2.05E-06	0.546956732	0.032026681	0.001761793	0.866578225	2.417358595	0.015633607	0.12938135	0.328379413	0.495610894	0.076446995	1.762774579	0.077938516	-0.288683756	-0.388920833	0.121827115	0.033659617	-2.647812546	0.008101443	0.345376301	0.153430307	0.061579507	0.41824294	1.926339161	0.054062039	-0.182009101	-0.392579878	0.335739462	0.031882922	-2.240901698	0.025032443	0.137169904	0.140027865	0.477980257	0.460500701	1.03459313	0.300858964	0.2027285	0.212722127	0.28263744
EML1	2009	0.593057461	2	blue	0.495866283	0.329261033	0.005325884	0.087093695	3.26784493	0.001083697	0.506654717	0.136782321	0.004275364	0.47106222	2.603684458	0.009222762	0.10198762	0.285392765	0.591768672	0.126330356	1.481272463	0.138533983	-0.25272865	-0.096838862	0.177842863	0.610703438	-1.330042414	0.183504297	0.28300137	0.178114599	0.129678652	0.346356637	1.762233027	0.078029934	-0.150325765	-0.129174384	0.427834303	0.496306536	-1.052804541	0.292430584	0.177599101	0.084410218	0.356691604	0.657417513	0.976121748	0.329004135	0.141198783	0.011787091	0.456721323
MFAP4	4239	0.47918579	2	blue	0.330065326	0.300259881	0.074859285	0.12055248	2.400038755	0.016393336	0.19128884	0.395001961	0.311250174	0.030749209	2.287602785	0.022160664	0.189117647	0.390229125	0.316877522	0.033015394	2.258061115	0.023941849	-0.377879379	0.10959514	0.039510826	0.564269351	-1.075899896	0.281972028	0.296723355	0.075118698	0.111326284	0.693199038	1.426257078	0.153794149	-0.1114268	-0.059532892	0.557736379	0.75466291	-0.641674766	0.521084376	0.190491771	0.006809116	0.322267812	0.971513064	0.734044391	0.462921683	0.264758101	0.07184853	0.157391797
RECK	8434	0.476948086	2	blue	0.562841787	0.190002387	0.001204125	0.332834645	3.076862468	0.002091918	0.469425822	0.040750533	0.008868533	0.830699658	2.058310903	0.039560298	0.036488444	0.303314632	0.848191264	0.103233274	1.30834799	0.190755305	-0.311212043	-0.051632507	0.094128232	0.786416571	-1.397753497	0.162187103	0.210448997	0.071977972	0.264312662	0.705446472	1.069155271	0.28499971	-0.105267109	0.063161779	0.57984285	0.740204452	-0.158693301	0.873910516	0.11648947	0.01500543	0.547323489	0.937271181	0.486110955	0.6268885	0.056606769	0.040961046	0.766381102
OSTC	58505	0.444891372	2	blue	0.391688633	0.143599181	0.032308516	0.465999652	2.069629854	0.03848702	0.515918749	0.07732709	0.00352016	0.684632235	2.425506469	0.015287043	0.062173123	0.272203231	0.744135166	0.145611278	1.277758216	0.201334692	-0.246406591	-0.018638491	0.189309603	0.92212473	-1.011086161	0.311975193	0.324292406	-0.056297188	0.080403611	0.767623885	1.047962615	0.294655832	-0.109572037	0.173905165	0.564351973	0.358056821	0.245741159	0.805882609	0.150389601	0.204637713	0.436160613	0.278031991	1.333439088	0.182387752	0.252414649	0.237791814	0.178400576
RGL2	5863	0.484655692	1	turquoise	0.550642613	0.440334821	0.001615572	0.019024272	4.021369677	5.79E-05	0.493680631	0.066516597	0.005563591	0.726914587	2.273170716	0.023015894	0.043958835	0.389056268	0.817584438	0.033592459	1.701236865	0.088898518	-0.214026432	-0.352478259	0.256090357	0.056082608	-2.191331859	0.028427786	0.158892823	0.098807499	0.401660784	0.603433694	0.970517012	0.331788849	-0.166534815	-0.347631364	0.379100378	0.05979028	-1.98624946	0.047005631	0.202659326	0.05000081	0.291728145	0.793018678	0.942312792	0.346032521	0.169064037	0.150539534	0.371799421
C1QTNF3	114899	0.740408542	4	yellow	0.295078959	0.159820244	0.11341713	0.416577106	1.719137872	0.08558927	0.138380728	0.50340116	0.46584503	0.004571627	2.5934388	0.009502145	0.311033278	0.216688425	0.094327361	0.250082269	2.027483273	0.042613013	-0.199576938	0.252668906	0.290346012	0.177948884	0.209419726	0.834120595	0.598830344	-0.207968907	0.00047206	0.270112693	1.797021129	0.072332266	-0.066617982	-0.01737369	0.72651414	0.927395	-0.314644324	0.753031721	0.176327959	0.495132902	0.3601997	0.00540466	2.685825066	0.007235096	0.236133739	0.291481024	0.209022663
NR2C2	7182	0.369082974	2	blue	0.383499739	0.19272117	0.036438145	0.325832985	2.215880687	0.026699675	0.441893508	0.154881983	0.014491344	0.413799456	2.35993783	0.018277998	-0.046065334	0.320110138	0.808999224	0.084613287	1.068886214	0.285120945	-0.254236938	-0.109807398	0.175181011	0.56351051	-1.385121584	0.166015293	0.085556443	0.163263887	0.653052471	0.388664948	0.937301124	0.348603685	-0.167867114	0.025754953	0.375244177	0.89253776	-0.537715338	0.590773589	0.121588474	0.076998893	0.529800717	0.685902986	0.737640719	0.460732804	0.092103804	0.012284964	0.628337203
PSMB5	5693	0.36782205	2	blue	0.448845782	0.355948183	0.012848174	0.063020965	3.150295743	0.001631053	0.534619213	0.097733781	0.002338031	0.607394145	2.599095735	0.00934697	0.170702244	0.396342064	0.367114816	0.030136135	2.213907561	0.026835139	-0.185229453	-0.310835189	0.327111529	0.094548386	-1.903988096	0.056911735	0.163395296	0.127020272	0.388278039	0.503575939	1.09474623	0.273627829	-0.209921921	-0.28085515	0.265538454	0.132738706	-1.877189057	0.060492187	0.18238484	0.015113847	0.343667058	0.936818848	0.734262145	0.462788984	0.26262962	0.154864353	0.160881734
SYF2	25949	0.459233234	2	blue	0.437593687	0.258292154	0.015592578	0.184478529	2.708641783	0.006755924	0.481744422	0.006519559	0.00702747	0.972724011	1.989712606	0.046622603	0.110702597	0.374060506	0.560315226	0.041714711	1.886895641	0.059174364	-0.150792358	-0.198420018	0.426385106	0.293209012	-1.320948777	0.186518444	0.122580074	0.297771862	0.518725937	0.110008204	1.609932352	0.107412625	-0.144194274	-0.079604506	0.447128212	0.675837666	-0.841796536	0.399901851	0.086986668	0.08263273	0.653659329	0.664208384	0.630309212	0.528492297	0.03497396	0.117957377	0.854424207
CDC123	8872	0.379933406	2	blue	0.429702437	0.251811514	0.017794637	0.196128711	2.647284392	0.008114108	0.616936495	0.00060055	0.000282231	0.997487011	2.696404627	0.007009247	0.095483356	0.359535876	0.615730261	0.051010054	1.766540856	0.077305154	-0.135104346	-0.359842417	0.476571725	0.050798253	-1.918124601	0.055095214	0.191105204	0.130741588	0.311723699	0.49105121	1.215957367	0.224001163	-0.164605421	-0.279950469	0.384725474	0.134044297	-1.697758535	0.089553345	0.185717136	0.073718091	0.334769679	0.69865164	0.966709073	0.33368949	0.180157807	0.201712612	0.340761504
PKN2	5586	0.486939281	2	blue	0.493037623	0.155833355	0.005635222	0.428446349	2.58722116	0.009675347	0.536943451	0.005910016	0.002218459	0.975273356	2.266550003	0.023417729	0.019501158	0.36173083	0.918531941	0.049508785	1.490599616	0.136066645	-0.233050606	-0.23453583	0.215203535	0.212210696	-1.782513697	0.0746655	0.031868579	0.125768981	0.867231074	0.507822882	0.592371162	0.553602073	-0.122003027	0.045124604	0.520711029	0.812830626	-0.289823356	0.771951379	0.058529442	0.041103706	0.762968527	0.829253668	0.369179661	0.711993815	-0.009747017	0.057670593	0.959230514
SERPING1	710	0.652562293	2	blue	0.291468982	0.405967573	0.118109545	0.032071507	2.676312705	0.007443716	0.395481251	0.333925772	0.030528791	0.071319613	2.864318043	0.004179082	0.023642361	0.314103056	0.901307984	0.090951948	1.304857687	0.191941312	-0.29705097	-0.247108163	0.11091318	0.188012324	-2.090136965	0.036605498	0.210036631	0.004863712	0.265271365	0.979649943	0.815956016	0.414525292	-0.239920196	-0.187678834	0.201599573	0.320641188	-1.626197638	0.103907618	0.210847804	-0.006263425	0.272245871	0.973795231	0.763064993	0.445424636	0.276547376	0.107655028	0.139039573
CLK1	1195	0.767772437	2	blue	0.194550045	-0.146006405	0.302915589	0.4584777	0.207115113	0.83591996	0.436130601	0.217205835	0.015982795	0.248925375	2.574874776	0.010027638	0.022204247	0.175087453	0.907284759	0.354747154	0.745031841	0.456252472	-0.086475338	0.058305843	0.649561223	0.75957052	-0.105963044	0.915611674	0.11520674	0.306576352	0.544365601	0.099395822	1.618202194	0.10561903	-0.118535693	0.001477253	0.532716315	0.993818514	-0.440087523	0.659873719	-0.008756906	0.178510603	0.964040508	0.345267921	0.642983295	0.520234939	-0.108551526	-0.158305683	0.568007103
ADH1C	126	0.49527247	1	turquoise	0.434021632	0.274309184	0.016559519	0.157774623	2.754302806	0.005881732	0.275270492	0.235982141	0.140948379	0.209323703	1.957158305	0.050328859	0.157213095	0.282028968	0.406719638	0.131058613	1.677807355	0.093384713	-0.377547165	0.014975688	0.039698759	0.937395273	-1.430133117	0.152678817	0.147861602	-0.010179832	0.435532584	0.957421743	0.51924232	0.60359177	-0.112149394	-0.068778862	0.555168714	0.717996168	-0.679151168	0.497042085	0.072466368	0.169024396	0.708724728	0.37191321	0.905285455	0.36531418	0.086686167	0.208698851	0.648761221
CCT4	10575	0.704082616	2	blue	0.325763211	0.042524093	0.078962025	0.829880946	1.418398984	0.156074312	0.520670411	0.143962765	0.003179446	0.447865735	2.702333266	0.006885471	0.08610148	0.293483874	0.650980785	0.115473075	1.454342772	0.145851298	-0.110997791	-0.148237201	0.559263399	0.434354323	-0.975803993	0.329161606	0.103315309	0.241595741	0.586927725	0.198373501	1.310153889	0.190143781	-0.202882236	-0.052965173	0.282264794	0.781035122	-0.968159391	0.332964773	0.075222546	0.130579447	0.698151142	0.491593604	0.76829762	0.442310388	0.0717535	0.021014467	0.706324623
B3GALNT2	148789	0.348062549	1	turquoise	0.547998437	0.363922742	0.001719348	0.056940519	3.678208302	0.000234878	0.577091289	-0.060089042	0.000841851	0.752441643	2.237245628	0.025270291	-0.01334634	0.239589018	0.944195489	0.202241474	0.8642889	0.387429206	-0.348675437	-0.288956625	0.058975808	0.121459131	-2.474592018	0.013338845	0.10993087	0.129134395	0.563069302	0.496441002	0.89888232	0.368715346	-0.106731803	-0.221830779	0.574551174	0.238741464	-1.244926872	0.213158632	0.131479405	0.095599506	0.49659678	0.615298853	0.844695411	0.398280923	0.170311795	0.217966236	0.368228173
RERG	85004	1.030384228	2	blue	0.392385427	0.110694728	0.031975389	0.574958248	1.952110542	0.050925082	0.241183006	0.518438143	0.199164843	0.003335797	3.069024247	0.002147592	0.117580666	0.366266701	0.536046087	0.04651743	1.87917856	0.060220116	-0.310742556	0.228118636	0.094651879	0.225347492	-0.333618135	0.738667732	0.326860898	0.038102839	0.077899154	0.841557005	1.412217109	0.157886044	-0.071259311	-0.026063536	0.708259231	0.891257722	-0.364623524	0.715392453	0.094279454	0.101866309	0.626638529	0.592211855	0.729912152	0.465443884	0.063634192	-0.1149105	0.738328483
STXBP6	29091	0.456194414	2	blue	0.397386697	0.321620823	0.029665149	0.095128347	2.77580808	0.00550647	0.363830482	0.294883913	0.048105681	0.113667058	2.563786187	0.01035373	-0.114499474	0.275560601	0.546855914	0.140513035	0.628103244	0.529936308	-0.020775089	0.063815459	0.913229239	0.737609056	0.161356058	0.871812974	0.08938134	0.224949647	0.638568249	0.232033006	1.191658088	0.233395338	-0.223267355	0.010271253	0.235635603	0.95703971	-0.811268557	0.417211463	0.016766688	0.019649916	0.931207614	0.91791256	0.135143235	0.892498627	-0.155660665	-0.088060924	0.411426891
ARMCX3	51566	0.37676575	2	blue	0.476401695	0.255417827	0.007781652	0.189584696	2.881143622	0.00396235	0.424582534	0.005061078	0.019356529	0.978824335	1.714914815	0.086360846	0.152246917	0.321035712	0.421884779	0.083667438	1.819348248	0.068858317	-0.324082498	-0.062284667	0.080610986	0.74369137	-1.49130267	0.135882048	0.224058183	0.161719079	0.233937428	0.393229976	1.463273038	0.143392682	-0.097162444	-0.003444466	0.609506003	0.985587415	-0.377587195	0.705737279	0.127972482	0.10278816	0.508248463	0.588847711	0.858754474	0.39047599	0.207532983	0.249078445	0.271140617
CCNY	219771	0.343333683	1	turquoise	0.538557618	0.355854974	0.002138565	0.063094905	3.594673509	0.000324799	0.475277857	0.003443235	0.00794872	0.985592565	1.946820363	0.051556275	0.081178526	0.325969921	0.669783629	0.078761025	1.57026109	0.116354383	-0.152181924	-0.304795853	0.422085299	0.101477036	-1.751737355	0.07981898	0.13066426	0.147056628	0.491309848	0.438063662	1.045966303	0.295576591	-0.115465184	-0.178291051	0.543456939	0.345871273	-1.10827719	0.267742123	0.236063198	0.080678094	0.21763715	0.671706227	1.186551283	0.235404662	0.086452297	0.202946555	0.649648678
PIGH	5283	0.258517471	1	turquoise	0.589551337	0.442721869	0.000607301	0.018311389	4.247860602	2.16E-05	0.554454877	-0.089262148	0.001475548	0.639017684	2.002873568	0.045190861	-0.123507615	0.3680657	0.515542875	0.045371599	0.980472951	0.326852715	-0.309377948	-0.332785508	0.096186437	0.072351357	-2.491250801	0.012729423	0.054631368	0.057373094	0.774320793	0.763307212	0.419522057	0.674834638	-0.178234173	-0.158437787	0.34602768	0.403027681	-1.27194717	0.203391891	0.152331334	-0.017130835	0.43019064	0.9284073	0.499987625	0.617083791	0.022526618	0.16402473	0.90594455
GOPC	57120	0.413113222	2	blue	0.450546059	0.17581133	0.012470944	0.370845741	2.456696931	0.014022092	0.455743217	0.08208424	0.011374848	0.666309187	2.148439799	0.031678834	-0.047409177	0.33456532	0.80353355	0.070745941	1.124425939	0.260832373	-0.291259515	-0.080486412	0.118386169	0.672443186	-1.424085538	0.154421712	0.105519293	0.152446427	0.578930218	0.421269566	0.971175905	0.331460691	-0.153351182	0.090918815	0.418485897	0.632782256	-0.23722089	0.812485431	0.163783738	0.060452911	0.395903585	0.750989395	0.833719351	0.404439151	0.044504929	0.149894254	0.815356755
STX16	8675	0.479704951	2	blue	0.504841951	0.288724223	0.004438334	0.1362048	3.151025603	0.001626982	0.563933343	0.054434017	0.001172223	0.775115242	2.59323037	0.009507906	-0.001822165	0.382712146	0.992375283	0.036856749	1.501943153	0.133111791	-0.271761161	-0.312851717	0.146292411	0.092316612	-2.254228307	0.024181809	0.186447738	0.112098105	0.323883329	0.555350782	1.127083174	0.259707317	-0.183868974	-0.17321307	0.330739762	0.360002745	-1.350593682	0.176825626	0.12806303	0.034931621	0.50794593	0.85459858	0.603886859	0.545918866	0.081269898	0.181031673	0.669432807
MRPS18B	28973	0.474706149	2	blue	0.45433768	0.272520558	0.011662987	0.16061156	2.842040301	0.004482582	0.469825222	0.024977004	0.008803023	0.895765949	2.001143987	0.045376875	0.005536414	0.260076822	0.976836023	0.165139847	1.016710349	0.309291241	-0.259526727	-0.122668756	0.166067817	0.51842119	-1.455095201	0.145642908	0.082908046	0.087595393	0.663154818	0.645315513	0.639521331	0.522483842	-0.264083454	-0.05045872	0.158492051	0.791164464	-1.201051612	0.229731182	0.14969769	0.027756046	0.438298765	0.884241839	0.658069445	0.510493508	0.15916649	0.166304812	0.400839975
DAP3	7818	0.303678063	2	blue	0.461095256	0.311099025	0.010331699	0.107091484	3.026098184	0.002477318	0.520654153	-0.053676305	0.003180561	0.778167527	1.958790647	0.050137309	0.051994736	0.399550063	0.784952888	0.028708779	1.777867485	0.075425622	-0.244516921	-0.355281137	0.192834779	0.054022587	-2.323747296	0.020139042	0.091460293	0.140155117	0.630749531	0.460089169	0.871059332	0.383721758	-0.161865353	-0.157897027	0.392796414	0.404655512	-1.206799975	0.227509186	0.101380958	0.035046109	0.60077265	0.854127074	0.5049658	0.613582857	0.163941546	0.264548763	0.38667208
MRPL10	124995	0.422812985	1	turquoise	0.492762712	0.483069708	0.005666086	0.009216246	3.919437499	8.88E-05	0.46217921	0.071403456	0.010130537	0.707694762	2.138746638	0.032456193	0.015910155	0.327795296	0.933497116	0.077003098	1.333031401	0.182521499	-0.240702509	-0.358933586	0.200088849	0.051428234	-2.324246226	0.020112301	0.052047417	0.12523163	0.784740076	0.509652115	0.665966444	0.505432549	-0.209858385	-0.241461729	0.265686467	0.198630205	-1.718726447	0.085664194	0.143085254	0.002248621	0.459016834	0.99059088	0.53777492	0.590732449	0.162472154	0.230084384	0.39100076
ITGA9	3680	0.367793476	1	turquoise	0.498099488	0.31429015	0.005092007	0.103350689	3.21872711	0.00128761	0.436521043	0.029601152	0.015877876	0.876603186	1.861603902	0.062658943	0.058772612	0.117293942	0.757702577	0.5370477	0.661063883	0.508571346	-0.218045999	-0.163654672	0.247054371	0.387515002	-1.44706094	0.147879856	0.165911661	-0.091703413	0.380911914	0.629837705	0.282487135	0.77757001	-0.258416842	-0.273680972	0.16795138	0.143351055	-2.0401377	0.041336613	0.048929369	0.227703071	0.800999958	0.226216708	1.047109089	0.295049268	0.028439501	0.129373664	0.881411143
STXBP3	6814	0.512691976	2	blue	0.474984068	0.120850724	0.007992891	0.540155119	2.370390682	0.017769298	0.557659719	0.002437478	0.001366128	0.989800667	2.364232274	0.018067481	0.090810534	0.369965217	0.633189062	0.044186259	1.793915937	0.072826587	-0.251146766	-0.170453863	0.180665038	0.36782284	-1.604312212	0.108645251	0.160295636	0.146731611	0.39746341	0.439087873	1.158000282	0.246863921	-0.147758851	-0.014196463	0.43585522	0.940646921	-0.610061902	0.541820803	0.126665125	0.074747137	0.512626454	0.694644087	0.748111375	0.454392981	0.117411489	0.123360492	0.536636964
C6orf120	387263	0.523542112	2	blue	0.519124944	0.262116571	0.003287003	0.177834153	3.11963813	0.001810733	0.530275643	-0.006578432	0.002576484	0.972477796	2.184940933	0.028893178	0.065581407	0.329965259	0.730611659	0.074952807	1.528335854	0.126429172	-0.241725838	-0.212820531	0.198124515	0.258842986	-1.73137743	0.083384469	0.118951654	0.078492695	0.531269141	0.680125945	0.741491709	0.458395357	-0.139643907	-0.118926464	0.461743592	0.531356726	-0.97303421	0.3305363	0.128251965	0.105770513	0.507314956	0.578021707	0.871080124	0.383710406	0.130823836	0.245068238	0.490776188
PMP22	5376	0.480532709	2	blue	0.313916759	0.199649512	0.09115414	0.308401622	1.945252633	0.05174458	0.488657055	0.096848255	0.006144444	0.610668667	2.362659708	0.018144322	0.067112018	0.092160004	0.724563836	0.628126701	0.597300639	0.550306678	-0.180952661	-0.295487437	0.338599745	0.112895044	-1.824190781	0.068123235	0.195562701	0.062249552	0.300356389	0.743831069	0.974495019	0.329810811	-0.106357678	-0.256093203	0.575900762	0.171943772	-1.379490552	0.167743557	0.034201824	0.167351653	0.860190234	0.376733398	0.757832999	0.448550965	0.084811937	0.030351804	0.655886425
SMCO4	56935	0.355988402	1	turquoise	0.459931079	0.396812983	0.010551479	0.036553437	3.374270274	0.000740117	0.56837312	-0.128797831	0.001049941	0.497573447	1.929195183	0.053706636	0.055582868	0.096696431	0.770493606	0.611230826	0.571125556	0.567914536	-0.321420505	-0.153606641	0.083276605	0.417701783	-1.826163125	0.067825694	0.317650552	-0.06193058	0.087166484	0.745100439	0.999104379	0.31774413	-0.086150337	-0.210534873	0.650795206	0.264113294	-1.122854114	0.261499458	0.088306523	0.286702063	0.648735948	0.124524328	1.428980081	0.153009959	0.303276583	0.356090685	0.103278686
BEX3	27018	0.49634611	2	blue	0.340959265	0.177135919	0.065205253	0.367194427	1.974434007	0.048332414	0.374816655	0.340520292	0.041270705	0.065574484	2.801365029	0.005088692	0.067684338	0.31675217	0.722306607	0.088113564	1.481026229	0.138599584	-0.317093468	0.001465719	0.087752846	0.993866774	-1.223322214	0.22120802	0.181103248	0.018248885	0.338191134	0.923747834	0.753472607	0.451165966	-0.117777029	-0.026341467	0.535360646	0.890105058	-0.541319595	0.588287317	0.18114736	0.138970166	0.3470071	0.463928799	1.196370336	0.231552072	0.229803799	0.134343997	0.22184585
DENND5B	160518	0.351778961	2	blue	0.594847719	0.155015614	0.000526457	0.43090348	3.127000758	0.001765995	0.458863946	0.09683694	0.010756376	0.610710553	2.218850077	0.026496926	0.092212028	0.378752898	0.627931869	0.039020081	1.837444173	0.066144351	-0.264304704	-0.004141482	0.158130619	0.98267131	-1.028477946	0.30372506	0.193529406	0.220968796	0.305508788	0.240618108	1.574024459	0.115481795	-0.123883897	0.086249469	0.514254321	0.650418718	-0.142404701	0.886760349	0.094460157	0.108914045	0.625974781	0.566707457	0.757248579	0.448900951	0.08805688	0.098760613	0.643569354
ARNT	405	0.294506344	2	blue	0.523344726	0.303965093	0.003000474	0.115817917	3.305379731	0.000948478	0.428403325	0.077813862	0.018180708	0.682749048	2.005195153	0.044942188	0.056929816	0.23029563	0.765084867	0.220830845	1.090667202	0.275419347	-0.313623177	-0.109444922	0.091473463	0.564806673	-1.625540131	0.10404752	0.203944797	0.251164412	0.279697844	0.180633384	1.734259538	0.082872043	-0.100846475	-0.131497126	0.595943249	0.488527786	-0.873502869	0.382389043	0.131394328	0.057749457	0.496877848	0.761798827	0.701900377	0.482741294	0.118544866	0.005683332	0.532684383
ERLIN1	10613	0.614700772	2	blue	0.410375879	0.247496	0.024292437	0.204162221	2.542879068	0.010994327	0.579845411	0.097931939	0.000784102	0.606662407	2.845442939	0.00443497	0.051554277	0.210212723	0.786732776	0.264861695	0.991516452	0.321433463	-0.225130951	-0.277676154	0.231646966	0.137367897	-1.924023076	0.054351691	0.117959993	0.112687479	0.534722349	0.553260236	0.86686666	0.386015073	-0.169128312	-0.16861973	0.371614963	0.37307597	-1.27596066	0.201969426	0.091559811	0.029418469	0.636662408	0.877359015	0.447462654	0.654541047	0.089479203	-0.012879687	0.638199336
NUDT21	11051	0.536960623	2	blue	0.392122455	0.168534728	0.032100784	0.391279501	2.163703899	0.030487082	0.461955451	0.080650212	0.01017179	0.671813408	2.17248172	0.029819347	0.059983216	0.380308956	0.752864163	0.038158011	1.722943836	0.084898682	-0.205181142	-0.172458485	0.276729999	0.362131504	-1.430566091	0.152554612	0.124018875	0.178544134	0.513792484	0.345175831	1.141726038	0.253567914	-0.180926494	-0.053271543	0.338670778	0.779799357	-0.884012928	0.376689234	0.117723768	0.116092521	0.543057134	0.541254264	0.870905535	0.383805735	0.072037834	0.120438162	0.705212351
ACTL6A	86	0.328009838	2	blue	0.394777487	0.285273284	0.030852885	0.141161762	2.619859963	0.008796588	0.503091723	-0.021360352	0.004600697	0.910794306	1.990836284	0.046498889	-0.011338771	0.42468657	0.952579476	0.019323701	1.654025119	0.098122409	-0.221538768	-0.267925455	0.239376111	0.152299374	-1.870459081	0.061420094	0.057465637	0.23535682	0.762936241	0.210568593	1.112701324	0.265836727	-0.256337341	-0.114141566	0.171521176	0.548118151	-1.409951375	0.158554041	0.125740119	0.077638292	0.515735214	0.683428064	0.755538563	0.449925903	0.107944032	0.157274429	0.570188017
ANKFY1	51479	0.399288235	1	turquoise	0.51129881	0.297782021	0.003881049	0.123797268	3.219323199	0.001284936	0.527846063	0.103859052	0.002718805	0.584950178	2.586942612	0.009683172	0.037444121	0.268899182	0.84426271	0.150757926	1.171656831	0.241334861	-0.415060443	-0.178036418	0.022562271	0.346571822	-2.326052191	0.020015767	0.264727904	0.019582704	0.157440927	0.918192405	1.087965585	0.276610301	-0.115644704	-0.27940302	0.542826189	0.134838894	-1.508631908	0.131392875	0.069954344	0.116472374	0.718408051	0.539922596	0.695235749	0.486907572	0.095499655	0.130975385	0.615669716
BZW1	9689	0.644161152	2	blue	0.390600656	0.206713358	0.032834276	0.291239195	2.299678241	0.021466456	0.555680805	0.03920628	0.001432824	0.837028568	2.491154528	0.012732873	0.080071144	0.274500902	0.674040784	0.14210799	1.354360163	0.175621501	-0.150235315	-0.309765471	0.428115545	0.095748752	-1.76481685	0.077594552	0.153149582	0.179472014	0.419105275	0.342633352	1.256452889	0.208951816	-0.209432669	-0.131817481	0.266679588	0.487459834	-1.29149642	0.196531596	0.09263872	0.126138269	0.632678199	0.506567656	0.815848619	0.414586722	0.091943179	0.087150438	0.628938985
PSIP1	11168	0.554002295	2	blue	0.386612402	0.135170875	0.034821075	0.492836237	2.016255585	0.043773257	0.392117872	0.236768306	0.032102973	0.207765765	2.453210042	0.014158764	0.105970797	0.464791193	0.577297857	0.009659293	2.281571665	0.022514641	-0.112803049	-0.004999095	0.55285073	0.979083614	-0.442579427	0.658069968	0.158535194	0.331123068	0.402734856	0.073876226	1.885693783	0.059336231	-0.101960237	-0.06133619	0.591868699	0.74746759	-0.612618053	0.540128918	0.173663409	0.023204093	0.367619306	0.903128873	0.73145071	0.464503901	0.070145371	-0.098535301	0.712626507
NSRP1	84081	0.253688277	1	turquoise	0.444237887	0.430931306	0.013918737	0.022058156	3.448937903	0.000562796	0.520811728	0.005338862	0.003169764	0.977662357	2.180607538	0.029212457	0.287329837	0.287939397	0.123665168	0.122835126	2.214953747	0.026763239	-0.204651183	-0.323489363	0.27799967	0.081199182	-2.032175249	0.042135918	0.21358752	0.147823131	0.25709	0.435653368	1.368853746	0.171044997	-0.230349815	-0.184865369	0.220719216	0.328080093	-1.577387055	0.114706492	0.088351696	0.050300038	0.648567696	0.791806889	0.513837989	0.607365266	0.259269265	0.060725243	0.166503406
GLIS2	84662	0.612949076	1	turquoise	0.465686712	0.328765822	0.009502037	0.08759831	3.118940688	0.001815025	0.338837455	0.302839749	0.067005071	0.103801135	2.489780231	0.012782211	0.21127624	0.318173644	0.262396232	0.086618625	2.035912711	0.041759121	-0.243494509	0.043090376	0.194760973	0.821130004	-0.768418386	0.442238661	0.464839262	0.043644184	0.009650796	0.818868626	2.047205753	0.040637887	-0.169055338	-0.229228279	0.371824391	0.223037568	-1.511887171	0.130562568	0.133991058	-0.044813009	0.48833524	0.814100628	0.327505706	0.743285428	0.235522915	-0.182459344	0.21023744
ATP5L	10632	0.387794332	2	blue	0.373217084	0.234555222	0.042214463	0.229591505	2.329054907	0.019856157	0.41251938	0.096573275	0.023487754	0.611686998	2.003727337	0.045099276	0.093345663	0.361163434	0.623692456	0.049893464	1.765468937	0.077484986	-0.13421132	-0.067921195	0.479517453	0.721373105	-0.759750678	0.44740363	0.117878251	0.16543469	0.535007473	0.382301877	1.06786169	0.285582906	-0.242653714	0.045552749	0.19635497	0.811086348	-0.755843374	0.449743108	0.174170061	0.120541674	0.366201634	0.525754706	1.099762381	0.271435667	0.147354203	0.177879504	0.437127069
PDZRN3	23024	0.590387722	1	turquoise	0.579785284	0.380620783	0.000785325	0.045699243	3.922550372	8.76E-05	0.451161143	0.009795939	0.012336782	0.959026054	1.855687949	0.063498049	0.17409382	0.399664284	0.357527476	0.02865899	2.241756764	0.024977097	-0.18003056	-0.228976164	0.341108352	0.223560981	-1.553247983	0.120363902	0.163082645	0.193922795	0.389198948	0.304507638	1.350596116	0.176824846	-0.119691434	-0.158004332	0.528700023	0.404332201	-1.04619446	0.29547126	0.144735543	0.109239326	0.453798265	0.565542457	0.94592684	0.344185903	0.105027258	0.258660045	0.580711445
PQBP1	10084	0.36164187	1	turquoise	0.54483043	0.531142079	0.001851264	0.003634512	4.419681357	9.88E-06	0.46240126	0.072809849	0.010089737	0.702195344	2.145093039	0.031945409	0.174700473	0.355823331	0.355828442	0.053631071	2.052698027	0.040101873	-0.231434212	-0.387621095	0.218493213	0.034309649	-2.412253124	0.01585427	0.286767391	0.155900418	0.124434717	0.410697928	1.692062169	0.090634121	-0.170082371	-0.364254189	0.368883294	0.047826403	-2.07113334	0.038346337	0.20246103	-0.060047323	0.292210622	0.752608203	0.529363855	0.596553067	0.257322842	0.193298881	0.169822774
TGS1	96764	0.391914677	1	turquoise	0.581739721	0.396831266	0.000746426	0.036544011	4.002439867	6.27E-05	0.601088902	-0.029797091	0.000443465	0.875792634	2.488368351	0.012833074	-0.034013224	0.336345024	0.85838265	0.069168365	1.182136378	0.237151592	-0.235139069	-0.321253633	0.211003279	0.083445924	-2.142722943	0.032135352	0.12248157	0.122222687	0.519064538	0.519954944	0.920209843	0.357463111	-0.20190849	-0.123451755	0.284630402	0.515734302	-1.23027962	0.218592413	0.138738101	-0.005605265	0.472913955	0.976548032	0.492092072	0.622654257	0.089430906	0.175926799	0.638381391
THAP12	5612	0.26770419	2	blue	0.464565203	0.138030258	0.009699322	0.483645345	2.383364932	0.017155179	0.442551303	0.014038342	0.014328734	0.941306864	1.831310462	0.067054217	0.014145079	0.164096548	0.940861375	0.386217077	0.672524558	0.501249811	-0.172803696	-0.262235749	0.361156705	0.161533551	-1.657789849	0.097359891	-0.02225893	0.192385177	0.907057405	0.308432493	0.64562387	0.518522975	-0.022665399	-0.190074765	0.905367664	0.314389115	-0.8047707	0.420952013	-0.014615426	0.189901161	0.94001721	0.314839561	0.665571799	0.505684837	-0.182243834	0.043051919	0.335105932
SNU13	4809	0.301698224	2	blue	0.289683918	0.288497383	0.120482335	0.1365267	2.186425075	0.028784521	0.458916632	0.113818065	0.010746182	0.549260211	2.283351767	0.022409656	0.031657243	0.371310428	0.86810388	0.043361857	1.577520395	0.114675833	-0.2292061	-0.30837311	0.223083582	0.097328393	-2.065761334	0.038851021	0.118543314	0.119051953	0.532689785	0.530920469	0.893218037	0.371740421	-0.251513391	-0.159272277	0.180008177	0.400522941	-1.562769405	0.118106843	0.133902201	0.005432379	0.48862632	0.977271186	0.51528686	0.60635258	0.220006948	0.173298318	0.242723733
RBM6	10180	0.323278533	2	blue	0.368859469	0.097786935	0.044873227	0.620573403	1.802110327	0.071528049	0.418446325	0.043802214	0.021375834	0.818223597	1.832055139	0.066943206	0.185535811	0.331723651	0.326297893	0.073322504	1.992333832	0.046334442	-0.342559654	-0.260691517	0.063872831	0.164107273	-2.334194863	0.019585521	0.346227277	0.217881398	0.060899464	0.247420194	2.179820842	0.029270744	-0.048973808	-0.236196428	0.797181325	0.208898262	-1.084163808	0.278292176	0.101452891	-0.067299539	0.600512989	0.723824004	0.121855563	0.903013409	0.248977595	0.162482311	0.184585857
RNASEH2A	10535	0.274463292	1	turquoise	0.452609315	0.509727156	0.012025669	0.005592051	3.853464392	0.000116458	0.434677247	0.079338213	0.016378412	0.676863866	2.039781355	0.041372108	-0.114719545	0.523492747	0.546080464	0.002990827	1.743283568	0.081284094	-0.251891503	-0.324029239	0.179332493	0.080663668	-2.220950301	0.026354328	0.088650933	0.079849829	0.64132433	0.674892781	0.631982617	0.527398236	-0.152701153	-0.174859319	0.42048481	0.355384361	-1.236916408	0.216118118	0.218150023	0.005396112	0.255598018	0.977422884	0.834815693	0.403821488	0.192040079	0.359575461	0.309317698
FAM96B	51647	0.347798911	2	blue	0.394094631	0.409775697	0.031170012	0.030342743	3.128564436	0.001756625	0.571605002	0.053572663	0.000968083	0.778585283	2.632358892	0.008479424	0.105000595	0.363853361	0.580808037	0.048090568	1.821098932	0.06859182	-0.085375327	-0.484691967	0.653741455	0.006638608	-2.299931497	0.021452101	0.105426593	0.15021387	0.579265618	0.428182243	0.962275898	0.335911033	-0.263692246	-0.298036262	0.159132571	0.109677674	-2.160565766	0.030728898	0.17184708	-0.05757361	0.372728038	0.76250348	0.422075224	0.672970112	0.233558432	0.099927543	0.214177011
CALD1	800	0.730333414	1	turquoise	0.520665084	0.421109117	0.003179811	0.02563851	3.778913097	0.000157514	0.481418351	0.078943878	0.007071651	0.678384537	2.259726735	0.023838216	0.185463615	0.357993707	0.326489521	0.052086219	2.103626538	0.035411037	-0.277748758	-0.25804756	0.137260877	0.168581429	-2.055129762	0.039866473	0.342895984	0.156031771	0.063595538	0.410298861	1.925784471	0.054131291	-0.129275368	-0.350584422	0.495967054	0.057509155	-1.856283933	0.063413098	0.191958457	0.167918089	0.318485936	0.375097091	1.348459234	0.177510723	0.202965283	0.178550633	0.282063626
EIF4B	1975	0.844339946	2	blue	0.427722976	0.198024206	0.018385643	0.312437699	2.433880823	0.014937913	0.511963609	0.193704629	0.00382724	0.305062601	2.849536367	0.0043783	0.102354329	0.2470811	0.590429869	0.188062252	1.328347332	0.18406339	-0.150575607	-0.188737157	0.42705798	0.317870137	-1.282478135	0.19967497	0.148551042	0.185434651	0.433371135	0.32656642	1.261924525	0.206975946	-0.154932938	-0.205687096	0.41364397	0.27552133	-1.365160514	0.172202606	0.066581571	0.191035693	0.731476513	0.311903059	0.968679732	0.332705008	0.038756266	-0.030626681	0.838874783
RNF4	6047	0.408268505	1	turquoise	0.574836824	0.414781038	0.000891862	0.028185817	4.041115865	5.32E-05	0.556208631	-0.044988847	0.001414763	0.813383888	2.17879468	0.029346924	0.010238944	0.386832004	0.957174726	0.034709212	1.565166978	0.117543762	-0.309458701	-0.274570138	0.096095107	0.142003383	-2.251529623	0.024352013	0.222211606	0.13433242	0.237915474	0.479117444	1.351227335	0.176622621	-0.129095471	-0.186430801	0.496571907	0.323928074	-1.191556104	0.233435346	0.16809099	0.049815437	0.38342336	0.793769622	0.810069818	0.41790005	0.198578764	0.170932754	0.292815112
MEAF6	64769	0.407481807	2	blue	0.437566008	0.190267324	0.015599887	0.332148366	2.450128741	0.014280515	0.490923501	-0.001238583	0.005876299	0.994817197	2.005669683	0.044891502	0.055772027	0.299435987	0.769733388	0.107940203	1.364694273	0.17234916	-0.252006899	-0.138776059	0.179126636	0.464559372	-1.486306188	0.137198151	0.127566759	0.225008282	0.501726716	0.23190811	1.336485751	0.181390555	-0.160532399	-0.084284507	0.396757463	0.657896923	-0.922012009	0.356522312	0.116905149	0.113932555	0.545884948	0.548855899	0.859665569	0.38997342	0.127435799	0.110245634	0.502169553
CCAR1	55749	0.310065809	2	blue	0.482529476	0.339375149	0.006922059	0.077263056	3.243297287	0.001181549	0.539937005	-0.063570466	0.002072277	0.738581457	2.022030469	0.043173204	-0.012449197	0.352539181	0.947941457	0.056037185	1.331620351	0.182984974	-0.267939603	-0.334139209	0.152276896	0.071127762	-2.327771924	0.019924218	0.111122793	0.116012983	0.558818265	0.541533303	0.853551761	0.393353396	-0.124222216	-0.13115676	0.513097121	0.489663758	-0.960797143	0.336654175	0.198486206	0.105535131	0.301988328	0.578872921	1.135447182	0.256188001	0.168885255	0.27468303	0.372312776
ANKRD28	23243	0.298696449	1	turquoise	0.51285762	0.385482981	0.003755889	0.042780718	3.585619434	0.000336279	0.53077641	-0.104058131	0.002547964	0.584226875	1.821398784	0.06854626	0.145829886	0.147264194	0.441936236	0.43741025	1.104611576	0.269327933	-0.255841356	-0.398641097	0.172380483	0.029107508	-2.558117372	0.010524056	0.22418171	-0.118807791	0.233672916	0.531769443	0.406655348	0.68426114	-0.098690727	-0.136747158	0.603863879	0.471177333	-0.885359412	0.375962816	-0.036669443	0.004422117	0.850211948	0.981497274	-0.118246418	0.905872412	-0.067101789	0.088232215	0.724604202
GATA6	2627	1.215062605	4	yellow	0.269518466	0.224408011	0.149783441	0.250954868	1.857108826	0.063295673	0.300362029	0.488770727	0.106802084	0.006130752	3.159311163	0.001581425	0.032430732	0.336596126	0.864910165	0.068947998	1.431898064	0.152172996	-0.166683369	0.232925328	0.378669266	0.215457289	0.258275741	0.796194107	0.409413114	0.055312568	0.024661139	0.771580294	1.834441193	0.06658853	-0.195002309	0.016528653	0.301770931	0.93091786	-0.677246857	0.498249343	0.142578861	0.146668436	0.460624489	0.439287105	1.080231677	0.280039026	0.212894509	-0.131914733	0.258673567
P4HA1	5033	0.335314854	2	blue	0.473142651	0.231602302	0.008274503	0.235678509	2.774114273	0.005535223	0.422407769	0.019085375	0.020053368	0.920263377	1.757481874	0.078835709	0.056118781	0.308740459	0.76834034	0.096909735	1.404357625	0.160212383	-0.34379562	0.030067475	0.062858434	0.874674324	-1.228438622	0.219282357	0.243981681	-0.159258234	0.193841498	0.40056502	0.330679956	0.740886244	-0.207772832	0.142415529	0.27057473	0.452811551	-0.252383446	0.800744694	0.119419545	0.117265182	0.537221275	0.537148215	0.881673321	0.377953492	0.193916974	0.296063724	0.304522436
HOXB7	3217	0.401678139	2	blue	0.518357473	0.191771669	0.003341569	0.328267915	2.848163185	0.004397237	0.552220084	0.012040037	0.001556291	0.949650249	2.370753184	0.017751881	0.20220951	0.151897323	0.283897757	0.422963993	1.339951831	0.180261006	-0.059322843	-0.316610232	0.755502346	0.088263911	-1.449023236	0.147331094	0.156433779	0.149496659	0.409078861	0.430416111	1.153756726	0.24859992	-0.165423384	-0.273667184	0.382334859	0.143372026	-1.675443837	0.093847182	0.066138566	0.045144981	0.733198587	0.812747588	0.412395821	0.680049326	0.042090002	0.077942576	0.825218407
HCFC2	29915	0.282244035	2	blue	0.527238114	0.29622926	0.002755461	0.12586304	3.294846386	0.000984755	0.387915067	0.052141386	0.034161746	0.784360513	1.72689523	0.084186481	-0.060381361	0.196671637	0.751274893	0.297569543	0.519390663	0.603488341	-0.365683785	-0.06466814	0.046893602	0.734227784	-1.676973349	0.093547694	0.04951068	0.02613816	0.795004585	0.890948211	0.283225915	0.777003664	-0.192147318	0.076940895	0.309042452	0.686127635	-0.439542191	0.660268718	0.156068708	0.021184671	0.418826811	0.91152513	0.657435726	0.510900786	-0.003634784	0.212790008	0.984791163
IL17RD	54756	0.527860047	4	yellow	0.26239278	-0.082310252	0.161273454	0.677120777	0.707848198	0.479039532	0.080709248	0.643998484	0.671586478	0.000123022	3.164922112	0.001551245	0.028500864	0.120637981	0.881157062	0.525421586	0.560264426	0.575299088	-0.111202785	0.570815876	0.558533499	0.000987537	2.00952298	0.0444817	0.379139035	0.087258569	0.038804713	0.646591147	1.820446584	0.068691024	-0.204988485	0.254497822	0.277191133	0.174723465	0.195621113	0.844906734	0.171586404	0.173391634	0.373464621	0.359500087	1.292141211	0.196308246	0.106804157	-0.24631796	0.574290331
CDIPT	10423	0.499508385	1	turquoise	0.613800981	0.557858672	0.000309219	0.002038718	4.945759143	7.58E-07	0.54554132	0.023515484	0.001820922	0.901835073	2.377939525	0.017409681	0.200649118	0.241764783	0.287708651	0.198050022	1.683956908	0.092189997	-0.17211418	-0.404917324	0.363105295	0.026443991	-2.257571136	0.02397241	0.334783457	0.09174119	0.070551093	0.629696071	1.647099074	0.099537683	-0.164988025	-0.351507865	0.383606186	0.056810045	-1.996822138	0.045844508	0.118988993	0.09725593	0.538700158	0.609160234	0.804326765	0.421208284	0.198718759	0.142934025	0.292468017
ACTN4	81	0.348118409	1	turquoise	0.56242033	0.440320511	0.001216643	0.019028613	4.085150357	4.40E-05	0.504174886	-0.014780404	0.004499627	0.938210086	2.020894497	0.043290688	0.15579016	0.21485171	0.411033075	0.254217668	1.40432468	0.160222188	-0.312396379	-0.363747779	0.092817023	0.048160344	-2.6356129	0.008398548	0.26208562	0.054231413	0.161782495	0.775931071	1.207175466	0.227364577	-0.193802639	-0.356235882	0.304813207	0.053334672	-2.128453844	0.033299473	0.198091209	0.009290999	0.302971067	0.961136471	0.772349027	0.439907735	0.250408799	0.159563292	0.18199231
MPG	4350	0.274247135	1	turquoise	0.450006571	0.629446421	0.01258962	0.000332429	4.483519545	7.34E-06	0.357717186	0.117792625	0.052281066	0.53530622	1.843169058	0.065304331	0.200447343	0.377603002	0.288203807	0.039667121	2.246714331	0.02465829	-0.210721666	-0.457270168	0.263679979	0.011068608	-2.648272923	0.008090418	0.27870723	0.029033063	0.135853757	0.878953924	1.179823529	0.238070409	-0.145475495	-0.287040052	0.443058415	0.124061217	-1.653260692	0.098277819	0.080061351	-0.017787944	0.679721963	0.925668513	0.228231717	0.819466105	0.215770572	0.149133084	0.252143247
DDOST	1650	0.607572611	2	blue	0.404596915	0.455560324	0.026574966	0.014844133	3.378500402	0.000728823	0.429896474	0.199207563	0.017737559	0.291258156	2.475768309	0.013294982	0.05589051	0.40208285	0.769257315	0.027621131	1.803777428	0.071266206	-0.276510853	-0.318447873	0.139093909	0.086332464	-2.296700258	0.021635875	0.258641396	0.042233862	0.167569075	0.824630192	1.14835526	0.250821935	-0.238164857	-0.290590255	0.205017869	0.119273222	-2.028122544	0.042547743	0.211069665	0.106372936	0.271729994	0.575845695	1.186876577	0.235276308	0.26830369	0.175163708	0.151699272
MEF2C	4208	0.289612434	1	turquoise	0.365087544	0.079085198	0.047280871	0.689136112	1.717836968	0.085826357	0.257486421	0.228941804	0.16954202	0.22363238	1.857683968	0.063213907	-0.025497454	0.327382684	0.893606098	0.077397795	1.176343161	0.239457775	-0.165270201	0.019309098	0.382781902	0.919331689	-0.551851804	0.581049891	0.011265903	0.137305256	0.952883885	0.46935202	0.559169702	0.576045908	-0.083556936	-0.027195541	0.660674171	0.886564347	-0.415153583	0.678029476	0.160190148	0.088165093	0.406490717	0.643160168	0.92443193	0.355261477	-0.07492447	0.024665374	0.693954285
EAPP	55837	0.321299059	2	blue	0.376884496	0.304877758	0.04007577	0.114673106	2.61862688	0.008828445	0.435056038	0.053678676	0.016274527	0.778157974	1.945088015	0.051764386	0.031782981	0.388275478	0.867584571	0.03398112	1.652171696	0.098499555	-0.159825363	-0.252057733	0.398867725	0.179036007	-1.567067519	0.11709891	0.085625463	0.208313257	0.652789985	0.26930249	1.112181794	0.266059994	-0.185033654	-0.10255931	0.32763219	0.589682085	-1.085495967	0.277702049	0.200106079	0.061565293	0.297979087	0.746554922	0.975940911	0.329093747	0.13800719	0.166533815	0.467061532
CNN3	1266	0.653725696	2	blue	0.39535947	0.25619553	0.030584674	0.188193562	2.509295248	0.012097233	0.453577097	0.121428852	0.011821443	0.522689909	2.28699745	0.022195972	0.150802116	0.380481141	0.426354825	0.038063567	2.067577124	0.038679805	-0.232312485	-0.300000033	0.216701547	0.107245907	-2.043514159	0.041001567	0.229629427	0.188534899	0.222206462	0.318398566	1.588767093	0.112112985	-0.159925671	-0.204420594	0.398567952	0.278553281	-1.3793696	0.167780827	0.136850988	0.120211099	0.479013975	0.526898908	0.957971691	0.338077034	0.192904744	0.135751868	0.307102747
SPAG9	9043	0.555729422	2	blue	0.424977503	0.0369659	0.019232143	0.851856179	1.83112425	0.067082	0.50681103	0.034749296	0.004261555	0.855349565	2.219523054	0.026451161	0.04430751	0.256065828	0.816161924	0.171991202	1.14580827	0.251874492	-0.172613727	-0.251348233	0.361692943	0.180303873	-1.613443298	0.106648233	0.054420142	0.134438964	0.775171106	0.478765659	0.709911259	0.477759168	-0.147119629	-0.072005091	0.437865282	0.705340406	-0.824380588	0.409723341	0.081276726	0.118737149	0.675120789	0.532015193	0.74566939	0.455867154	0.034535649	0.091662694	0.856229721
SF3B1	23451	0.368436827	2	blue	0.21029441	0.000714859	0.264671793	0.997119477	0.801344082	0.422932477	0.430996649	0.159758598	0.017416794	0.399067326	2.328280056	0.019897238	0.037376135	0.373623017	0.844542065	0.041973342	1.60899083	0.107618347	-0.112718472	-0.168799703	0.553150403	0.372558577	-1.06124789	0.288577261	0.037213311	0.259704021	0.845211181	0.165768331	1.133802628	0.256877349	-0.159290283	-0.074211989	0.400468994	0.696727187	-0.879316043	0.37922994	0.065662093	0.08240228	0.735052172	0.665090738	0.550627368	0.581889144	0.025926894	-0.003287786	0.891824495
CARD8	22900	0.289425864	1	turquoise	0.518615925	0.26481674	0.003323107	0.173245139	3.127493697	0.001763036	0.577288182	-0.20770489	0.000837602	0.270734953	1.674819218	0.093969707	0.0760121	0.270857766	0.68972881	0.147691507	1.324353173	0.185385779	-0.222363508	-0.197787389	0.237586542	0.294782108	-1.596078794	0.110471202	0.156596657	0.251702938	0.408585145	0.179669235	1.553259193	0.120361225	-0.057541299	-0.201581017	0.762632976	0.285428801	-0.980257821	0.326958869	0.059993283	0.016221921	0.757214181	0.932196905	0.281396622	0.778406209	0.0405605	0.212952445	0.831477932
TSPAN6	7105	0.561196679	2	blue	0.491733244	0.164676603	0.005782945	0.402369236	2.613504142	0.0089619	0.540425088	-0.022547301	0.002049252	0.905858571	2.178410673	0.029375476	0.146391137	0.183140375	0.44016219	0.332692926	1.24477704	0.213213718	-0.159587817	-0.392480364	0.399578151	0.031930217	-2.154043719	0.031236744	0.033642184	0.105999385	0.859912325	0.57719457	0.524033954	0.600254924	-0.117392229	-0.177837371	0.536704251	0.347120038	-1.113833519	0.265350614	0.083706698	0.086178704	0.665955784	0.650687464	0.631532432	0.52769245	0.013902982	0.092548418	0.941871843
ZFPM2	23414	0.662600717	4	yellow	0.281295165	0.296880457	0.132107073	0.124993643	2.185309515	0.02886616	0.305731634	0.396132164	0.100379157	0.0302315	2.749680059	0.005965348	-0.03469696	0.446388045	0.855565155	0.013410279	1.666794125	0.095555349	-0.133590298	0.105449131	0.481571469	0.579184065	-0.106828101	0.914925354	0.123463453	0.227319759	0.51569421	0.227020462	1.330001811	0.183517675	-0.239549399	0.039825433	0.202318359	0.834489834	-0.764980047	0.444283426	0.2043094	-0.004628377	0.287732937	0.980634412	0.744077461	0.456829614	0.123972832	-0.101723729	0.513950002
PSMD13	5719	0.26245985	1	turquoise	0.412035837	0.396785103	0.023667343	0.036567815	3.152783389	0.001617218	0.47389276	0.010843083	0.008158791	0.954650363	1.967820426	0.049088703	0.07807495	0.282572719	0.681739739	0.13028564	1.379586554	0.16771398	-0.306618814	-0.368625635	0.099346584	0.045019586	-2.632782564	0.008468855	0.12844962	0.07696297	0.498746451	0.686042127	0.771823885	0.440218743	-0.147341127	-0.299876853	0.437168202	0.107397246	-1.712952254	0.086721324	0.10685234	-0.032103048	0.58116079	0.866262911	0.273945152	0.784126772	0.142858653	0.184782271	0.451392114
HNRNPR	10236	0.392278297	2	blue	0.382897969	0.271737073	0.036757637	0.161865596	2.514581473	0.011917376	0.459200625	0.031126606	0.010691374	0.870296046	1.973479206	0.048440991	0.025428329	0.420646136	0.893892923	0.020632879	1.773211173	0.076193721	-0.286666218	-0.230106578	0.124573519	0.221220624	-1.980205526	0.047680439	0.144373805	0.18670605	0.446556723	0.323201387	1.250879834	0.210978322	-0.184347132	-0.144629598	0.329461778	0.445743157	-1.242716433	0.213972346	0.119677811	0.078465287	0.536335094	0.680231785	0.736036922	0.461708228	0.153266765	0.157965348	0.41874519
SRSF11	9295	0.489136468	2	blue	0.269075554	0.093070538	0.150479928	0.637601945	1.368744205	0.171079247	0.447447234	0.125182287	0.013165567	0.509820251	2.272481809	0.023057425	-0.029711262	0.309831179	0.876147674	0.095674689	1.087470219	0.276829053	-0.102712483	-0.245696474	0.589123567	0.19062902	-1.324186026	0.185441271	0.024055782	0.176002821	0.899590775	0.352197283	0.755497254	0.449950679	-0.200437582	-0.073164213	0.288227775	0.700811983	-1.03450688	0.300899262	0.126353645	0.17204726	0.513672247	0.363294741	1.116956306	0.264013008	-0.035459276	0.119931925	0.852425908
CDC16	8881	0.580440455	2	blue	0.348313139	0.075166176	0.059257442	0.703836575	1.631705028	0.10274164	0.556480206	0.077160645	0.001405548	0.685276587	2.637996598	0.008339742	0.10560154	0.25655098	0.57863271	0.171151977	1.378462499	0.168060538	-0.206054706	-0.232419923	0.274645288	0.216483061	-1.66800711	0.095314315	0.135787834	0.209522186	0.474323528	0.266470561	1.306973266	0.191221791	-0.218834041	-0.20279083	0.245307921	0.282486319	-1.601700801	0.109221788	0.064353803	0.106681475	0.740149169	0.574732639	0.637468446	0.523819757	0.070408043	0.089075043	0.711595876
JTB	10899	0.503373434	2	blue	0.433894034	0.357412258	0.016594958	0.061868387	3.086861419	0.002022819	0.499934575	0.095321652	0.004906441	0.616331075	2.412736134	0.015833278	0.092758849	0.363508671	0.625885483	0.04831866	1.77335535	0.076169843	-0.260429098	-0.418892197	0.164547525	0.021223495	-2.667488832	0.007642043	0.163218192	0.108362916	0.388799541	0.568683812	1.023273244	0.306178671	-0.223075397	-0.285806963	0.236049043	0.125756945	-1.948971289	0.051298854	0.14869005	0.059746728	0.441422728	0.753808619	0.774220917	0.438800161	0.225879335	0.187968652	0.230058036
RAP1B	5908	0.444715354	2	blue	0.404121116	0.144429414	0.026770437	0.46339813	2.127956874	0.033340659	0.549061302	-0.046674315	0.001676958	0.806521272	2.133972919	0.032844998	0.136646277	0.229729638	0.47150767	0.221999172	1.389690661	0.164622832	-0.126878014	-0.309677899	0.504057876	0.095847528	-1.675344299	0.093866699	0.143619522	0.216229028	0.448960417	0.25111242	1.363146233	0.172836428	-0.187212739	-0.146683068	0.321866301	0.439240958	-1.261671785	0.207066914	0.119750768	0.168673424	0.536084882	0.372921567	1.079321613	0.280444381	0.124646061	0.135502269	0.511649194
PBDC1	51260	0.452943834	2	blue	0.346164547	0.170321519	0.060949392	0.386203353	1.971182615	0.048702992	0.546347089	0.042100607	0.001787053	0.825175041	2.451850718	0.014212361	0.006286545	-0.004210764	0.973698537	0.982381466	0.007767078	0.993802831	-0.262626504	-0.096525669	0.160886884	0.611863368	-1.368528202	0.171146801	0.224267944	0.057297598	0.23348838	0.763609888	1.068265681	0.285400685	-0.096818358	-0.247750399	0.610779349	0.18683021	-1.31009367	0.190164149	0.070323929	0.201151252	0.716980657	0.286478763	1.02185774	0.306848236	0.189612298	0.086513565	0.315589959
TBCB	1155	0.417654345	2	blue	0.456837631	0.450482744	0.011154646	0.01614395	3.595582588	0.000323666	0.470830968	0.045450958	0.008639864	0.811500969	2.082680363	0.037280369	0.102020028	0.384957815	0.591650302	0.035673287	1.901672109	0.057214034	-0.28908678	-0.39570558	0.121283896	0.030426066	-2.67946219	0.007374053	0.228571815	0.104462075	0.224402175	0.582760463	1.262908859	0.206621936	-0.18846882	-0.313654941	0.318571325	0.091438873	-1.928237511	0.05382559	0.181498663	0.025988799	0.346056936	0.891567715	0.771602589	0.44034984	0.269104526	0.230268896	0.150434298
XRCC6	2547	0.433922679	2	blue	0.39702233	0.320150136	0.029828744	0.096737035	2.768278044	0.005635336	0.475825195	0.165410986	0.007866979	0.38237103	2.561233733	0.010430116	0.080251365	0.342491077	0.673347276	0.063929487	1.636362359	0.101763772	-0.293827967	-0.362066571	0.11502724	0.049282271	-2.551859105	0.010714984	0.144568679	0.080089006	0.445936841	0.673972035	0.845051721	0.398081962	-0.231654542	-0.27247079	0.2180428	0.145200144	-1.928704457	0.053767563	0.148318078	0.033709175	0.442578975	0.859636107	0.675181013	0.499560768	0.180694604	0.195644701	0.339300666
PGK1	5230	0.611163218	2	blue	0.397386983	0.293633635	0.029665021	0.129372455	2.664341039	0.007713931	0.596624998	0.091441021	0.000501536	0.630821831	2.916949298	0.003534732	0.090515554	0.319598457	0.634297814	0.085139674	1.578843962	0.114371852	-0.220578393	-0.343135647	0.241471285	0.063398517	-2.177294127	0.029458629	0.126016451	0.111730187	0.50698155	0.556657657	0.893839172	0.371407947	-0.187843709	-0.179175227	0.320208512	0.34344534	-1.38902107	0.164826343	0.085546309	0.042091063	0.659048485	0.82521407	0.472670777	0.636448079	0.085852334	0.149522709	0.651927476
PDLIM1	9124	0.374087716	1	turquoise	0.462818392	0.427591226	0.010013468	0.023226632	3.521705788	0.00042878	0.491122838	0.048080228	0.0058532	0.80080763	2.19132541	0.028428253	0.1607175	0.187214527	0.396206053	0.321861597	1.315462292	0.188354582	-0.150435321	-0.339956598	0.427493788	0.066051007	-1.89189146	0.058505444	0.540450512	0.159398821	0.002048059	0.400143891	2.864469072	0.004177089	-0.291987662	-0.497217275	0.117426631	0.005183329	-3.166716203	0.001541707	0.280578077	0.077907714	0.140401632	0.682386174	1.351412413	0.17656336	0.368409601	0.058274352	0.045155141
HMCN1	83872	0.497888079	1	turquoise	0.407319146	0.094687571	0.025478876	0.631742781	1.960292796	0.049961578	0.19241288	0.311313092	0.308361501	0.094015813	1.933839601	0.053132852	0.174418861	0.382616205	0.356616543	0.036908005	2.167697569	0.030181705	-0.290585232	0.083508414	0.119279898	0.660859544	-0.806334656	0.420049913	0.468166211	-0.002323072	0.009077839	0.990279364	1.891019163	0.058621786	0.005496385	-0.006909872	0.977003456	0.971091709	-0.005288988	0.995780018	0.194604053	0.266080901	0.311733867	0.155250395	1.744388404	0.081091386	0.175993356	0.274222173	0.352223591
SDF2	6388	0.22699651	1	turquoise	0.366971018	0.312295531	0.046066122	0.105677238	2.605138827	0.009183704	0.312940973	0.177911729	0.09221876	0.34691518	1.884402235	0.059510588	-0.004603145	0.37921572	0.980739965	0.038762056	1.476234059	0.139881069	-0.300562537	-0.162057643	0.106556845	0.392226876	-1.772187409	0.076363453	0.041199482	0.084336718	0.828861628	0.657697795	0.470552128	0.637960601	-0.036522838	-0.128903663	0.848049815	0.497217214	-0.621728452	0.53412044	0.147479912	0.071774576	0.445190329	0.706242159	0.814875003	0.415143863	0.120036203	0.108335551	0.527504752
CKAP5	9793	0.384720596	2	blue	0.458780359	0.331538436	0.010772566	0.084801407	3.097297477	0.001952938	0.553910294	0.049561518	0.00149488	0.794798542	2.520406705	0.011721931	0.04477631	0.310297963	0.814250237	0.095149792	1.368254342	0.171232477	-0.361254671	-0.275787357	0.049831448	0.140173441	-2.474900616	0.013327326	0.130304274	0.055961907	0.492514813	0.768970479	0.699951109	0.483957838	-0.115591319	-0.170432262	0.543013721	0.367884452	-1.078428457	0.280842593	0.107302121	0.067324546	0.579561231	0.72372536	0.648063838	0.516943662	0.150239065	0.235903467	0.428103883
MARK3	4140	0.57491379	1	turquoise	0.406774937	0.312623872	0.025694991	0.105291593	2.781644138	0.005408431	0.487059425	0.160518398	0.006339654	0.396799188	2.597146929	0.00940017	-0.065952743	0.337193191	0.729142948	0.068426202	1.065899531	0.286469061	-0.320705546	-0.096530128	0.084003903	0.611846851	-1.606162494	0.108238212	0.153625328	0.195633827	0.417644454	0.300177151	1.320954172	0.186516645	-0.173145843	-0.220466693	0.360192098	0.241715762	-1.493125273	0.135404398	0.097037917	0.081289572	0.616537591	0.66935728	0.662495894	0.507653466	0.097643741	0.053445682	0.607726758
KCNJ8	3764	0.262950892	2	blue	0.508913297	0.004612578	0.00407951	0.981415168	2.116681682	0.034286873	0.27163605	0.163976052	0.146485598	0.386570762	1.661667277	0.096579506	-0.007945957	0.316180897	0.966759338	0.088719869	1.195279748	0.23197775	-0.039610139	-0.062664232	0.835372426	0.742181811	-0.38306087	0.701674632	-0.182152667	0.065664718	0.335351899	0.730282066	-0.443195542	0.657624303	0.042577187	0.037477978	0.823226778	0.844123601	0.299701079	0.764405176	0.018482886	-0.0418777	0.924185283	0.826086639	-0.088865506	0.929188797	-0.245668274	-0.155909838	0.190681549
CD200	4345	0.846323115	4	yellow	0.281482081	0.149429016	0.131839426	0.4478942	1.625266331	0.104105822	0.410511732	0.365905294	0.024240776	0.046750373	3.067836178	0.002156148	0.03593365	0.377463572	0.850473529	0.03974616	1.620315762	0.105164465	-0.23000423	0.148966512	0.221431834	0.432071439	-0.314713073	0.752979518	0.236505347	0.195343543	0.208285983	0.30090909	1.64242253	0.100502469	-0.122612203	0.039407757	0.518615518	0.836202265	-0.313566119	0.753850596	0.10509156	-0.00738427	0.587441322	0.969107915	0.35993214	0.718897881	0.162554014	-0.139034177	0.390758879
UBLCP1	134510	0.346849419	2	blue	0.437508748	0.193756035	0.015615014	0.323191767	2.462924023	0.013780911	0.485223385	0.029329129	0.006570481	0.877728684	2.092077578	0.036431577	0.041938742	0.250679824	0.82583698	0.181504066	1.115393474	0.264681845	-0.251767698	-0.123686456	0.179553535	0.514930247	-1.427899863	0.153320683	0.129468762	0.182146591	0.495317239	0.335368296	1.17638294	0.239441886	-0.090237231	-0.022913907	0.635344672	0.904334787	-0.424308735	0.67134067	0.108995695	0.090681092	0.573555918	0.633675504	0.742305264	0.457902403	0.137908043	0.172463761	0.467384704
SEPW1	6415	0.418407309	2	blue	0.280063087	-0.07037749	0.133881263	0.721941099	0.82249405	0.410795772	0.312148811	0.324717136	0.09308996	0.079985261	2.468879194	0.013553697	0.253672335	0.256259059	0.176174121	0.171656599	1.951028249	0.051053686	-0.220292781	-0.004804637	0.242096729	0.979897067	-0.855973259	0.392012571	0.280173025	0.160347099	0.133722249	0.397309904	1.682296907	0.092511281	-0.135170331	0.113041091	0.47635444	0.552007706	-0.084098995	0.932977723	0.107380284	0.213852623	0.57928346	0.256485908	1.208774588	0.226749457	0.231922187	-0.036553112	0.217496513
FUS	2521	0.333774811	1	turquoise	0.400886927	0.49747427	0.028130432	0.007069864	3.557531144	0.000374357	0.385928665	0.108523063	0.035171227	0.568109202	1.93054344	0.053539538	-0.061147096	0.322312928	0.748221129	0.082375554	1.021482031	0.307026118	-0.224679422	-0.292192202	0.232609181	0.117158133	-1.98135847	0.047551088	0.205528612	-0.004348753	0.275899564	0.981804187	0.763857293	0.44495229	-0.315470165	-0.306746892	0.089478614	0.09919818	-2.407977401	0.016041174	0.182084659	0.041870647	0.34447548	0.826115486	0.83332345	0.404662335	0.219424651	0.187062828	0.2440044
MTFR1L	56181	0.474326613	2	blue	0.54208295	0.350184818	0.001972691	0.067721081	3.589948262	0.000330744	0.597894685	0.032392471	0.000484374	0.865068097	2.702479031	0.006882453	0.012444572	0.240173834	0.94796077	0.201108915	0.963116807	0.335488908	-0.226857268	-0.330983756	0.227992803	0.074005128	-2.15072844	0.03149764	0.123253494	0.135742709	0.516413995	0.474471787	0.974586364	0.32976548	-0.237007843	-0.220953118	0.20729266	0.240652331	-1.74458295	0.081057491	0.144693035	0.186289067	0.453932285	0.324302659	1.240658784	0.214731826	0.055644538	0.17275088	0.770245736
CLDN1	9076	2.321593645	4	yellow	0.076289862	0.14487006	0.688651154	0.462020474	0.812043553	0.416766641	0.300822968	0.632149997	0.106238945	0.000178666	3.948994988	7.85E-05	-0.045762124	0.244011604	0.810233668	0.193785121	0.760458856	0.446980354	-0.060319713	0.276605046	0.75152091	0.138953809	0.836668495	0.402778933	0.425116493	0.008096114	0.01918853	0.966131531	1.728709316	0.083861133	-0.263435932	0.024355718	0.159553234	0.898345222	-0.918339152	0.358441336	0.143583999	0.22081744	0.457436357	0.240948638	1.371291571	0.170284082	0.222258757	-0.121285909	0.23781334
FAM96A	84191	0.515825976	2	blue	0.528119004	0.142893681	0.002702486	0.468216305	2.717107952	0.006585512	0.564864159	-0.131459172	0.001145604	0.488654391	1.899727857	0.057468843	-0.007166782	0.226539771	0.970017362	0.228661931	0.835781921	0.403277599	-0.31443783	-0.082973862	0.09058947	0.662903049	-1.528944658	0.126278164	0.194977133	0.051436491	0.30183458	0.787208929	0.931626845	0.351529405	-0.085995546	0.069545675	0.651383241	0.714981357	-0.061925758	0.950621955	0.104776826	0.142759514	0.588567062	0.451709473	0.924223746	0.355369835	0.158102884	0.21770806	0.404035391
ADRB1	153	0.572760401	2	blue	0.604131037	0.154685202	0.000407367	0.431898471	3.180003684	0.001472732	0.47597947	0.13256529	0.007844067	0.484971537	2.436280103	0.014839189	0.072207109	0.183598542	0.70455045	0.331463893	0.965486915	0.334300987	-0.368941627	0.137152071	0.044821894	0.469852657	-0.93232944	0.351166297	0.165024086	0.218754112	0.383500788	0.245484685	1.455109269	0.145639013	-0.150209459	-0.010892632	0.428195961	0.954443345	-0.607075626	0.543800725	0.038745616	0.0829545	0.841833971	0.662977113	0.45353403	0.650164245	-0.029395279	0.010412644	0.877454965
YEATS4	8089	0.289004888	1	turquoise	0.57931153	0.413683318	0.000795017	0.028647879	4.061440599	4.88E-05	0.498465104	-0.141108936	0.005054565	0.457010736	1.516137696	0.129484538	0.010641584	0.327786924	0.955492266	0.077011091	1.313279598	0.189088751	-0.288132093	-0.263011908	0.122573588	0.160250885	-2.117289617	0.034235276	0.202353562	0.011651305	0.283547581	0.951273929	0.811330588	0.417175849	-0.111631769	-0.117824399	0.557007486	0.535195354	-0.862351731	0.388493994	0.090842498	0.122892161	0.639316814	0.517653872	0.796855747	0.425534814	0.055747333	0.323994437	0.769832617
TOR1A	1861	0.371415884	2	blue	0.438058275	0.34579873	0.015470338	0.071476274	3.05831827	0.00222583	0.564473691	-0.046341288	0.001156706	0.807876138	2.218803828	0.026500073	0.08359973	0.218712523	0.6605107	0.245576694	1.145317053	0.252077844	-0.16875218	-0.430266549	0.372695157	0.01762912	-2.359510584	0.018299059	0.132467513	0.121819127	0.485296515	0.521344439	0.956658541	0.33873963	-0.138807455	-0.305544953	0.464457349	0.100597457	-1.703702293	0.08843672	0.129155237	0.121543998	0.504303732	0.522292768	0.934247541	0.350176218	0.145589176	0.160459639	0.442698276
PSMB7	5695	0.40563147	2	blue	0.31271027	0.279336427	0.092471841	0.149992542	2.245257531	0.024751605	0.47783084	0.157774343	0.007573499	0.40502534	2.541606536	0.011034431	0.079324024	0.34891245	0.676918563	0.058792135	1.660158227	0.096882626	-0.177635147	-0.341005113	0.347677538	0.065166783	-2.000923047	0.045400683	0.061958329	0.144231379	0.744989982	0.447010067	0.775578147	0.437998107	-0.242169802	-0.209722859	0.197276465	0.266002364	-1.721009919	0.085249024	0.116884448	0.038307923	0.545956547	0.840714977	0.574838136	0.565400772	0.152162922	0.112047461	0.422143937
CHD9	80205	0.36934815	2	blue	0.525177652	0.213411133	0.002882885	0.275535939	2.964593954	0.003030827	0.48433185	-0.019344147	0.006685115	0.919185737	1.905557745	0.056707609	-0.05161102	0.367662053	0.786503418	0.045626716	1.249938469	0.211322025	-0.316955535	-0.170324122	0.087898492	0.368192993	-1.871799425	0.061234358	0.114621178	0.133210588	0.546427008	0.482829579	0.932174692	0.351246252	-0.02215913	0.019715203	0.90747235	0.917640741	-0.009148353	0.992700772	0.050016635	0.03906911	0.796668507	0.837591226	0.330183999	0.741260937	-0.017994412	0.130085828	0.924808137
SPOPL	339745	0.365549828	2	blue	0.521457517	0.132169334	0.003125841	0.502577912	2.643296	0.008210322	0.527875767	-0.016517009	0.002717025	0.930966412	2.135278716	0.03273825	0.051516579	0.312818778	0.786885163	0.092352742	1.403978828	0.160325154	-0.294621427	-0.126215509	0.114004047	0.50630531	-1.610827228	0.107217385	0.073287858	0.234639575	0.700329518	0.212002709	1.169317488	0.24227574	-0.099922242	-0.03071928	0.599333576	0.871979428	-0.490103812	0.624060441	0.066003976	0.107189553	0.733722022	0.572901846	0.645480482	0.518615863	-0.011996458	0.045509429	0.94983226
MRPL43	84545	0.455196468	2	blue	0.544103987	0.411278436	0.001882721	0.029681619	3.85845115	0.000114108	0.526069806	0.003168575	0.002827102	0.986741716	2.199585838	0.027836293	0.089402408	0.322005283	0.638488824	0.082685325	1.584683607	0.113038238	-0.225203002	-0.352686526	0.231493671	0.055927445	-2.23616038	0.025341267	0.15560754	0.071102197	0.411588514	0.708874665	0.853488643	0.393388383	-0.226433453	-0.220169255	0.228886292	0.242367564	-1.699688771	0.089189483	0.154790936	0.082521561	0.422693116	0.664633975	0.882818193	0.377334509	0.177631052	0.272373741	0.34768883
GJC1	10052	0.197034679	0	grey	0.333933406	0.095326549	0.071312744	0.629433466	1.644037702	0.100168415	0.279500682	0.022465677	0.13469689	0.906197881	1.158453863	0.246678869	-0.093229806	0.209749948	0.624125185	0.265939202	0.446785466	0.655029966	0.107636456	0.035943328	0.571293654	0.850433705	0.538850548	0.589989982	-0.259040215	0.111313244	0.166891608	0.558140383	-0.573606822	0.566233894	-0.094055936	0.248873375	0.621042253	0.184775723	0.598203708	0.549704018	0.061665109	0.125621011	0.750657756	0.508326272	0.699386845	0.484310307	-0.194409911	0.05229805	0.303270815
REV1	51455	0.366795674	2	blue	0.423728617	0.131383568	0.019627719	0.505143883	2.168546297	0.030117146	0.482282881	0.059987945	0.006955024	0.752845281	2.192666959	0.028331383	-0.09478744	0.344157504	0.618317685	0.062563818	0.986780432	0.32375029	-0.152340516	-0.216551417	0.421596094	0.250389203	-1.397773518	0.162181089	-0.003198543	0.116340026	0.986616329	0.540386399	0.425316677	0.670605838	-0.188371689	0.048633315	0.318825376	0.798562622	-0.531228179	0.595260668	0.170505433	0.035530849	0.37652814	0.85213128	0.765656363	0.443880798	-0.007523464	0.119619106	0.96852588
CEP57	9702	0.377655085	2	blue	0.425370681	0.224020093	0.019108978	0.251796618	2.521226511	0.011694654	0.451590043	0.057100652	0.012243947	0.764399633	2.034932877	0.041857627	-0.023307004	0.324436958	0.90270126	0.080261043	1.172212204	0.24111187	-0.318243246	-0.166616843	0.086545926	0.378862293	-1.862881541	0.062478934	0.048550256	0.171244442	0.798899662	0.365572045	0.82891509	0.407152456	-0.117855812	-0.009978844	0.535085754	0.958261666	-0.480373628	0.630961743	0.079241145	0.080862032	0.682833489	0.670999321	0.594982321	0.551855289	0.006905595	0.055226357	0.971109593
WDR82	80335	0.35583038	1	turquoise	0.574711106	0.395998597	0.000894725	0.036975293	3.959369216	7.51E-05	0.514655092	-0.050299884	0.003615882	0.791807513	1.940794887	0.052283161	0.010096371	0.315585104	0.957770517	0.089355577	1.260313518	0.207556285	-0.310990412	-0.313095012	0.094375157	0.092050074	-2.4156687	0.015706345	0.199404596	0.078506191	0.290771373	0.680073833	1.050584402	0.293449508	-0.16783598	-0.269637173	0.375334027	0.149597167	-1.668448393	0.095226748	0.149158958	0.068418561	0.43996749	0.719414172	0.808563905	0.418766034	0.141963669	0.215229314	0.454261424
ZHX3	23051	0.206353313	1	turquoise	0.455370136	0.623276685	0.011450743	0.00039551	4.472152785	7.74E-06	0.213148972	0.201873497	0.258091365	0.284715647	1.575809355	0.115069746	0.080582437	0.322024555	0.672073963	0.082665894	1.551522397	0.120776544	-0.211343301	-0.156295524	0.262241274	0.4094982	-1.392511014	0.163767709	0.047009094	0.048696222	0.805159827	0.798307377	0.358370469	0.720066088	-0.104466749	-0.2157296	0.582743506	0.252235507	-1.212380012	0.225366949	0.117347217	0.061979706	0.544357027	0.744904893	0.66536127	0.505819451	-0.088607151	0.195389566	0.641489685
DPYSL2	1808	0.493307158	2	blue	0.348445691	0.232997921	0.05915428	0.232788399	2.216545237	0.026654183	0.411923772	0.109850516	0.023709124	0.563356416	2.051257136	0.040241912	0.127714508	0.216913237	0.50122734	0.249579168	1.30520391	0.191823423	-0.219499574	-0.245282585	0.243839368	0.191400982	-1.771740154	0.076437701	0.241796609	0.12965281	0.197989162	0.494699226	1.410859693	0.158285989	-0.172145789	-0.299561758	0.363015831	0.107785098	-1.806903354	0.070777349	0.129088649	0.155004097	0.504525413	0.413426885	1.061648421	0.288395323	0.171197812	0.14761128	0.365704577
ARL16	339231	0.231487183	1	turquoise	0.518459201	0.452373704	0.003334292	0.015649307	3.906930583	9.35E-05	0.500605101	-0.035347975	0.004840094	0.852884114	1.926020246	0.054101846	0.104348031	0.381634018	0.583174308	0.037436037	1.895898125	0.057973517	-0.197200401	-0.350246264	0.296246486	0.057766848	-2.11606598	0.034339196	0.158273938	0.104516521	0.403520518	0.582562936	0.989725965	0.32230808	-0.202328627	-0.079540896	0.283608176	0.676082746	-1.065880964	0.286477455	0.128681661	-0.060903393	0.505881376	0.749192616	0.247280569	0.804691095	0.155176968	0.257238333	0.41289977
FBXL7	23194	0.384874952	2	blue	0.413163727	0.335962099	0.023250181	0.080480355	2.904422138	0.003679317	0.367387836	0.38439424	0.04580068	0.035967371	2.958175213	0.003094662	0.112885764	0.265129821	0.552557726	0.156787916	1.440489659	0.149728914	-0.209311268	-0.014377926	0.266963237	0.939889605	-0.848719645	0.396037312	0.344047463	0.180189884	0.062653289	0.340674105	2.023694623	0.043001582	-0.109218413	-0.273793926	0.565617327	0.143179343	-1.461552917	0.143863765	0.145732272	0.01497508	0.450661753	0.937397811	0.595330055	0.55162287	0.184890649	-0.133934927	0.328012784
MEST	4232	0.649603756	2	blue	0.45058215	0.165105688	0.012463038	0.401127193	2.417111067	0.015644243	0.590383169	0.028712515	0.000593924	0.880280788	2.645256185	0.008162909	0.13697556	0.188634314	0.470429875	0.318138762	1.230117422	0.218653137	-0.230587345	-0.351400889	0.220230316	0.05689069	-2.251919523	0.024327358	0.241923548	0.105084833	0.197746543	0.580502892	1.3181502	0.187453372	-0.131254723	-0.181626893	0.489336667	0.336772577	-1.181169862	0.237535251	0.102363917	0.187321972	0.597228571	0.321578928	1.086700743	0.277169085	0.167224684	0.209861112	0.377100754
ABCA8	10351	0.730112352	2	blue	0.521776367	0.040191975	0.003104349	0.839087097	2.310579666	0.020856083	0.360661637	0.346229702	0.050235638	0.060897535	2.764335748	0.005703882	0.148936389	0.31493152	0.432165602	0.090056928	1.781264833	0.074869197	-0.349274569	-0.035748666	0.058512377	0.851234764	-1.498089263	0.13411006	0.312428505	0.133283931	0.09278165	0.482586437	1.711119973	0.087058968	-0.123627374	-0.142928748	0.515132598	0.451167799	-1.003427113	0.315654828	0.10594041	0.109791398	0.58440986	0.563567697	0.803180496	0.421870417	0.089995222	-0.154850237	0.636255503
IL18	3606	1.314385542	4	yellow	0.20310863	0.167961926	0.281716606	0.392914819	1.382068302	0.16695073	0.3865382	0.510137788	0.034858938	0.003976579	3.631801288	0.00028145	0.065716342	0.243936458	0.730077853	0.193926725	1.177748679	0.238896814	-0.233438021	0.20448104	0.214420109	0.27840809	-0.113813235	0.909385846	0.432959752	-0.03985274	0.016856374	0.834377903	1.585189334	0.112923323	-0.148986119	0.067467544	0.432010157	0.723161375	-0.308810908	0.757465371	0.108668244	0.153549903	0.574714867	0.417875865	0.979966948	0.327102434	0.255238313	-0.057344546	0.173429363
IGBP1	3476	0.356802039	2	blue	0.448436215	0.292649013	0.012940454	0.130722241	2.89318489	0.003813567	0.399236467	0.12717376	0.028845837	0.503056218	2.060180443	0.039381294	0.06228004	0.363072518	0.743709778	0.048608507	1.65673542	0.097572979	-0.229714162	-0.026068876	0.222031174	0.891235571	-0.972690491	0.330707153	0.119517014	0.175333084	0.529305211	0.354061839	1.112225105	0.266041376	-0.151040971	-0.086751121	0.425614041	0.64851483	-0.894911914	0.370834177	0.111299111	-0.004970689	0.565433108	0.979202443	0.39204152	0.695027536	0.12923333	0.058480308	0.496108362
EPB41L2	2037	0.450362354	2	blue	0.420597474	0.053601626	0.020649081	0.786470777	1.871274172	0.061307089	0.39509222	0.177183512	0.030707602	0.348924563	2.233370219	0.02552454	0.140763422	0.094893457	0.45812461	0.617923219	0.886339454	0.375434635	-0.291355242	-0.158269374	0.118259691	0.403534251	-1.719881587	0.085453968	0.125464494	0.142499596	0.508859007	0.452542081	1.00877017	0.31308487	-0.060046306	-0.178062725	0.752612262	0.346499406	-0.898371535	0.368987506	0.056996875	0.227827598	0.769006296	0.225956004	1.077325977	0.281334661	0.015081556	-0.01023469	0.93695357
CNOT8	9337	0.434107514	2	blue	0.583869838	0.384368674	0.000705963	0.043436118	3.961483962	7.45E-05	0.559888744	-0.167113454	0.001294255	0.377422745	1.736037014	0.08255729	0.099543281	0.335027593	0.600726087	0.070333515	1.677590362	0.093427096	-0.329459377	-0.32970134	0.075426981	0.075199896	-2.561968252	0.010408083	0.179568932	0.137667163	0.342368441	0.468170344	1.19764508	0.231055219	-0.086932277	-0.173695262	0.64782783	0.358646332	-0.982658915	0.325775338	0.049984249	0.037358164	0.796797442	0.84461591	0.323653568	0.746200327	0.085551876	0.356221854	0.65306984
NCOA3	8202	0.340933312	2	blue	0.331234234	0.270393363	0.073773491	0.164032484	2.287707392	0.022154567	0.481561748	0.069930667	0.007052192	0.713469298	2.226512716	0.025979858	-0.021145915	0.361784113	0.911686359	0.049472782	1.33872053	0.18066167	-0.097797526	-0.154050633	0.60715871	0.416340925	-0.948128593	0.343063994	0.007912813	0.18056833	0.966897917	0.339643966	0.712722458	0.476017517	-0.106248838	-0.078388805	0.576293649	0.680527154	-0.692959952	0.488334684	0.140535883	0.132945464	0.467140428	0.483709025	1.020200605	0.307633331	0.088610801	0.070630641	0.641475898
TMEM219	124446	0.337565025	1	turquoise	0.443081191	0.449783847	0.014198852	0.016330009	3.527881186	0.0004189	0.466318262	0.097335226	0.009392436	0.608867016	2.256217603	0.024057007	0.186590946	0.293066515	0.323505152	0.116015561	1.836107682	0.066341732	-0.313446443	-0.304779286	0.091666101	0.101496553	-2.391453013	0.016781832	0.316072374	0.097112281	0.088835405	0.60969157	1.589069933	0.112044605	-0.142901847	-0.296559998	0.451253881	0.111532698	-1.6823626	0.092498549	0.179893447	0.076615544	0.350411295	0.687388341	0.955474503	0.339337793	0.326194403	0.269271593	0.078543188
EIF3I	8668	0.538826376	2	blue	0.427220152	0.384702389	0.018538329	0.043239006	3.170327175	0.001522674	0.5028051	0.071968264	0.004627764	0.705484443	2.339082918	0.019331143	0.093455177	0.355134043	0.62328353	0.054129191	1.740002671	0.081858549	-0.201527801	-0.411399557	0.28555868	0.023905371	-2.40071948	0.016362875	0.148354516	0.172965467	0.433986661	0.360700436	1.212968541	0.225141848	-0.239330879	-0.320910694	0.202742782	0.08379472	-2.157912003	0.030934674	0.170709267	0.041770297	0.37594935	0.826525953	0.78980863	0.429639538	0.198484083	0.114363392	0.293050006
NAXD	55739	0.259998982	1	turquoise	0.56047517	0.396402166	0.001275903	0.036765757	3.882507381	0.000103385	0.435204444	-0.064094817	0.016233975	0.736500741	1.504582472	0.132431455	0.104026213	0.287837168	0.584342815	0.122974045	1.498946689	0.133887463	-0.272724012	-0.217681064	0.144811813	0.247865916	-1.87466352	0.060839029	0.20944264	0.071284692	0.266656301	0.708159829	1.062608811	0.287959389	-0.153800635	-0.157068666	0.417106877	0.407156289	-1.172675192	0.240926083	0.1948315	0.071670502	0.311157563	0.706649414	0.993753556	0.320342862	0.16396625	0.212999649	0.386599541
ATP6V0E1	8992	0.658468089	2	blue	0.316183915	0.108752847	0.088716657	0.58172452	1.618694868	0.105512932	0.455711934	0.115391681	0.011381196	0.543715297	2.27415627	0.022956592	0.117051656	0.215905196	0.537894766	0.251840258	1.260743048	0.207401439	-0.20914795	-0.222037976	0.267345135	0.238291829	-1.639141179	0.101183861	0.139386434	0.188282254	0.462578036	0.319059405	1.237947887	0.215735385	-0.169678534	-0.162868162	0.370038121	0.389831432	-1.255951869	0.209133421	0.0876894	0.183223523	0.651036179	0.332469676	1.01641067	0.309433867	0.142530236	0.118341272	0.452443889
FBXO21	23014	0.428223046	1	turquoise	0.46092188	0.372024532	0.010364184	0.051243227	3.274090079	0.001060028	0.381679813	0.170802967	0.037411283	0.366827929	2.149649808	0.031582925	-0.036083994	0.396150939	0.849854938	0.03022296	1.432962728	0.151868489	-0.22913016	-0.19658057	0.223241174	0.297797783	-1.6180588	0.105649926	0.103763742	0.165680814	0.585296599	0.38158427	1.015339296	0.309944119	-0.216525403	-0.168564347	0.250447509	0.373235273	-1.459981088	0.144295272	0.194046675	0.006395789	0.313148945	0.973241645	0.746060754	0.455630716	0.129661235	0.076316078	0.494670944
SLTM	79811	0.394876111	2	blue	0.343247452	0.197376196	0.063306769	0.314055971	2.059762792	0.039421223	0.539946112	0.013513225	0.002071846	0.943498794	2.310823594	0.020842601	-0.060023198	0.289520627	0.752704523	0.120701137	0.890318076	0.373295118	-0.222064597	-0.228159667	0.238234102	0.225261793	-1.713955823	0.08653684	-0.02232419	0.232677726	0.906786085	0.215959409	0.803299057	0.421801903	-0.149861773	-0.073137265	0.429278107	0.700917149	-0.839130727	0.401395955	0.080169333	0.099633989	0.679312705	0.60039265	0.66923167	0.503347707	0.007232202	0.044439174	0.969743801
TXNDC12	51060	0.42329958	2	blue	0.356551459	0.163996526	0.053108819	0.404342243	1.992060499	0.04636442	0.545001094	0.073186846	0.00184394	0.700723661	2.561390398	0.010425413	0.031598451	0.304701582	0.868346714	0.101588135	1.295747994	0.19506232	-0.124682182	-0.300824022	0.511525893	0.10623766	-1.630463628	0.103003546	0.139193662	0.145382043	0.463203309	0.443354585	1.072069801	0.283688682	-0.165555006	-0.214092602	0.381950981	0.255939874	-1.438852669	0.15019227	0.131752746	0.143893259	0.49569429	0.44808729	1.02908315	0.303440603	0.106656722	0.098891977	0.574821899
UMPS	7372	0.318797001	2	blue	0.402383601	0.17718791	0.027494242	0.36705154	2.241453367	0.024996723	0.567470447	0.002747354	0.001073858	0.988504108	2.4190984	0.015559031	-0.000268517	0.29214779	0.998876394	0.117216393	1.12490816	0.260627954	-0.267247298	-0.11857144	0.153379599	0.532591874	-1.470579437	0.141404888	0.072835119	0.117687497	0.702096663	0.535673122	0.715403847	0.474359536	-0.207113007	-0.064186328	0.272133329	0.736137796	-1.026814663	0.304507744	0.064724786	-0.008060773	0.738702743	0.966279292	0.207985676	0.835240152	0.130092023	0.155967315	0.49322597
FLRT2	23768	0.880696299	4	yellow	0.228799657	-0.023965702	0.223927918	0.903651493	0.78508988	0.432400873	0.234452124	0.580315539	0.212378611	0.000774599	3.3743528	0.000739895	-0.041807609	0.142399439	0.826373328	0.452863138	0.379934756	0.703993847	-0.211369679	0.43942858	0.262180339	0.015114423	0.961298277	0.336402214	0.318058309	-0.137102583	0.086739194	0.470014454	0.71657959	0.473633542	-0.088345263	0.316657176	0.642479122	0.088214164	0.895570026	0.37048245	0.204446235	0.134223824	0.287403198	0.479476142	1.267188658	0.20508784	0.246782069	-0.088748148	0.188614533
IRF2BP2	359948	0.456808416	2	blue	0.42192003	0.067770746	0.020212456	0.731859066	1.92856755	0.053784571	0.342163412	0.197118756	0.06420073	0.296450533	2.081386017	0.037398588	0.137973566	0.253026584	0.467171119	0.177314821	1.487320082	0.136930293	-0.36860096	0.056888746	0.045035052	0.765249626	-1.234196488	0.217129696	0.272451826	0.053278077	0.145229255	0.779773006	1.245369174	0.212996079	-0.154211365	-0.013168433	0.415848883	0.944938238	-0.630921055	0.528092144	0.096985243	0.120813466	0.616729841	0.524814865	0.811731549	0.416945687	0.147046699	0.071689198	0.438094934
UFC1	51506	0.52566094	2	blue	0.380025095	0.264168675	0.038314121	0.174338871	2.472602351	0.01341333	0.433995236	0.025978403	0.016566845	0.891610837	1.836378698	0.066301668	0.123674984	0.3662031	0.514969535	0.046558357	1.902043358	0.057165487	-0.280502737	-0.176244983	0.133246181	0.35152455	-1.744855639	0.081010001	0.198826654	0.274098215	0.292200689	0.142717508	1.806472998	0.070844488	-0.191974852	-0.21942799	0.30948519	0.243997044	-1.561924452	0.118305787	0.098079579	0.074976635	0.612740838	0.693751415	0.642593971	0.520487596	0.181173421	0.128171362	0.338000824
SLPI	6590	1.568231224	4	yellow	0.074646614	0.159351174	0.695035212	0.417964004	0.859309993	0.390169513	0.266324556	0.616527938	0.154858248	0.000285625	3.712802263	0.000204977	-0.080614934	0.16279061	0.671949025	0.390060267	0.312285059	0.754823894	0.047061923	0.301941994	0.804945039	0.104881066	1.342326129	0.179490275	0.401484758	-0.042465678	0.02787489	0.823682534	1.432779838	0.151920765	-0.286260097	0.096869121	0.125131829	0.610591423	-0.738281119	0.460343638	0.100223991	0.171986143	0.604955557	0.363467813	1.019460076	0.307984598	0.139656243	-0.158977011	0.461703633
ALYREF	10189	0.335178909	1	turquoise	0.463661527	0.425026721	0.009860786	0.024157674	3.514422299	0.000440712	0.534815947	-0.10826213	0.002327699	0.569045568	1.82659559	0.067760597	0.139116493	0.277490072	0.463453741	0.137642464	1.590149066	0.111801208	-0.202273178	-0.518782043	0.283742953	0.003311287	-2.917645001	0.003526856	0.266918783	0.084147583	0.153904859	0.658419241	1.339103008	0.180537141	-0.290012014	-0.463461796	0.120043591	0.009896777	-2.994412846	0.002749736	0.08256661	0.074074957	0.670250038	0.697260941	0.581733036	0.560746516	0.235516596	0.281717217	0.210250031
ATP10D	57205	0.613441533	2	blue	0.331248092	0.083229443	0.073760692	0.673710176	1.58877277	0.112111703	0.4347809	0.243331267	0.01634993	0.195069747	2.671876378	0.007542843	-0.074403991	0.259390217	0.695979557	0.166298671	0.714330202	0.475023021	-0.274965252	-0.070905536	0.141407487	0.709645255	-1.321748086	0.186252051	0.113646787	0.091955018	0.549865329	0.628894622	0.772111239	0.440048546	-0.112065246	-0.021299372	0.555467444	0.911047971	-0.500785426	0.616522143	0.186006508	0.192446056	0.334003712	0.308276498	1.420640675	0.155421247	0.089701818	0.022464221	0.637360461
NSD1	64324	0.275592953	0	grey	0.191699401	-0.225919503	0.310193123	0.247692698	-0.102604486	0.918276882	0.35090161	0.088619764	0.057268264	0.641442049	1.703668106	0.08844311	-0.002740469	-0.295586357	0.988532916	0.112768882	-1.150248833	0.250041398	-0.186427954	0.063186141	0.323935595	0.740107674	-0.469067267	0.639021555	0.206290464	-0.013532255	0.274084406	0.943419351	0.73246959	0.463881997	0.020916074	0.111092472	0.912642611	0.558926224	0.495664946	0.620130823	-0.183045895	0.021817077	0.341890789	0.908894692	-0.598574777	0.54945648	-0.111895293	-0.11490711	0.556071012
EIF3K	27335	0.566748563	2	blue	0.345915513	0.311697518	0.061147919	0.106382324	2.512495349	0.011988069	0.511092449	0.185141017	0.003897883	0.327346631	2.811886784	0.004925184	0.062262479	0.340584512	0.743779642	0.065520366	1.560632997	0.118610369	-0.200353409	-0.361786704	0.288434508	0.049471032	-2.177797546	0.029421113	0.101444558	0.134333646	0.593753737	0.479113393	0.886567989	0.375311534	-0.274239111	-0.214711396	0.142504029	0.254535426	-1.869134457	0.06160411	0.159741041	0.00775944	0.407824939	0.96753919	0.621029903	0.534579949	0.198688177	0.141078608	0.292543817
BET1	10282	0.408860347	2	blue	0.478350098	0.16050035	0.007499046	0.414570782	2.532554285	0.011323483	0.455857925	0.140080933	0.011351599	0.460329054	2.368761953	0.017847737	0.020669614	0.391482604	0.913668139	0.032407552	1.624711255	0.104224098	-0.308863758	-0.064211053	0.09676952	0.736039744	-1.435256275	0.151214083	0.120902469	0.060585172	0.524507275	0.75046173	0.681566265	0.495513252	-0.133762985	0.164762733	0.480999857	0.384265037	0.118644123	0.905557307	0.172889446	0.008868852	0.369791155	0.962901045	0.67486669	0.499760465	0.110085409	0.164189091	0.562517304
ZNF638	27332	0.437769807	2	blue	0.378749205	-0.053486275	0.039022146	0.786919844	1.298387555	0.194154194	0.493308644	0.147014538	0.005604935	0.438196226	2.576173653	0.009990046	-0.005573726	0.237695689	0.976679952	0.205938219	0.885862104	0.375691839	-0.301584666	0.060338856	0.105313243	0.751444513	-0.938593497	0.347939493	0.104484749	0.114876295	0.582678198	0.545528448	0.824111788	0.409876043	-0.116677317	0.224420141	0.539204762	0.233162924	0.415678307	0.677645417	0.068447527	0.034847154	0.724237158	0.854946477	0.382325062	0.702220268	0.09386363	0.030091116	0.621759335
GABARAPL1	23710	0.265992367	2	blue	0.554104454	0.283316508	0.001487963	0.144029776	3.386101315	0.000708932	0.56222078	-0.162175925	0.00122261	0.391876777	1.767760561	0.077100941	0.082334133	0.135480665	0.665351749	0.475333216	0.818823443	0.412887153	-0.104019831	-0.430896873	0.584365998	0.017445686	-2.115514303	0.034386137	0.017570244	0.181945418	0.926575781	0.335911466	0.75419103	0.450734523	-0.144027662	-0.357347461	0.447658925	0.052542487	-1.941463266	0.052202111	0.002650703	0.049931217	0.989111954	0.793300576	0.196720326	0.844046403	-0.03797919	-0.005205698	0.842064767
CBX7	23492	0.277742374	1	turquoise	0.455635802	0.334779109	0.011396656	0.081619058	3.095565312	0.001964381	0.363680851	0.137527707	0.048204617	0.468625504	1.943888425	0.051908907	0.086595148	0.417234511	0.649106552	0.021794419	1.987386979	0.04687953	-0.200916653	-0.25829815	0.287052952	0.168153704	-1.750989461	0.079947725	0.047667363	0.327892685	0.802484484	0.076910163	1.45239452	0.146391939	-0.307796772	-0.350957111	0.097987982	0.057226195	-2.561705795	0.010415951	0.081192683	-0.068788005	0.675438592	0.717960195	0.041190846	0.967143752	-0.053938781	-0.133575262	0.77710983
NSMCE1	197370	0.455018788	2	blue	0.34997238	0.319101728	0.057976225	0.097896256	2.55941111	0.010484967	0.42108675	0.21666431	0.020486656	0.250136274	2.50378884	0.012287134	0.041149735	0.361324164	0.829065253	0.049784254	1.569928531	0.116431739	-0.342346805	-0.301867346	0.064048806	0.10497124	-2.500629654	0.012397274	0.137399575	0.088714787	0.469043906	0.641083202	0.850189761	0.395219593	-0.224893417	-0.249538564	0.23215282	0.183566238	-1.809933061	0.070306168	0.144842041	-0.009956846	0.453462582	0.958353596	0.498696463	0.617993237	0.233849306	0.184448402	0.213590541
HAND2	9464	0.795199491	4	yellow	-0.05626975	-0.027987167	0.767734063	0.887577954	-0.311700285	0.755268311	0.221180653	0.579817267	0.240155962	0.000784674	3.319166407	0.000902866	0.003797864	0.178293756	0.984108878	0.345863833	0.68853138	0.491118216	0.173563744	0.53217886	0.359015992	0.002469535	2.875534032	0.004033447	0.182161039	0.119150156	0.335329307	0.530579194	1.137223812	0.255444735	-0.018372665	0.197951843	0.923232135	0.294372664	0.681824385	0.495350003	0.004034986	0.209381326	0.983426502	0.266799527	0.810018375	0.417929615	-0.010530791	-0.209555126	0.955955207
ZNF12	7559	0.399703073	2	blue	0.414044817	0.198905847	0.022928514	0.310244301	2.374991061	0.017549375	0.346641259	0.144644462	0.06057077	0.445695903	1.898095277	0.057683532	-0.005535064	0.404760754	0.97684167	0.026507927	1.585693121	0.11280894	-0.226197173	-0.045695837	0.229385439	0.810503598	-1.032344229	0.301910888	0.080421346	0.079739455	0.672693412	0.675317841	0.600552871	0.548137836	-0.063538512	0.075770229	0.738708314	0.690667703	0.045990611	0.963317733	0.149181192	0.037571675	0.439898551	0.843738642	0.692894607	0.488375694	0.042121372	0.114058153	0.825090133
TRMT11	60487	0.400372669	2	blue	0.467625916	0.228449756	0.009168887	0.242294556	2.735605745	0.006226558	0.448845198	0.135566527	0.012848305	0.47505087	2.318553519	0.020419258	-0.013380383	0.351439594	0.944053367	0.056861501	1.323439482	0.185689269	-0.207491289	-0.131331009	0.271239065	0.489082035	-1.282050153	0.199825053	0.1859098	0.290693888	0.325306325	0.119135543	1.823763166	0.068187885	-0.09860461	-0.021305202	0.604181216	0.911023721	-0.449876254	0.65279967	0.165738339	0.067451392	0.39021173	0.723225069	0.867394978	0.385725632	0.076884085	0.104367799	0.686347707
ADSS	159	0.594359624	2	blue	0.404156871	0.091835282	0.026755707	0.6420922	1.935754606	0.052897763	0.568093315	0.119336718	0.001057305	0.52993114	2.860913091	0.004224228	0.083806214	0.164270014	0.659722139	0.38570824	0.934573396	0.350008195	-0.119922813	-0.079474272	0.527897718	0.676339473	-0.74887382	0.453933261	0.162001544	0.015328545	0.392392985	0.93592315	0.668900767	0.503558781	-0.250928708	-0.044655069	0.181056518	0.814744535	-1.126569883	0.259924378	0.122309207	0.11257314	0.527345799	0.55366552	0.874657021	0.381760552	0.109328641	-0.027348741	0.565222766
ABI1	10006	0.286774735	2	blue	0.513066831	0.165969787	0.003739358	0.398632531	2.72508367	0.006428519	0.580069756	-0.125628042	0.000779555	0.508302347	2.006548169	0.044797795	-0.014975409	0.378137739	0.937396437	0.039365166	1.432711898	0.151940188	-0.340615464	-0.227190098	0.065494295	0.227292779	-2.192660758	0.02833183	0.14580909	0.100514161	0.442002043	0.597161312	0.926847892	0.354005515	-0.022724775	-0.07020266	0.905120864	0.71240168	-0.34815007	0.727727483	0.065512527	0.13938657	0.735634317	0.462577593	0.766007946	0.443671574	0.011733017	0.253549884	0.950932613
RPL4	6124	0.636698746	2	blue	0.320314402	0.198834911	0.084403849	0.310420424	1.968808447	0.048975092	0.386542322	0.24488131	0.034856834	0.19215149	2.460846231	0.013860976	0.099383627	0.326254661	0.601313158	0.078484793	1.64013227	0.100977668	-0.238430871	-0.245829989	0.204497298	0.190380459	-1.848676035	0.064504606	0.129268302	0.160323312	0.495990805	0.397380854	1.09149446	0.275055368	-0.16804163	-0.115004883	0.37474076	0.545075803	-1.066995974	0.285973654	0.091634334	-0.009781378	0.636386885	0.959086908	0.301033453	0.763388985	0.146843865	0.113371397	0.438733986
ANKRD13C	81573	0.352967224	2	blue	0.593717436	0.269198458	0.000542866	0.165976607	3.552133361	0.000382121	0.533960963	0.004916188	0.002372892	0.979430426	2.247186276	0.024628125	0.021152518	0.302834359	0.911658891	0.103807594	1.248938599	0.211687532	-0.197941602	-0.196530014	0.294398151	0.29792454	-1.495577448	0.134763804	0.180720216	0.176836163	0.339231062	0.349885469	1.352391915	0.176249974	-0.106478959	0.00849786	0.575463109	0.964451936	-0.368126949	0.712778577	0.180509453	0.151538074	0.348736437	0.424074604	1.241986342	0.214241601	0.089285982	0.199946647	0.638927803
KAT8	84148	0.448965212	1	turquoise	0.544297178	0.509228995	0.00187431	0.005646557	4.308511068	1.64E-05	0.425840259	0.135241634	0.018962735	0.476119702	2.210869768	0.027044857	0.035239782	0.419302313	0.853329567	0.021084163	1.80385148	0.071254593	-0.284323622	-0.332472589	0.127819355	0.072636504	-2.387122312	0.016980841	0.202596428	0.075778089	0.282957823	0.690637182	1.052761237	0.292450435	-0.246848071	-0.322032724	0.188492536	0.082657658	-2.192487535	0.028344322	0.158199078	-0.007145564	0.412424551	0.97010609	0.55944702	0.575856679	0.176255646	0.228088337	0.351494944
ACTG1	71	0.722980003	2	blue	0.405710793	0.39209371	0.026121908	0.039052522	3.104334691	0.001907075	0.416952795	0.123636288	0.021892689	0.515102066	2.126271576	0.033480653	0.107210412	0.360068241	0.572826738	0.050642669	1.813163527	0.069806603	-0.284062611	-0.313995776	0.128184817	0.09106834	-2.308856531	0.020951544	0.259438573	0.138195777	0.166216869	0.466447155	1.513845113	0.130065128	-0.220156705	-0.361073519	0.242395091	0.04995464	-2.252255504	0.02430613	0.191633125	0.115639324	0.319322435	0.542845086	1.147546139	0.251155976	0.282739724	0.197114173	0.130048907
ZC3H6	376940	0.245117239	2	blue	0.376288883	0.099293904	0.040417074	0.615172043	1.839876364	0.065786391	0.282404234	0.143629797	0.130524793	0.448927627	1.627331445	0.103666723	-0.067800568	0.373596691	0.721848471	0.041988946	1.214886181	0.224409505	-0.247395611	0.116247787	0.187482597	0.540709753	-0.508345329	0.611211186	-0.236123866	0.201709193	0.209042258	0.28511613	-0.135266531	0.892401146	0.086974073	0.175002353	0.647669366	0.354984769	0.98786051	0.323220968	-0.076530717	-0.009146405	0.693151709	0.961740853	-0.31596639	0.752028019	-0.29877223	-0.05976293	0.108761535
OAT	4942	0.483900536	2	blue	0.341773868	0.101470068	0.064524365	0.607406693	1.6995218	0.089220911	0.438107632	0.179525633	0.015457399	0.342486776	2.437237102	0.014799972	0.099099845	0.362111018	0.602357267	0.049252346	1.791279377	0.073248474	-0.231768852	-0.122769122	0.21780937	0.518076398	-1.344936824	0.178645637	0.219442886	0.157307304	0.243964226	0.40643496	1.428172686	0.15324216	-0.162649002	0.012777921	0.390478317	0.946568756	-0.56621703	0.571246255	0.116357541	0.124397374	0.547780428	0.512498506	0.897345971	0.369534333	0.123248941	0.044601945	0.51642961
DCP2	167227	0.247102383	2	blue	0.398466039	-0.030311294	0.029184814	0.878307964	1.468998909	0.141833085	0.458093827	-0.055581807	0.010906311	0.770497872	1.643549368	0.10026932	0.059039331	0.290654175	0.756635804	0.119188289	1.340967823	0.1799309	-0.285660347	-0.031256459	0.125959699	0.869759509	-1.21641747	0.223825932	0.120713578	0.113833386	0.525160179	0.549206101	0.881661788	0.377959731	0.005116829	-0.030810242	0.978591124	0.871603454	-0.096172282	0.923383744	0.03728311	0.133722525	0.847733912	0.481133754	0.640409039	0.521906708	0.057232743	0.133931208	0.763869926
RBFOX2	23543	0.576747442	2	blue	0.513066942	0.291227782	0.003739349	0.132688641	3.202415565	0.001362802	0.426477871	0.246148446	0.018765641	0.189788506	2.644948603	0.008170333	0.018611103	0.357468729	0.922238816	0.052456628	1.468952307	0.141845726	-0.330576488	-0.115294766	0.074382961	0.544056029	-1.718487408	0.085707749	0.176620455	0.140731789	0.350483	0.458226663	1.197944866	0.230938482	-0.098690173	-0.104887676	0.603865919	0.581217188	-0.764373227	0.444644859	0.16121312	0.081966776	0.403460823	0.666759412	0.904929108	0.365502945	0.125560976	0.059838221	0.508530582
CDON	50937	0.809258555	4	yellow	0.240152664	0.056418438	0.201149835	0.775525877	1.120102835	0.262669943	0.295053444	0.486979509	0.113449802	0.006349555	3.128720827	0.00175569	-0.133690885	0.225174968	0.481238473	0.231553307	0.353978817	0.723354759	-0.201432511	0.30147683	0.285791338	0.105443928	0.400050848	0.689119065	0.303711409	0.116479296	0.102760605	0.539898343	1.611208168	0.107134358	-0.212298013	0.050949332	0.260041699	0.789179067	-0.615813607	0.538017546	0.15400644	0.095870298	0.42507659	0.614293553	0.930213113	0.352260754	0.112958714	-0.133849848	0.552299374
MTCH1	23787	0.3242849	1	turquoise	0.528021869	0.370040181	0.002708284	0.05259526	3.5984905	0.00032007	0.563438486	-0.05972445	0.001186593	0.753897607	2.162906793	0.030548349	0.052404139	0.368077213	0.783299448	0.045364339	1.641275583	0.100740222	-0.20298473	-0.403456418	0.282016532	0.027045475	-2.370766927	0.017751221	0.193964257	0.069302573	0.304402238	0.715936686	0.994783147	0.319841745	-0.283570456	-0.255755042	0.128876009	0.172530335	-2.069591249	0.038490638	0.126043813	0.005536748	0.514713543	0.976834625	0.486307519	0.626749149	0.178773757	0.219995515	0.344545587
LUM	4060	0.599462002	0	grey	0.275437357	-0.045868808	0.140697859	0.816716074	0.89241063	0.372172876	0.243903949	0.396551814	0.193988004	0.030041083	2.501191227	0.012377632	0.140714672	0.156595097	0.458281888	0.408589871	1.120809304	0.262369043	-0.226246741	0.378308096	0.229280667	0.039269357	0.628050386	0.529970933	0.378786058	-0.048607785	0.039001549	0.798666213	1.309563143	0.190343664	-0.031563887	0.23801239	0.868489483	0.205316649	0.789832845	0.429625395	0.147448138	0.313466817	0.445289486	0.091643878	1.759476198	0.07849666	0.177718643	0.108093994	0.347447287
HMGB1	3146	0.479098333	2	blue	0.312294663	0.106144856	0.092929088	0.590866433	1.593035081	0.111152321	0.427717884	0.106633502	0.018387184	0.574905641	2.110821177	0.034787685	0.146330475	0.300061792	0.440353747	0.107170091	1.709847813	0.087294019	-0.084370807	-0.125001659	0.657567796	0.510435969	-0.786611485	0.431509334	0.1106048	0.26390559	0.560663895	0.158783036	1.426921877	0.153602414	-0.136001999	-0.008232497	0.473620208	0.965561334	-0.542849513	0.587233419	0.055821791	0.104185264	0.773644698	0.58376518	0.596561076	0.550800465	0.002902038	0.015720665	0.9878569
ID1	3397	0.830275395	2	blue	0.261973953	0.206509543	0.161967838	0.291725748	1.759056821	0.078567858	0.435239443	0.270782053	0.016224424	0.147809202	2.78398065	0.005369624	0.0491314	0.18564341	0.796542215	0.326012423	0.886743813	0.375216844	-0.080597907	-0.271571146	0.672014486	0.146585891	-1.344498732	0.178787166	0.052090331	0.097461171	0.78456673	0.608401418	0.560908296	0.574860054	-0.237186342	-0.203341637	0.206940591	0.28115312	-1.676286743	0.09368204	0.118318087	-0.013873154	0.541008453	0.941996345	0.384862318	0.700339426	0.163202727	-0.117355527	0.388845099
NCBP1	4686	0.437222368	2	blue	0.509068606	0.241538056	0.004066329	0.21561896	2.98926739	0.002796473	0.636676964	-0.086029906	0.000155209	0.651252694	2.493149925	0.012661537	0.024129895	0.154489943	0.899282983	0.414996855	0.673017553	0.500936124	-0.260937168	-0.234349133	0.163695915	0.212585334	-1.892905184	0.05837048	0.082039554	-0.054758903	0.666480451	0.77380751	0.102561157	0.918311273	-0.093486107	0.050280289	0.623168058	0.791886851	-0.162526987	0.870890878	0.114474123	0.067686026	0.554322973	0.722299951	0.676102358	0.498975659	0.077996178	0.271329869	0.682044197
EIF4ENIF1	56478	0.251487489	1	turquoise	0.610793031	0.408846068	0.000337226	0.030757652	4.222890324	2.41E-05	0.522569	-0.110648439	0.003051471	0.5605083	1.753954249	0.079438347	0.077103511	0.318489227	0.685497819	0.086289373	1.52368423	0.127587611	-0.279991203	-0.344337364	0.133985311	0.062417793	-2.419645977	0.015535624	0.127674665	0.180684292	0.501361982	0.339328695	1.163899582	0.244464709	-0.200485707	-0.216763595	0.28810962	0.249913973	-1.584577592	0.113062339	0.105319194	0.007468533	0.586627708	0.968755569	0.416353004	0.677151712	0.141379434	0.195970993	0.456139707
TMEM109	79073	0.360974473	1	turquoise	0.498360759	0.315095258	0.005065227	0.102422531	3.223249425	0.001267451	0.478417987	0.057580067	0.007489358	0.762477603	2.164827548	0.030400894	0.076037471	0.349253677	0.68963035	0.058528489	1.649240338	0.099098407	-0.337424114	-0.32383234	0.068225215	0.080858662	-2.570912765	0.010143087	0.130610753	0.072150661	0.491488857	0.704771151	0.761941397	0.446094981	-0.229963171	-0.264540549	0.221516604	0.157745995	-1.890041893	0.058752357	0.135829858	0.021404619	0.482331548	0.91061017	0.582275425	0.560381176	0.155399697	0.126914452	0.412221185
PRKCDBP	112464	0.415515857	2	blue	0.384607777	0.495086211	0.035855714	0.007393265	3.474083817	0.000512601	0.313414204	0.190930837	0.091701275	0.312173739	1.936794459	0.052770474	0.150718833	0.476966004	0.426613287	0.00769889	2.510372595	0.012060383	-0.276580454	-0.3521172	0.138990377	0.056352408	-2.438939587	0.014730431	0.237726649	0.021153694	0.205877399	0.911654	0.986001755	0.324132252	-0.112993624	-0.168869316	0.55217576	0.372358565	-1.062558807	0.287982076	0.212067155	0.065501532	0.26941841	0.730927703	1.036626482	0.299909967	0.26447517	0.280802535	0.15785255
KANSL2	54934	0.352475644	2	blue	0.482053402	0.245927658	0.006985821	0.207136761	2.872083055	0.004077758	0.488384982	0.020571378	0.006177322	0.914076938	2.074792135	0.038005804	-0.023780462	0.416786652	0.900734309	0.021950815	1.571540447	0.116057167	-0.268350005	-0.28644121	0.151625907	0.124882619	-2.131884087	0.033016377	0.109852405	0.140217979	0.563349668	0.459885946	0.94082267	0.346795742	-0.112815111	-0.095855394	0.552807997	0.614348867	-0.783682705	0.433226313	0.170556249	0.004796507	0.376383798	0.979931077	0.650795439	0.515178545	0.128598608	0.158517762	0.498244392
TCEAL9	51186	0.539654763	2	blue	0.370214207	0.193448494	0.044032732	0.323975309	2.160664608	0.030721257	0.447811248	0.162400587	0.013082332	0.391212297	2.416401511	0.015674766	0.065454891	0.293314148	0.73111227	0.115693458	1.375946425	0.168838221	-0.193919565	-0.147384041	0.304515849	0.437033217	-1.290392965	0.196914253	0.219749821	0.121175705	0.24328869	0.523563532	1.291497787	0.196531122	-0.170613145	-0.094397657	0.367368706	0.619768859	-0.998939005	0.31782424	0.218377841	0.15990318	0.255089614	0.398635156	1.418985967	0.155903107	0.224377814	0.046222827	0.233253405
XPA	7507	0.189472155	1	turquoise	0.466259641	0.396287531	0.009402564	0.036825179	3.402166374	0.000668539	0.451333043	-0.052247172	0.012299504	0.783933275	1.624172183	0.104339066	0.042502334	0.206454456	0.823532709	0.273694699	0.942871674	0.345746545	-0.315456917	-0.328571305	0.089492803	0.076264982	-2.49875248	0.012463133	0.030352085	0.061373852	0.87349743	0.747317534	0.343530907	0.731199093	-0.159354018	-0.106488277	0.400278071	0.575429492	-1.001332498	0.316666086	0.105557103	0.019601478	0.585777898	0.918114234	0.462643162	0.643620165	0.100553579	0.223118107	0.597016773
GLTSCR2	29997	0.295394202	1	turquoise	0.441943033	0.568857998	0.014479048	0.00158422	4.104534568	4.05E-05	0.265549444	0.174647223	0.156108211	0.355977382	1.678229157	0.093302372	0.116443544	0.475405145	0.540023612	0.007929647	2.372229418	0.017681108	-0.247049663	-0.247443406	0.188120259	0.18739462	-1.889371893	0.058842014	0.229505055	0.206463969	0.222463915	0.273672103	1.658085447	0.097300221	-0.224507841	-0.348830849	0.232975526	0.058855321	-2.216970212	0.026625127	0.143404778	-0.052868636	0.458003959	0.78142462	0.332559003	0.739467194	0.162222495	0.067199827	0.391738982
TMEM43	79188	0.402480397	2	blue	0.457048312	0.210789222	0.011112669	0.281617068	2.61836169	0.00883531	0.426550758	0.037431486	0.018743219	0.844314625	1.845092249	0.065024121	0.055161256	0.256620323	0.772188795	0.171032263	1.188741025	0.234541592	-0.345228135	-0.156511773	0.061698516	0.408842402	-1.937523242	0.052681415	0.194331418	-0.063049072	0.303469899	0.740652234	0.500266561	0.616887396	-0.089619821	-0.022208666	0.637669398	0.907266389	-0.419339649	0.674967924	0.079630587	0.069750645	0.68135547	0.714176201	0.554609742	0.579161624	0.122017117	0.101900027	0.520662516
PDCD4	27250	0.4296628	2	blue	0.358417531	0.242644865	0.051788692	0.213458386	2.29605119	0.021672955	0.510786861	0.056721152	0.003922927	0.765922065	2.321982457	0.02023388	0.105045256	0.331397687	0.580646247	0.073622636	1.683116374	0.092352565	-0.099100409	-0.259270268	0.602355191	0.166501707	-1.364779559	0.172322345	0.161962838	0.211936097	0.392507617	0.260874098	1.416589184	0.156603073	-0.205241641	-0.18591605	0.276585293	0.325289771	-1.482827316	0.138120296	0.103390245	0.169880937	0.593537726	0.369459057	1.023101444	0.306259884	0.118904482	0.162013193	0.531433161
NCBP2	22916	0.455083525	1	turquoise	0.481362163	0.318118961	0.007079288	0.098992348	3.151676017	0.001623363	0.594286915	0.01799341	0.000534543	0.924812313	2.627628142	0.008598245	0.130663074	0.254860952	0.491313818	0.174088001	1.466800732	0.142430271	-0.21777404	-0.213229199	0.247658988	0.257907985	-1.638359769	0.101346666	0.155568863	0.18693128	0.411706205	0.322607503	1.294605414	0.195456384	-0.150612634	-0.228840265	0.426942991	0.223843463	-1.439537311	0.149998347	0.060478564	0.115805157	0.755309324	0.54226272	0.657739899	0.510705279	0.084321058	0.050141761	0.657757519
SNX12	29934	0.206809468	1	turquoise	0.508537884	0.551788071	0.004111521	0.002334688	4.337017135	1.44E-05	0.443570771	-0.072416069	0.014079723	0.703733669	1.512095279	0.130509626	0.025153452	0.222684786	0.895033612	0.236891836	0.941543059	0.346426634	-0.347730296	-0.243547237	0.059712728	0.19466131	-2.287653482	0.022157709	0.231093972	0.017543824	0.219189996	0.926685891	0.946229511	0.344031537	-0.187981202	-0.368866785	0.319847968	0.044868654	-2.160262246	0.030752374	0.160093425	-0.021042283	0.406777856	0.912117505	0.514580237	0.606846378	0.178349357	0.142607963	0.345710978
ZNF503	84858	0.377010153	0	grey	0.337126247	-0.008775278	0.068484553	0.964650851	1.281107704	0.200155838	0.262354203	0.253227877	0.161337323	0.176958688	1.973701135	0.048415736	0.109032039	0.208779719	0.566284734	0.268207493	1.202427677	0.229197872	-0.35944265	0.393148344	0.051074606	0.031613845	0.146945489	0.883175046	0.318536647	0.16211278	0.086239981	0.392063656	1.846782567	0.064778659	-0.071096909	0.217393537	0.708895378	0.248506563	0.560132293	0.575389205	0.08747605	0.115436533	0.65183214	0.543557639	0.756089117	0.449595767	0.187670001	0.032041612	0.320664378
TMBIM4	51643	0.480575707	1	turquoise	0.454723155	0.196159975	0.011583362	0.317107205	2.552353412	0.010699792	0.543951986	-0.077526021	0.001889362	0.683862398	1.990821274	0.04650054	-0.076555494	0.017648452	0.687621122	0.926249837	-0.220964679	0.825119935	-0.330749576	-0.226178967	0.074222201	0.229423932	-2.147069265	0.031787768	-0.064205526	-0.014291031	0.73606166	0.940252247	-0.294041793	0.768725968	-0.148241367	-0.099381527	0.434341263	0.601320883	-0.931869025	0.351404217	0.086562578	0.125149231	0.655244324	0.509932902	0.789582694	0.429771518	0.061281459	0.068401564	0.747685668
SVIL	6840	0.376561918	1	turquoise	0.584334515	0.52170914	0.000697397	0.004409085	4.589720716	4.44E-06	0.394643141	0.042835437	0.030915069	0.822171477	1.721721858	0.085119916	0.061570574	0.337435884	0.746533887	0.068214983	1.544723269	0.122413214	-0.090598996	-0.207534879	0.633984097	0.27113614	-1.127892677	0.259365247	0.137610646	-0.051417667	0.468354778	0.78728503	0.325622334	0.744710112	-0.186432685	0.01511579	0.323923096	0.936810741	-0.649259476	0.516170674	0.244514784	0.089107803	0.201129122	0.63959985	1.251277728	0.210833168	0.110328469	0.44454646	0.561649613
RCSD1	92241	0.220087358	1	turquoise	0.478969252	0.270479772	0.007411082	0.163892523	2.951932724	0.003157917	0.543614802	-0.137447891	0.001904165	0.46888611	1.762130284	0.078047288	0.008549531	0.312969611	0.964235923	0.092187382	1.243666456	0.213622347	-0.150759378	-0.118658162	0.426487449	0.532290038	-1.014502473	0.31034305	0.138717883	0.202595892	0.464748448	0.282959125	1.291081869	0.19667529	-0.037717969	-0.28178602	0.843137658	0.131405059	-1.224857565	0.220628891	0.118052933	0.096822352	0.541922016	0.610764561	0.799200738	0.424174024	0.170568379	0.19092256	0.367496306
WDR75	84128	0.197973768	1	turquoise	0.482356332	0.550386576	0.006945191	0.002408044	4.199905396	2.67E-05	0.473783092	-0.135599771	0.008175623	0.474941574	1.416206232	0.156715132	0.02044766	0.359031123	0.914591813	0.051360329	1.482533397	0.138198424	-0.167941083	-0.437626131	0.375030753	0.015584016	-2.390313117	0.016834014	0.072234613	0.122636294	0.704442926	0.518532732	0.731933099	0.464209403	-0.08588271	-0.164464665	0.651812026	0.385137722	-0.94314781	0.345605304	0.203810959	0.019804198	0.288936089	0.917270228	0.833594636	0.404509449	0.067894166	0.268704334	0.721479611
PHC3	80012	0.318753439	2	blue	0.379823125	0.118575704	0.038425506	0.547864283	1.925664287	0.054146306	0.413432091	0.109185012	0.023151818	0.565736909	2.055538837	0.039826988	-0.038284862	0.313076551	0.840809654	0.092070278	1.068800974	0.28515936	-0.243717059	-0.179031511	0.194340564	0.343838957	-1.607805398	0.107877806	0.057435821	0.136203595	0.763055756	0.472958663	0.727956121	0.466640447	-0.178259661	0.094791437	0.345957586	0.61830281	-0.318444094	0.750148096	0.096744524	0.040787916	0.617608732	0.830546575	0.509276455	0.610558459	-0.00868652	0.082468813	0.963663246
DCAF5	8816	0.434676991	1	turquoise	0.594085319	0.442729744	0.000537476	0.018309074	4.274005531	1.92E-05	0.561972486	-0.060914734	0.00123007	0.7491474	2.150410006	0.031522798	0.034829256	0.259300022	0.855020201	0.166451326	1.123249948	0.261331355	-0.281608169	-0.405345917	0.131659103	0.026269618	-2.691962903	0.007103285	0.141826816	0.11505829	0.454701029	0.544887855	0.966692707	0.333697674	-0.199017377	-0.281827182	0.291728517	0.131346314	-1.838556873	0.065980389	0.128990584	0.028878395	0.504851971	0.879594109	0.58467991	0.558762965	0.127938436	0.167089939	0.500470963
SORBS2	8470	0.718637341	4	yellow	0.315630687	0.118330529	0.089306818	0.548698129	1.651379507	0.098661107	0.27781871	0.459396861	0.137157823	0.010653639	2.925464684	0.003439422	-0.013084193	0.338654421	0.945289948	0.067162121	1.270243721	0.203997828	-0.002873424	0.186343541	0.987976626	0.324158661	0.694724942	0.487227694	0.209174695	0.149809817	0.26728257	0.429439944	1.359172028	0.174092083	-0.223320857	0.035214669	0.235520458	0.853432971	-0.718096377	0.472697864	0.210894753	0.028486664	0.272136651	0.881215859	0.893297601	0.371697822	0.048327605	-0.161345893	0.79980332
PRDX4	10549	0.391260567	2	blue	0.486935958	0.331998586	0.006354957	0.084343877	3.234874301	0.001216963	0.426454557	0.066170086	0.018772818	0.728283748	1.952479089	0.050881351	0.094536461	0.399780374	0.619251928	0.028608459	1.938953452	0.052507006	-0.311670968	-0.383607691	0.093618489	0.036381068	-2.718980468	0.006548347	0.157580993	-0.036853554	0.405608573	0.846689962	0.456612653	0.647949483	-0.146162038	-0.157399155	0.440885876	0.406157518	-1.144704237	0.252331696	0.141723784	0.098063827	0.463345847	0.606175588	0.892359681	0.372200175	0.149864624	0.238039753	0.429269228
RBM39	9584	0.514620283	2	blue	0.325414961	0.231919372	0.079301548	0.235019821	2.115218601	0.03441132	0.404035423	0.194120437	0.026805766	0.30400543	2.338826657	0.019344407	-0.142063306	0.38570368	0.453941509	0.035287064	0.986720768	0.323779546	-0.253795691	-0.215450325	0.175956806	0.252864966	-1.789805687	0.073485155	0.020706519	0.172423635	0.913514566	0.362229999	0.729147889	0.465911203	-0.158564627	-0.104582389	0.402646399	0.582324011	-0.991090799	0.321641245	0.179460501	0.066646106	0.351591303	0.726403071	0.916335765	0.359490815	0.053254526	0.100588098	0.779867981
NUDT5	11164	0.457021943	2	blue	0.288929157	0.191917966	0.121496136	0.327892025	1.813418076	0.069767364	0.608579533	0.090110573	0.000359245	0.6358213	2.982167869	0.00286215	0.05311539	0.272396677	0.780429146	0.145313942	1.244535833	0.21330242	-0.12878408	-0.365217394	0.497619744	0.047196316	-1.917211818	0.055211027	0.093716956	0.104829257	0.622306492	0.581428915	0.74537027	0.456047912	-0.174606944	-0.208874502	0.35609007	0.26798535	-1.453292618	0.146142526	0.021955911	0.102854463	0.909991954	0.588606073	0.466896076	0.640574233	0.14127456	0.106859552	0.456477307
SERBP1	26135	0.324040891	2	blue	0.4913424	0.334452921	0.005827846	0.081935186	3.266501755	0.001088851	0.552167582	-0.127601748	0.001558233	0.501608433	1.845359791	0.064985218	0.067734115	0.32563283	0.722110393	0.079089008	1.51826444	0.128947748	-0.101761746	-0.357029495	0.592593964	0.052768136	-1.779504112	0.075157151	0.073932639	0.159712233	0.697815438	0.399205972	0.879885049	0.378921585	-0.17162063	-0.213958843	0.36450389	0.256244128	-1.461687648	0.143826824	0.063473131	0.109444214	0.743586287	0.564809208	0.644678745	0.519135393	0.038189976	0.175544622	0.841199222
KLHL24	54800	0.387837292	2	blue	0.450282132	0.120949943	0.012528885	0.53982007	2.25314287	0.024250142	0.469464456	0.054604727	0.008862179	0.774428024	2.110452911	0.034819363	0.057511677	0.388348594	0.762751703	0.033944571	1.748959468	0.080298026	-0.110853341	-0.204334407	0.559777987	0.278760386	-1.191951596	0.233280225	0.005571464	0.256806567	0.976689415	0.170711025	1.003729533	0.315508998	-0.053395885	0.080771728	0.779297963	0.671346342	0.102900643	0.918041827	0.031002223	0.063687868	0.873159631	0.738115426	0.352567115	0.724412995	-0.100116808	0.139409083	0.598619173
ZNF22	7570	0.253287201	2	blue	0.438322858	0.231849528	0.015401079	0.23516481	2.610577467	0.00903895	0.458649771	-0.085502473	0.010797899	0.653257747	1.533661447	0.125112963	0.011423484	0.4017862	0.952225592	0.027746757	1.635856926	0.101869535	-0.193885219	-0.267747414	0.304603177	0.152582441	-1.761597394	0.078137345	-0.0276257	0.169644798	0.884781858	0.370134689	0.537557117	0.590882842	-0.201708332	-0.031694587	0.28511823	0.867949641	-0.883846479	0.376779092	0.033991731	0.001155554	0.861040782	0.995164628	0.129265418	0.897147635	-0.077394297	0.215639244	0.684372117
AHR	196	0.53074009	2	blue	0.50459737	0.278822656	0.004460724	0.150774962	3.110969926	0.001864739	0.431009127	0.127871647	0.017413184	0.500696501	2.206496137	0.02734928	0.096066586	0.449963605	0.613565277	0.012599112	2.173971795	0.029707253	-0.258688422	-0.130650002	0.167489092	0.491357544	-1.482082968	0.13831822	0.315209434	0.09484001	0.089758193	0.618122072	1.576902718	0.114817911	-0.12394303	-0.167745916	0.514051966	0.375594021	-1.099785431	0.271425622	0.143039376	0.150931329	0.459162361	0.425953996	1.098270413	0.272086427	0.158795595	0.100670474	0.40195263
AKR1A1	10327	0.374343619	2	blue	0.398209836	0.360290012	0.029298255	0.059650784	2.937264835	0.003311212	0.568648255	0.189902352	0.001042745	0.314836471	3.134606034	0.00172085	0.111741211	0.338451428	0.556618478	0.067336632	1.738195844	0.082176311	-0.304731059	-0.298265231	0.101553386	0.109392036	-2.32858714	0.019880948	0.275729195	-0.044683381	0.140260489	0.814629101	0.891789501	0.37250577	-0.116831046	-0.087214817	0.538666606	0.64675692	-0.766306273	0.443494087	0.10449391	0.057397552	0.589579793	0.763209163	0.600340048	0.548279634	0.238128916	0.257574085	0.205088275
PNRC2	55629	0.483453313	2	blue	0.393140377	0.202725904	0.031617603	0.300851385	2.295899135	0.021681649	0.458949592	0.130413363	0.010739809	0.492149506	2.346543446	0.018948457	0.117949096	0.227277866	0.534760355	0.227108423	1.308898565	0.190568713	-0.199686982	-0.150783033	0.290074619	0.426414042	-1.3258492	0.184889653	0.214634781	0.274971832	0.25470904	0.141397579	1.871799131	0.061234399	-0.164740429	-0.205272998	0.384330301	0.276510312	-1.401201498	0.161153827	0.138618568	0.232121931	0.473299142	0.217089424	1.39726155	0.162334934	0.157543696	-0.02902429	0.405721134
SHC2	25759	0.473815392	1	turquoise	0.565156822	0.126805123	0.001137345	0.520223149	2.855751611	0.004293509	0.436562457	0.162421376	0.015866781	0.391150842	2.364161038	0.018070956	0.13796176	0.178795702	0.467209598	0.34448539	1.19577957	0.231782591	-0.13200305	-0.172265479	0.486841756	0.362677189	-1.147859549	0.251026549	0.343437089	0.065504491	0.063151387	0.730915997	1.584900456	0.112988953	-0.127005489	-0.319511475	0.503626011	0.085229405	-1.716664942	0.086040409	0.308725783	0.015324852	0.103208226	0.935938554	1.22992661	0.218724589	0.294824248	-0.213876819	0.113743593
HNRNPD	3184	0.373328158	2	blue	0.37143595	0.454903735	0.043285563	0.015007165	3.229418662	0.001240422	0.460195186	-0.049512863	0.010501278	0.794995738	1.676283108	0.093682752	0.119205062	0.308691546	0.530388426	0.096965401	1.64211258	0.100566675	-0.263336016	-0.348695267	0.15971743	0.058960424	-2.370891047	0.017745261	0.179385384	0.246870534	0.342870244	0.188451029	1.621728042	0.104861592	-0.238541442	-0.318164053	0.204281186	0.086628646	-2.143333709	0.032086312	0.13448422	-0.008701469	0.486721346	0.963600755	0.464579512	0.642232607	0.228000716	0.141427418	0.22559391
DNAJC10	54431	0.360468451	2	blue	0.40990586	0.224562638	0.024471868	0.250619855	2.453194056	0.014159393	0.45280869	0.072288526	0.011983356	0.704232171	2.097732495	0.035928783	-0.014346231	0.353446933	0.940021878	0.055363792	1.328400981	0.184045676	-0.2917031	-0.212060362	0.117800932	0.260588095	-1.929776608	0.053634523	0.121930398	0.070217629	0.520961142	0.712342941	0.721666437	0.470499582	-0.057838956	0.023234262	0.761440263	0.903003514	-0.129705072	0.89679977	0.152740335	0.057398571	0.428938872	0.763205079	0.780632286	0.435018797	0.100313295	0.142069734	0.597898085
HHEX	3087	0.250673013	2	blue	0.349485662	-0.004532712	0.058349778	0.981736909	1.348829599	0.177391705	0.349459534	-0.003418198	0.058369884	0.985697318	1.3522715	0.176288478	0.140175449	0.225134023	0.460023435	0.231640427	1.385020347	0.166046246	-0.23688611	-0.008165571	0.207533001	0.965841139	-0.934060835	0.350272513	0.121109147	0.15331427	0.523793343	0.418599264	1.033592686	0.30132662	0.054616765	-0.01960328	0.774379571	0.918106731	0.131202629	0.895615017	0.100511892	0.033312286	0.603913526	0.861272801	0.495244812	0.620427322	0.078806202	0.046873509	0.678915745
TPP2	7174	0.277920318	2	blue	0.488255124	0.226896505	0.006193067	0.245599015	2.829748369	0.004658463	0.462089563	-0.043261621	0.010147048	0.820430604	1.708726152	0.087501688	-0.03564926	0.361780923	0.851643887	0.049474937	1.284395498	0.199003607	-0.36746841	-0.084071283	0.045749509	0.658710372	-1.757693445	0.078799684	0.094224624	0.025123944	0.620413518	0.895156079	0.447630194	0.654420108	-0.040417432	0.108285124	0.832063962	0.568963026	0.255450073	0.798375501	0.052599142	7.86E-05	0.786404182	0.999670961	0.193734332	0.846383908	0.082255515	0.223354388	0.66565291
ERH	2079	0.41134676	2	blue	0.284705919	0.158710593	0.127285455	0.419862138	1.672658957	0.094394453	0.439767904	0.086640418	0.015027349	0.648934788	2.090842686	0.036542168	0.086080605	0.304716789	0.651060087	0.101570208	1.500423985	0.13350461	-0.161639703	-0.23600849	0.393465367	0.209271359	-1.510180992	0.130997247	0.117110264	0.208854317	0.537689808	0.268032647	1.233337096	0.217450023	-0.200248342	-0.061644538	0.288692691	0.746239315	-0.990469307	0.321944784	0.106295927	0.107914917	0.583142259	0.570292634	0.797396286	0.425220916	0.142625254	0.095555612	0.452139452
WT1	7490	1.768277661	4	yellow	0.016994336	0.142179468	0.928976317	0.470465921	0.579725288	0.562099887	0.245954374	0.614940212	0.190149096	0.00029916	3.621660193	0.000292718	-0.069045039	0.233037827	0.716949192	0.21522941	0.629512449	0.529013621	-0.023599553	0.381944277	0.901485819	0.037268587	1.41707826	0.156460048	0.344475618	0.048087976	0.062305728	0.800776167	1.523928473	0.12752658	-0.227067813	0.108383674	0.227549806	0.568609317	-0.457547116	0.647277845	0.104768009	0.222053607	0.588598612	0.238257932	1.231283102	0.218217	0.13806312	-0.099800676	0.466879281
ANKH	56172	0.344242116	1	turquoise	0.4970709	0.312459396	0.005198615	0.105484643	3.206292336	0.001344573	0.378097967	0.072844567	0.039387561	0.70205977	1.761618347	0.078133802	0.125412115	0.255750028	0.509037353	0.172539042	1.450384501	0.146951327	-0.314301509	-0.189594024	0.09073694	0.31563747	-1.935287463	0.05295503	0.195980859	0.035814429	0.299303598	0.850964124	0.876966594	0.380504783	-0.133680697	-0.202553491	0.481272194	0.28306203	-1.271712731	0.203475205	0.133525625	0.111447828	0.489860885	0.55766158	0.912290779	0.361615667	0.177461343	0.051054689	0.348157117
KRT19	3880	1.984755583	4	yellow	0.017826427	0.143922959	0.925508141	0.464984193	0.589257207	0.555688747	0.274016391	0.632132628	0.142841591	0.000178762	3.839543992	0.000123263	-0.020388627	0.154038741	0.914837501	0.416377341	0.504686998	0.613778695	0.043409115	0.357464221	0.819828316	0.052459818	1.561812722	0.118332114	0.478307925	-0.037726709	0.00750507	0.843101759	1.807382634	0.07070264	-0.235369132	0.071594804	0.210544035	0.706945679	-0.629153865	0.529248329	0.063024741	0.174964407	0.745338137	0.355090753	0.893337573	0.371676423	0.155755377	-0.162434375	0.411138835
DEPTOR	64798	0.686475387	4	yellow	0.370101247	0.368918325	0.04410233	0.053371952	2.849747959	0.004375389	0.193171464	0.465780662	0.306421519	0.009485665	2.620274652	0.008785898	0.029748334	0.473058658	0.87599432	0.008287546	2.03456592	0.041894569	-0.135021618	0.069332299	0.476844218	0.715819846	-0.248474177	0.803767548	0.2817949	0.102573082	0.131392385	0.589631859	1.468846837	0.141874337	-0.16076368	-0.079481739	0.396068553	0.676310696	-0.904808659	0.365566763	0.116212944	0.078672662	0.548281442	0.679431141	0.723907327	0.469122632	-0.04738297	-0.025611413	0.803640052
PMS1	5378	0.266709726	2	blue	0.487113288	0.151076891	0.006332987	0.442845592	2.540484043	0.011069914	0.486849165	-0.056865514	0.006365733	0.76534283	1.777270089	0.075523813	-0.05337082	0.416324774	0.77939903	0.02211307	1.458559295	0.144686444	-0.310039942	-0.237846503	0.095439666	0.205642065	-2.106851839	0.035130424	0.007326957	0.201783416	0.969347571	0.28493517	0.792924775	0.427821652	-0.053528953	0.103028283	0.778761484	0.587972793	0.186390656	0.852138419	0.046586263	-0.027791852	0.810353915	0.884093503	0.067278474	0.946360013	-0.009599932	0.217724682	0.959845243
NR1D2	9975	0.497205723	1	turquoise	0.552589034	0.474051247	0.001542702	0.010820061	4.185567438	2.84E-05	0.404276486	0.049026682	0.026706478	0.79696688	1.7878254	0.073804182	0.197313947	0.25623764	0.295962861	0.171693667	1.728696668	0.083863398	-0.270998792	-0.303322749	0.147472466	0.103223589	-2.21175528	0.026983579	0.281177078	0.175833077	0.132276369	0.352669295	1.746004335	0.080810199	-0.196042832	-0.316644394	0.299147769	0.088227707	-1.970083691	0.04882878	0.138934962	0.139865241	0.472279941	0.461026904	1.040583736	0.298068783	0.0928982	0.315813777	0.625364419
UFSP2	55325	0.441406211	2	blue	0.38368553	0.308124973	0.036339957	0.110667806	2.661298448	0.007783993	0.426118492	0.126854049	0.018876521	0.504139086	2.180209554	0.029241932	0.105285874	0.350438669	0.57977492	0.057620115	1.764645197	0.077623414	-0.211350261	-0.337231884	0.262225195	0.068392493	-2.116095199	0.034336712	0.159112847	0.149330566	0.401000791	0.430934345	1.163401129	0.244666792	-0.227023296	-0.224763658	0.227643423	0.23242947	-1.720101174	0.085414052	0.161498768	0.049551229	0.402617059	0.794840242	0.784181173	0.432933811	0.160650885	0.165588845	0.396404446
WSB1	26118	0.381580729	2	blue	0.332049506	0.16255983	0.07302342	0.408528178	1.882722231	0.059738021	0.427733651	0.120820042	0.018382413	0.524792136	2.164671053	0.030412885	-0.055897987	0.279440926	0.769227275	0.134783764	0.864768959	0.387165612	-0.286383682	-0.173715988	0.124961737	0.358588097	-1.759020981	0.078573945	0.206408262	0.227498549	0.273804436	0.226645324	1.649946482	0.098953883	-0.121479202	-0.267484205	0.522516233	0.153001609	-1.48257299	0.138187898	0.149186651	0.225568792	0.439881626	0.230716472	1.411037885	0.158233444	0.169935522	0.0217701	0.369302983
TNFRSF21	27242	0.695033586	1	turquoise	0.515890097	0.228974591	0.003522306	0.241184679	2.975929577	0.002921019	0.478562817	0.086066802	0.007468726	0.651112522	2.272678099	0.023045585	0.110959973	0.28299496	0.5593981	0.129687713	1.505469072	0.132203522	-0.262172164	-0.217530734	0.161638954	0.248200733	-1.831549515	0.067018564	0.286593935	0.20209189	0.124672755	0.284183886	1.869945641	0.061491367	-0.160660691	-0.262593004	0.39637524	0.160942252	-1.612490614	0.106855221	0.175177519	0.13242778	0.363392224	0.485428603	1.148777906	0.250647572	0.231154223	0.007506015	0.219066497
SPRY2	10253	0.334583922	1	turquoise	0.480553021	0.435759496	0.007190042	0.020454473	3.643253562	0.000269213	0.243704319	0.162673502	0.194364613	0.390405969	1.544706672	0.12241723	-0.034183236	0.356738376	0.857681917	0.052975402	1.268223932	0.204717993	-0.073521762	-0.163218936	0.699417138	0.38879735	-0.891811416	0.372494022	-0.026139848	0.11896649	0.89094121	0.531217558	0.349421206	0.726773115	-0.12246095	0.061036481	0.519135432	0.748662034	-0.231856441	0.816649517	0.213267627	-0.01807884	0.266653361	0.924456339	0.728158335	0.466516668	0.011759243	0.211929763	0.950823066
ASPN	54829	0.634798567	4	yellow	0.240002978	0.085834302	0.201439342	0.664079424	1.226116081	0.220154995	0.018165035	0.534668948	0.924097196	0.002335415	2.300473748	0.021421395	0.202213518	0.241793202	0.28388801	0.197995675	1.690170843	0.090995275	-0.295564113	0.286913865	0.112797243	0.12423397	-0.035366346	0.97178762	0.455990921	-0.090418787	0.011324692	0.634661708	1.50254341	0.132956826	0.034448723	0.079291903	0.856587875	0.677042388	0.426253602	0.669923063	0.149707385	0.291090513	0.438268768	0.118609705	1.675814784	0.093774477	0.185244662	0.103656244	0.327071106
MANBA	4126	0.362103899	1	turquoise	0.397032415	0.195650752	0.029824207	0.31839015	2.286591537	0.022219676	0.43150357	0.126007342	0.017270623	0.507012508	2.20167902	0.02768799	-0.031317821	0.310024737	0.869505987	0.095456768	1.082254607	0.27913941	-0.465586322	-0.089594295	0.009519558	0.637765581	-2.223500135	0.026182094	0.109615521	-0.108092454	0.564196466	0.569654832	0.005767134	0.995398518	-0.014891971	-0.099270995	0.937744573	0.60172747	-0.428390228	0.668367038	0.014146343	0.155324943	0.9419391	0.412448867	0.637895772	0.52354153	0.107445937	0.281852941	0.571978994
MAML1	9794	0.373828849	1	turquoise	0.574304503	0.373217454	0.000904043	0.050443699	3.860691917	0.000113066	0.484919612	-0.018874383	0.006609351	0.921142145	1.910190336	0.056108711	-0.042768986	0.33869746	0.822442989	0.067125166	1.159260415	0.246350052	-0.320928347	-0.244214453	0.083776738	0.193403237	-2.177392771	0.029451275	0.121057691	0.059393273	0.523971046	0.75522085	0.677679895	0.497974677	-0.094667408	-0.241378589	0.618764415	0.198789578	-1.27661315	0.201738857	0.107916672	0.05785007	0.577378857	0.761395739	0.614758365	0.538714309	0.086396405	0.174268207	0.649860837
SMAD5	4090	0.448583219	2	blue	0.466512319	0.240150804	0.009358974	0.218347844	2.774916382	0.00552159	0.42399834	0.120179759	0.019541722	0.527007447	2.145167423	0.031939463	0.038016777	0.283895089	0.841910408	0.128419782	1.234554824	0.216996231	-0.261046647	-0.186668931	0.163512821	0.323299327	-1.706625549	0.087891673	0.060627624	0.148869956	0.750292387	0.4323733	0.78831727	0.430511148	-0.166223877	-0.046387514	0.380003661	0.807688044	-0.801468778	0.422860312	0.157402673	0.111929247	0.414811501	0.555950404	1.00374592	0.315501097	0.059201995	0.081672113	0.755985426
RBBP4	5928	0.334116728	2	blue	0.329844455	0.158986825	0.07506583	0.419043038	1.860232388	0.062852655	0.405795244	0.141035333	0.026087818	0.457247898	2.142282181	0.032170782	-0.010054355	0.41174964	0.957946103	0.023774166	1.600162937	0.109562442	-0.174106181	-0.065808163	0.357492811	0.729714682	-0.904738444	0.365603969	0.091799238	0.218950598	0.629478463	0.245050307	1.177170373	0.239127511	-0.164357451	0.02840989	0.385451906	0.881533755	-0.514269566	0.607063537	0.168748576	0.101975453	0.381538225	0.591813116	1.008897894	0.313023605	0.104505705	0.102325012	0.582602174
RTFDC1	51507	0.386165819	2	blue	0.424342586	0.317261529	0.019432418	0.099956157	2.879663973	0.003980992	0.558307415	0.00433485	0.001344894	0.981862353	2.37485079	0.017556045	0.180905603	0.379925128	0.338727496	0.03836922	2.180978112	0.029185035	-0.222365141	-0.333691348	0.237583007	0.07153079	-2.144416141	0.031999558	0.157099679	0.197020995	0.407062506	0.296694972	1.339673946	0.180351371	-0.22607999	-0.335472644	0.229633265	0.069938218	-2.166556831	0.030268662	0.162493112	0.088094562	0.399687702	0.643426856	0.93285375	0.350895485	0.207963438	0.145167745	0.270125571
MYO1D	4642	0.412259136	1	turquoise	0.524497283	0.553984577	0.002926061	0.002223591	4.429872035	9.43E-06	0.507954208	-0.010814403	0.004161717	0.954770191	2.05474565	0.039903578	-0.178874472	0.187945769	0.344269374	0.319940857	0.035123492	0.971981269	-0.128637225	-0.344660551	0.498114303	0.062156073	-1.828643996	0.067452957	0.038465942	-0.025501116	0.840066305	0.893590904	0.048560295	0.961269712	-0.098889861	-0.14066789	0.603130352	0.458432843	-0.901069687	0.367551269	0.049721642	-0.026751997	0.797843123	0.888402874	0.082719055	0.934074933	-0.145613061	0.210302988	0.44262263
UNC119B	84747	0.288367104	2	blue	0.454738823	0.352674885	0.011580135	0.065658196	3.164504323	0.001553474	0.390992262	0.151718754	0.032644243	0.423515833	2.117291837	0.034235087	-0.086096769	0.4287656	0.650998682	0.018072356	1.392168921	0.163871252	-0.248328	-0.232842893	0.185771506	0.215624373	-1.836492887	0.066284793	-0.013157563	0.045346844	0.944983619	0.811925102	0.120554862	0.904043623	-0.180582479	-0.137533942	0.339605489	0.468605149	-1.201056434	0.229729311	0.114536206	-0.028356655	0.55410674	0.881754196	0.316558413	0.751578696	0.030182995	0.100665838	0.874196604
CALCOCO2	10241	0.479517897	2	blue	0.393211861	0.252587169	0.031583894	0.194708239	2.485870081	0.012923514	0.525211588	-0.014527086	0.002880746	0.939267137	2.128933743	0.033259743	0.053586205	0.228814638	0.778530695	0.223896759	1.072268608	0.283599403	-0.220770305	-0.409124307	0.241051634	0.02477263	-2.465844904	0.013669051	0.073882902	0.176601826	0.698009255	0.350534632	0.94473373	0.344794832	-0.191042848	-0.303708673	0.311884592	0.102763859	-1.897092798	0.057815692	0.006191781	0.098473305	0.974569913	0.604665206	0.392401656	0.694761463	-0.035709762	0.081757376	0.851394876
ARPC3	10094	0.417935817	1	turquoise	0.45506968	0.33745467	0.011512171	0.079061026	3.103768524	0.001910728	0.502816614	-0.039492585	0.004626674	0.835854419	1.921549015	0.054662529	0.18955222	0.356530865	0.315746168	0.053123535	2.113207912	0.034582976	-0.205311239	-0.381155847	0.276418884	0.037695296	-2.281223197	0.022535243	0.22625681	0.093715058	0.229259386	0.622313575	1.213163692	0.225067243	-0.153362066	-0.301637188	0.418452474	0.105249635	-1.743243279	0.081291129	0.154164807	0.139673568	0.424594839	0.461647514	1.097039704	0.272624036	0.235105376	0.274183518	0.211070594
COL3A1	1281	0.478983509	0	grey	0.189980768	0.165589892	0.314632959	0.399728206	1.32217653	0.186109375	0.058781382	0.391382023	0.757667493	0.03245599	1.767110821	0.077209671	0.086545939	0.180512911	0.649293283	0.339794701	1.007537869	0.313676369	-0.307309855	0.052095666	0.098547858	0.784545179	-0.993144823	0.320639383	0.337635066	-0.270013944	0.068042011	0.149007048	0.278910751	0.780313318	0.046135799	0.153983846	0.808712408	0.416545472	0.753521424	0.451136642	0.260787217	0.471484938	0.171817076	0.008535149	2.896493842	0.00377358	0.3261825	0.479529901	0.078554728
UNC50	25972	0.484140281	2	blue	0.459262882	0.311978172	0.01067939	0.106050984	3.020910652	0.002520157	0.494074015	0.004978183	0.005520153	0.979171094	2.044493923	0.040904777	0.07029921	0.312370782	0.712022836	0.092845216	1.472663014	0.140841924	-0.157209303	-0.39946122	0.406731098	0.028747554	-2.175892286	0.029563316	0.082970665	0.065061263	0.662915279	0.732670507	0.554944462	0.578932649	-0.211700568	-0.192355856	0.261416743	0.308507643	-1.533082127	0.125255621	0.180086057	0.098424785	0.349887091	0.604844091	1.038441868	0.299064386	0.119226355	0.279565504	0.530314455
SNRPB2	6629	0.399128065	2	blue	0.453764589	0.035396704	0.011782215	0.85808063	1.95896053	0.050117409	0.538736192	0.018425644	0.002129881	0.923011416	2.322824709	0.020188571	-0.041755013	0.245162851	0.826588472	0.191624709	0.780062535	0.435354067	-0.267118674	-0.056184839	0.153585101	0.768075039	-1.234756663	0.216921081	0.043781743	0.117503256	0.818307149	0.536316415	0.605618376	0.544768197	-0.045696246	0.202307946	0.810501935	0.283658439	0.596456605	0.550870235	0.104253661	0.037995961	0.590440391	0.841995892	0.52668565	0.598411902	0.064694822	0.102705645	0.734122057
SETX	23064	0.334202987	2	blue	0.202610764	-0.020630406	0.282923036	0.917010971	0.694342385	0.487467516	0.490827703	0.190148415	0.005887428	0.314198137	2.73006773	0.006332131	-0.016406541	0.175429279	0.931427034	0.35379367	0.601863856	0.547264765	-0.00834626	-0.054847676	0.965085718	0.773450287	-0.236656941	0.812922942	0.065997966	0.188277207	0.728964147	0.319072615	0.960275786	0.336916433	-0.109953667	0.022268128	0.562987856	0.907019166	-0.329745555	0.741592229	0.032320114	0.09202018	0.867813547	0.62865047	0.464077844	0.642591975	0.025234393	-0.090341693	0.894697703
RPL15	6138	0.657497539	2	blue	0.181627736	0.000715734	0.336770296	0.99711595	0.68979377	0.490323887	0.347700049	0.28176337	0.05973643	0.131437393	2.441138109	0.014641054	0.106308693	0.268386779	0.576077575	0.151567672	1.428701286	0.153090108	-0.123253878	-0.062738721	0.516412677	0.741885675	-0.698586141	0.484810707	0.079022542	0.250095094	0.678081086	0.18255859	1.252339822	0.210446064	-0.141345452	-0.014683508	0.456249084	0.938614407	-0.587375679	0.556951424	0.049027071	0.070480759	0.800610497	0.711310649	0.444434328	0.656728599	0.059202612	-0.102066569	0.755982961
RAC1	5879	0.642940313	2	blue	0.498320753	0.372250518	0.00506932	0.051091004	3.456837104	0.000546555	0.49901425	0.011082189	0.00499877	0.953651386	2.09186829	0.036450299	0.153799686	0.265963229	0.417109786	0.155440035	1.599725362	0.109659523	-0.255965391	-0.439383173	0.172165304	0.015126107	-2.743578762	0.006077347	0.229930821	0.143861132	0.221583409	0.448189718	1.418022736	0.156184127	-0.187394754	-0.398220982	0.321387539	0.029293312	-2.286783404	0.022208469	0.19596718	0.088856144	0.308289923	0.640549525	1.062813319	0.287866618	0.24313774	0.245485343	0.195436244
NPHP3	27031	0.274809156	2	blue	0.408324408	0.15337798	0.025083578	0.435847253	2.179788737	0.029273125	0.33566656	0.098545586	0.06976652	0.604398757	1.676514069	0.093637543	-0.170695318	0.408514734	0.367134548	0.025009304	0.97823528	0.327957971	-0.079374992	-0.136375473	0.676722098	0.472395018	-0.811089573	0.417314233	-0.14914545	0.167257421	0.431512334	0.377006017	0.069510575	0.944583215	-0.063988192	0.096974966	0.736923699	0.610199656	0.124241515	0.901124052	0.207202676	-0.037867818	0.2808121	0.842522161	0.630739731	0.528210716	-0.159671604	0.02002898	0.399327487
TRAPPC11	60684	0.321134165	2	blue	0.415199535	0.170512526	0.02251249	0.385662963	2.274210481	0.022953334	0.547680006	0.016590943	0.001732227	0.930658134	2.363431674	0.018106565	0.019310706	0.225988138	0.919324991	0.229827643	0.93268566	0.350982291	-0.198498142	-0.122243506	0.293015119	0.519883312	-1.212396317	0.22536071	0.098848179	0.148729359	0.603283858	0.432813053	0.931720684	0.351480894	-0.14392665	-0.131366631	0.447980849	0.488963155	-1.03667565	0.299887044	0.027006836	0.196638772	0.889399574	0.2976519	0.844717871	0.398268379	0.010412804	0.054097262	0.956448217
ZNF639	51193	0.465852172	2	blue	0.446328969	0.378451218	0.013424039	0.047051398	3.23230776	0.001227947	0.45552428	0.061608233	0.011419334	0.746383899	2.070391506	0.038415697	-0.019100157	0.377014452	0.920201817	0.040001609	1.41237223	0.157840389	-0.214362915	-0.296898842	0.255325732	0.111104863	-1.960086524	0.049985678	0.021610906	0.118091556	0.909752143	0.534263601	0.524802692	0.59972036	-0.157951784	-0.146689378	0.404490508	0.439221056	-1.148841065	0.250621523	0.197468985	0.066111296	0.304523204	0.728516122	0.982932182	0.325640817	0.129908287	0.140137182	0.493842006
SGCE	8910	0.367066605	2	blue	0.243479514	-0.081154768	0.194789322	0.681416976	0.636435458	0.524492636	0.382418091	0.261955993	0.037014028	0.161997661	2.511012236	0.012038552	0.113118363	0.275560616	0.551734176	0.140513013	1.483477591	0.137947566	-0.14644471	0.073020888	0.439993054	0.701371379	-0.2782079	0.780852771	0.045198667	0.111814145	0.812528828	0.556359308	0.589360195	0.555619673	-0.004016944	0.16385646	0.983192324	0.386921976	0.603641731	0.546081862	0.08198153	0.141272796	0.67245776	0.456482986	0.834050623	0.404252458	-0.022492493	-0.049390802	0.906086407
BRK1	55845	0.45805124	2	blue	0.333660955	0.063331962	0.071558205	0.748844083	1.526791548	0.126812854	0.453634483	0.026198647	0.011809425	0.890697348	1.928718363	0.053765835	0.145541688	0.207225268	0.442848698	0.271867744	1.335221488	0.181803866	-0.176483424	-0.186377245	0.350862904	0.324069584	-1.372934277	0.169772779	0.15382772	0.241593498	0.417023855	0.198377795	1.502366279	0.13300254	-0.154017919	-0.041910098	0.41644111	0.825954131	-0.73781016	0.460629819	0.056279132	0.163643933	0.771838524	0.387546576	0.824856192	0.40945324	0.096612773	0.116159641	0.611540682
AP4M1	9179	0.314759572	1	turquoise	0.493918978	0.585565535	0.005537238	0.001061664	4.444030888	8.83E-06	0.524408135	0.017638289	0.002931759	0.926292192	2.245147246	0.024758681	0.061872987	0.230288508	0.745329701	0.22084552	1.109200247	0.267343806	-0.293471559	-0.32847637	0.115489055	0.076354988	-2.407682309	0.016054144	0.261352231	0.123151815	0.163002532	0.516762749	1.464257791	0.143123525	-0.180954528	-0.386089873	0.338594678	0.035088415	-2.208199321	0.027230382	-0.004990906	-0.069698705	0.979500846	0.714380201	-0.279550118	0.779822681	0.106589116	0.081417119	0.575065723
DYM	54808	0.315603174	2	blue	0.40055456	0.271379725	0.028273325	0.162439866	2.591234716	0.009563224	0.467348013	0.050140523	0.009216016	0.792452821	2.083558583	0.037200338	0.054165284	0.274189825	0.776197406	0.142578678	1.255726426	0.209215175	-0.212900303	-0.265906532	0.2586603	0.155531467	-1.828402425	0.067489178	0.087744424	0.051415864	0.644751411	0.787292322	0.521706389	0.601874776	-0.189742874	-0.285055933	0.315250617	0.126798079	-1.815628146	0.069427433	0.164866433	0.10067393	0.392744927	0.596575561	0.989305348	0.322513768	0.146191661	0.104467422	0.440792265
INIP	58493	0.247742085	2	blue	0.56585286	0.362246959	0.00111791	0.058178536	3.768101488	0.000164494	0.511077853	-0.082858135	0.003899076	0.663345769	1.800257548	0.071819981	-0.003605935	0.253695338	0.984911861	0.176133583	0.956938095	0.338598502	-0.367200572	-0.262232812	0.045919784	0.161538418	-2.445876967	0.01445003	0.098193503	0.115139555	0.605697097	0.544601933	0.801325997	0.422942944	-0.142725779	-0.071653282	0.451817491	0.706716804	-0.806264409	0.420090408	0.119631689	0.131495243	0.5364933	0.488534069	0.936545734	0.348992277	0.049737179	0.287661103	0.794086699
RAB14	51552	0.41578691	2	blue	0.357901237	0.173002212	0.052151313	0.378659081	2.031269234	0.042227691	0.47319401	0.104465337	0.008266536	0.582748628	2.316182251	0.02054832	0.052858632	0.199743664	0.781464988	0.289934891	0.955520128	0.339314732	-0.227656412	-0.191023545	0.226314442	0.31193441	-1.590637087	0.111691273	0.180969194	0.184124685	0.338554869	0.33005594	1.381544522	0.167111598	-0.192236922	-0.145985673	0.308812585	0.441443426	-1.278506029	0.20107106	0.1254863	0.148995979	0.516589856	0.43197934	1.025182487	0.30527709	0.158348446	0.047798127	0.403296366
PAPOLG	64895	0.293609796	1	turquoise	0.564487926	0.348892365	0.0011563	0.068811392	3.705476553	0.000210994	0.517876662	-0.085032204	0.003376149	0.655047491	1.826661528	0.067750676	-0.071077516	0.282913505	0.708971356	0.129802903	0.821850045	0.411162247	-0.366764581	-0.20962925	0.046198039	0.266220699	-2.23550258	0.025384372	0.145200202	0.073453475	0.443931189	0.699683458	0.822490155	0.410797988	-0.141261323	-0.013229816	0.456519926	0.944681964	-0.581614209	0.56082657	0.025926135	0.010361877	0.89380008	0.956661023	0.134052034	0.893361428	0.037099239	0.247732271	0.845680016
GTF2F2	2963	0.27926666	2	blue	0.440505017	0.339505545	0.014839636	0.077142124	3.043953123	0.002334915	0.518159773	-0.020368602	0.00335575	0.914920845	2.070818009	0.038375807	-0.006920494	0.322381552	0.971047289	0.082306577	1.224951314	0.220593565	-0.276717117	-0.153049793	0.138787252	0.419412046	-1.640287785	0.100945344	0.124871655	0.098952342	0.510879352	0.602900275	0.841139744	0.400269652	-0.18709756	-0.095735539	0.322169489	0.614793754	-1.067709546	0.285651551	0.174382873	0.034414473	0.365607122	0.856729001	0.776157434	0.437656036	0.144744675	0.177557358	0.445377407
TOPBP1	11073	0.329721326	1	turquoise	0.446313345	0.353165812	0.01342768	0.065257303	3.126972031	0.001766167	0.503453509	0.121323038	0.004566725	0.52305499	2.528780794	0.011445949	-0.020562145	0.382228087	0.914115363	0.03711594	1.429692203	0.152805379	-0.260860435	-0.191368617	0.16382433	0.311044601	-1.724114092	0.084687249	0.061938668	0.151892051	0.745068244	0.422980279	0.804810524	0.420929027	-0.080581907	-0.04513381	0.672075998	0.812793112	-0.471155118	0.637529967	0.113395943	0.041344188	0.558084465	0.828269381	0.573227048	0.566490973	0.106124094	0.17068704	0.576744096
RPAIN	84268	0.317019863	2	blue	0.255004045	0.290969858	0.173838042	0.133047799	2.05598087	0.03978436	0.384602389	0.118823274	0.035858528	0.531715589	1.96376075	0.049557844	-0.123023638	0.358810608	0.517202555	0.051513952	0.942411625	0.345981938	-0.062987135	-0.335441004	0.740898344	0.069966263	-1.541627318	0.123164183	-0.186449153	0.173472293	0.323879591	0.359273169	-0.050180918	0.959978218	-0.249428664	-0.063425376	0.183765682	0.739157519	-1.191022341	0.233644815	0.087310292	0.058052105	0.652450807	0.7605865	0.539072988	0.589836493	-0.022012112	0.077207124	0.908083653
XPO7	23039	0.360993523	2	blue	0.356991044	0.428449624	0.052795475	0.022921617	3.048587761	0.002299197	0.496603222	0.133407623	0.005247714	0.482176523	2.540566426	0.011067307	0.05333737	0.2709949	0.779533908	0.147478508	1.23970576	0.215084246	-0.258391305	-0.287170066	0.167994895	0.123883412	-2.094815854	0.036187365	0.074765833	0.179343633	0.694571352	0.342984451	0.958650186	0.337735001	-0.16579489	-0.288103703	0.381251929	0.122612095	-1.735517834	0.082649125	0.001409332	0.077181349	0.994210894	0.685196427	0.294539872	0.7683454	0.06464119	0.08616384	0.73433458
ID2	3398	0.705832234	2	blue	0.406392176	0.07977685	0.025847887	0.686552934	1.901961729	0.057176158	0.522054409	0.232454254	0.003085711	0.216413278	3.052975585	0.002265844	-0.002344294	0.24345618	0.990190563	0.194833442	0.920823697	0.357142481	-0.31778353	0.050216828	0.08702696	0.792143815	-1.043625399	0.296658737	0.233697491	0.140237177	0.213896499	0.459823892	1.419077859	0.155876318	-0.171890267	-0.087957372	0.363739413	0.643945714	-0.979562498	0.327302124	0.131627568	0.030352088	0.496107488	0.873497416	0.600055073	0.548469533	0.221363139	-0.107301889	0.239758358
SPRY1	10252	0.527501169	2	blue	0.381770737	0.310767024	0.037362174	0.107486391	2.663439214	0.007734638	0.382224897	0.276169311	0.037117653	0.13960277	2.567498878	0.010243512	0.063331944	0.256389297	0.739528553	0.171431337	1.218495504	0.223035732	-0.180816355	-0.132535065	0.338969863	0.485071983	-1.182909537	0.236845002	0.17332695	0.1270062	0.359682123	0.503623603	1.132937992	0.257240294	-0.222511075	-0.12793614	0.237267287	0.500478717	-1.328054596	0.184160071	0.194920456	0.068228122	0.310932349	0.720164032	0.981149753	0.326518899	0.173660498	0.023469766	0.358744021
RHEB	6009	0.265428222	2	blue	0.47112242	0.059747217	0.008593063	0.762645726	2.129581098	0.033206213	0.589814192	-0.180886954	0.000603046	0.338778132	1.85018072	0.064287507	0.027230377	0.15005886	0.886419974	0.428664503	0.667652972	0.504355136	-0.162773984	-0.280784832	0.390109337	0.132839851	-1.694105493	0.090245239	0.076631187	0.099787744	0.687327709	0.599827639	0.661909186	0.508029424	-0.121828437	-0.018633487	0.521312364	0.922145573	-0.527843985	0.597607626	0.059584766	0.061364981	0.758818794	0.747352879	0.449083647	0.653371317	0.082031109	0.021015537	0.666512819
RNF166	115992	0.315158096	1	turquoise	0.664853052	0.383692951	6.13E-05	0.043837427	4.45681801	8.32E-06	0.537547581	-0.020189219	0.00218826	0.915667465	2.172062696	0.029850934	0.035467007	0.301811835	0.852394082	0.105038335	1.298331592	0.194173415	-0.144755905	-0.240803276	0.445341723	0.199894827	-1.464509227	0.143054864	0.224666763	0.160799274	0.232636196	0.39596259	1.462137356	0.143703574	-0.191469004	-0.353901883	0.310786038	0.055028703	-2.109392797	0.034910691	0.25837085	0.132209743	0.175967266	0.486153789	1.468924201	0.14185335	0.236555994	0.182048222	0.208185717
BRE	9577	0.368426374	1	turquoise	0.477149036	0.456793996	0.007672207	0.01454178	3.721438429	0.000198091	0.533356171	0.064220566	0.002405316	0.736002019	2.466249945	0.013653602	0.153238954	0.251936845	0.418830633	0.179251588	1.541321334	0.123238599	-0.284395049	-0.377720139	0.127719478	0.039600818	-2.58120152	0.009845709	0.211352986	0.074420457	0.2622189	0.695915454	1.081883318	0.279304378	-0.172623946	-0.459860121	0.361664086	0.010565001	-2.512537256	0.011986645	0.102708582	0.087810476	0.595987998	0.64450146	0.708115984	0.478873234	0.219646933	0.200483893	0.243514999
JCHAIN	3512	0.636035472	0	grey	0.255636598	0.051431816	0.172736116	0.794928988	1.163801424	0.244504495	0.194902822	0.441128453	0.302022494	0.0146824	2.510875168	0.012043228	0.048586876	0.460944255	0.798751057	0.010359987	2.047190953	0.040639339	-0.382377469	0.15404854	0.037035797	0.416347334	-0.926271784	0.354304756	0.427424171	-0.047180803	0.018476251	0.804461756	1.532302097	0.125447904	-0.001613222	-0.074348016	0.993249569	0.696197487	-0.284735206	0.775847016	0.017969894	0.40478577	0.926283783	0.026497703	1.672548301	0.094416252	0.056516451	0.259000215	0.766743617
CTTN	2017	0.478392188	2	blue	0.429932958	0.307061972	0.017726844	0.111967356	2.864503288	0.004176638	0.487987335	0.120077185	0.006225643	0.527362757	2.447322737	0.01439219	0.027327172	0.305413037	0.886018839	0.100751932	1.282687591	0.199601549	-0.291026555	-0.371007839	0.118694383	0.043546218	-2.579044911	0.009907391	0.211793916	0.075679865	0.261201586	0.691018589	1.088349408	0.276440887	-0.174087466	-0.213693496	0.357545299	0.256848398	-1.470161577	0.141517998	0.138176157	-0.031781819	0.474726188	0.867589371	0.392003467	0.695055652	0.168517952	0.097772364	0.373368755
ARHGAP24	83478	0.204489041	1	turquoise	0.539664347	0.235076325	0.002085237	0.228528359	3.122502286	0.001793207	0.394370398	0.01717172	0.031041626	0.928236871	1.624396587	0.104291195	0.05642532	0.330866346	0.767109442	0.0741139	1.497733464	0.134202514	-0.163146486	-0.187985621	0.389010801	0.319836384	-1.32778588	0.184248853	0.03361742	0.076904547	0.860014433	0.686268437	0.414152058	0.67876275	0.004398044	-0.055026965	0.981597982	0.772728962	-0.189644158	0.849587982	0.230878483	0.11542946	0.22820655	0.5435825	1.297706977	0.194388045	0.031107381	0.126515316	0.870375483
PEF1	553115	0.370612337	2	blue	0.404977282	0.330842991	0.02641954	0.085496473	2.84686947	0.004415146	0.542773757	0.041401769	0.001941528	0.828033741	2.430224778	0.015089461	0.05537067	0.244533848	0.771346669	0.192803001	1.141272972	0.253756346	-0.246511058	-0.432840035	0.189116039	0.016890117	-2.675587797	0.007459833	0.161943623	0.085502646	0.392564533	0.653257092	0.932024211	0.351324013	-0.272525449	-0.398391591	0.145116257	0.029217741	-2.624119683	0.008687325	0.161468564	-0.003738636	0.402706232	0.984356673	0.584522776	0.558868646	0.252335502	0.116299793	0.178541348
PHTF2	57157	0.224270688	2	blue	0.474999281	0.128822281	0.007990599	0.513552776	2.399661219	0.016410252	0.412830898	-0.025604325	0.023372649	0.893162677	1.546834834	0.121903078	-0.140503393	0.285529556	0.458963845	0.126140773	0.569679025	0.568895419	-0.420707876	0.043842726	0.020612339	0.81805826	-1.514177558	0.129980812	0.207250265	-0.028170125	0.271808629	0.882526658	0.681426535	0.495601637	0.030345838	0.082658489	0.873523259	0.664109783	0.423565626	0.671882629	0.171164494	0.10201041	0.374658596	0.59168543	1.018170753	0.308596816	0.124819678	0.223887906	0.511056672
YTHDC2	64848	0.325666638	2	blue	0.46369392	0.281307942	0.009854959	0.147017164	2.9207089	0.00349236	0.533644711	-0.071843463	0.002389799	0.705972637	1.957859033	0.050246556	-0.069925027	0.334205488	0.71349144	0.071068267	1.038368883	0.299098351	-0.302052192	-0.256827289	0.104748054	0.170675309	-2.149525881	0.031592737	0.095537207	0.16610727	0.615530228	0.38034273	0.985890318	0.324186938	-0.100756912	-0.070692404	0.596271427	0.710480704	-0.643230126	0.520074788	0.093078903	0.016543695	0.631055561	0.930855138	0.404893021	0.685556149	0.075097404	0.088143908	0.693281827
MED28	80306	0.356179673	2	blue	0.44156878	0.444031038	0.014572183	0.017929844	3.494926901	0.000474192	0.479207229	-0.027797749	0.007377506	0.884069073	1.848939122	0.064466604	0.132201846	0.388878091	0.486180064	0.033680834	2.033432731	0.042008823	-0.16233409	-0.405542827	0.391408906	0.02618982	-2.222724556	0.026234379	0.211113021	0.186728748	0.262773633	0.323141507	1.508941494	0.131313735	-0.202529939	-0.290551921	0.283119202	0.119324179	-1.887809352	0.059051549	0.15910401	0.115031018	0.409721671	0.544983827	1.021914785	0.306821234	0.232830898	0.224657442	0.215648691
KDELC2	143888	0.332225306	1	turquoise	0.527295374	0.406048417	0.002751991	0.032033999	3.747601224	0.000178534	0.364552079	0.081322223	0.047630827	0.669231938	1.734736724	0.082787449	-0.024522998	0.366838393	0.897650657	0.046150837	1.34788359	0.177695827	-0.270557654	-0.246364517	0.148158426	0.1893876	-1.97935219	0.047776367	0.158291342	0.027910404	0.403468154	0.883602403	0.701752676	0.482833416	-0.088663148	-0.100390524	0.6412782	0.597614762	-0.709517074	0.47800366	0.228628709	0.146427032	0.232898338	0.440048859	1.406995564	0.159428704	0.131485368	0.287214828	0.488567009
ZBTB1	22890	0.427225199	2	blue	0.554900724	0.23566852	0.001459884	0.22732418	3.206154637	0.001345217	0.468597778	0.033405145	0.009005663	0.860889818	2.026817031	0.042681128	-0.024505164	0.352472994	0.897724705	0.056086535	1.286212315	0.198368974	-0.297313344	-0.174670607	0.110583166	0.355911973	-1.8074079	0.070698703	0.095541377	-0.039472681	0.615514743	0.835936036	0.210806788	0.833038042	-0.063125505	0.043284163	0.740348559	0.820338546	-0.074452731	0.940650152	0.133796762	0.039207433	0.48897183	0.837023838	0.641342108	0.521300437	0.074143296	0.244652162	0.696994736
NPTN	27020	0.648481554	2	blue	0.42444864	0.242974525	0.019398846	0.212817717	2.589301304	0.009617091	0.509243572	0.19254075	0.004051524	0.308033951	2.831246166	0.004636702	0.042610143	0.179030951	0.823092091	0.34384049	0.836699436	0.402761536	-0.127489617	-0.168492844	0.501987545	0.373441	-1.116144695	0.264360203	0.16408263	0.091182446	0.386257919	0.631792245	0.961665224	0.336217797	-0.080193854	-0.125683947	0.673568555	0.508112134	-0.773469836	0.439244374	0.237821454	0.237937927	0.214129474	0.205462676	1.798546487	0.072090449	0.13341835	0.05854667	0.482140984
ARPC1A	10552	0.496594019	2	blue	0.37776955	0.320786222	0.039572877	0.09603877	2.686071407	0.007229764	0.441100566	0.109208651	0.014689404	0.565652273	2.182293084	0.029087909	0.101642298	0.292897261	0.593030601	0.116236097	1.510608054	0.130888341	-0.187036446	-0.323657889	0.322330434	0.081031726	-1.964340382	0.049490632	0.113925667	0.142937689	0.548880219	0.451139192	0.966641041	0.33372351	-0.241786955	-0.260369502	0.198007622	0.164647624	-1.920128368	0.054841687	0.221538483	0.049687445	0.248104666	0.794288225	1.013774011	0.310690599	0.263963315	0.15971712	0.158688557
PCNA	5111	0.429492252	2	blue	0.383981712	0.17841133	0.036183871	0.363698675	2.164559522	0.030421434	0.565815899	0.024715284	0.001118934	0.896852358	2.492195082	0.012695629	0.054885032	0.409878293	0.773299977	0.024482426	1.834928145	0.066516337	-0.223719894	-0.248382038	0.234662843	0.185672672	-1.800696251	0.071750769	0.168164894	0.156273742	0.374385428	0.409564288	1.224803142	0.220649401	-0.187255677	-0.168039069	0.321753321	0.374748145	-1.343777572	0.179020324	0.16022032	0.170824301	0.406401167	0.366767181	1.23929773	0.215235259	0.235700411	0.269871699	0.209883946
MRPL37	51253	0.306095938	2	blue	0.520944179	0.377674324	0.003160712	0.047543212	3.59395639	0.000325694	0.548035418	0.058027774	0.001717857	0.760683941	2.520612753	0.01171507	0.053226064	0.233001645	0.779982767	0.215302683	1.08746596	0.276830935	-0.161152634	-0.443367964	0.394911526	0.01412897	-2.390862566	0.016808844	0.131982102	-0.040409548	0.486911508	0.832096259	0.345448486	0.729757232	-0.222730462	-0.211920357	0.236793181	0.260910339	-1.652721559	0.098387545	0.161945972	-0.024483185	0.401298088	0.897815962	0.508686748	0.610971813	0.228638234	0.175994586	0.224263852
RASSF8	11228	0.379548022	2	blue	0.271152419	0.218671516	0.147234118	0.263591432	1.841953721	0.06548192	0.33677744	0.192485767	0.068789216	0.308174767	2.040589725	0.041291624	-0.046956336	0.236179757	0.805374341	0.208931338	0.724884005	0.468523194	-0.177949884	-0.08125985	0.346810089	0.669471384	-0.977710598	0.328217479	0.16136553	0.248997667	0.394279043	0.184549306	1.560766373	0.118578884	-0.122890705	-0.044588078	0.517658871	0.81501769	-0.629094848	0.529286963	0.081382078	-0.084579074	0.674722483	0.656773781	-0.01754418	0.986002488	-0.02047505	-0.255020759	0.91447782
LTA4H	4048	0.544010989	2	blue	0.232508738	0.186395225	0.216302562	0.342264001	1.566181014	0.117306246	0.410572181	0.322701327	0.024217818	0.081985741	2.884663451	0.003918323	0.016483642	0.293831792	0.931105541	0.115022291	1.19448723	0.232287433	-0.310200418	-0.097282883	0.095259301	0.60906056	-1.565354852	0.117499728	0.158082333	0.18209869	0.404097275	0.33549758	1.285527842	0.198607894	-0.244415029	-0.145586347	0.193026144	0.442707235	-1.482042482	0.138328992	0.099636453	0.112394354	0.607084452	0.554299515	0.789631941	0.429742749	0.209962464	-0.005458788	0.265444036
FIBP	9158	0.493785204	1	turquoise	0.464059376	0.473182409	0.009789424	0.010986185	3.733920553	0.000188522	0.507969689	0.036169716	0.004160379	0.849502274	2.230682833	0.025702146	0.142898914	0.307580551	0.451263267	0.098236304	1.727727591	0.084037075	-0.285250535	-0.385941916	0.1265277	0.035164414	-2.62069914	0.008774966	0.262603762	0.052197599	0.160924469	0.784133477	1.201626024	0.229508454	-0.208518412	-0.350774465	0.268820542	0.05736473	-2.162485341	0.030580786	0.200299513	0.05299686	0.297502584	0.780907286	0.94451543	0.344906321	0.355963604	0.287852128	0.053530146
CYS1	192668	0.643984293	4	yellow	0.326983567	0.143442891	0.077781063	0.466490235	1.790876557	0.073313106	0.10771895	0.528652005	0.570997022	0.002670861	2.605731245	0.009167837	0.192227801	0.342082044	0.30883598	0.064268227	2.062020023	0.03920583	-0.191656462	0.384588549	0.310303572	0.035865757	0.790901745	0.42900133	0.351046603	0.260359274	0.057158412	0.164664808	2.368958273	0.017838266	0.004951197	0.04829117	0.97928398	0.799951222	0.199355499	0.841984668	0.091049197	0.046148988	0.638551477	0.808658727	0.508261609	0.61126989	0.011462423	-0.248353573	0.952062932
KDSR	2531	0.515008542	2	blue	0.5770261	0.285320975	0.000843262	0.141092383	3.520087251	0.000431405	0.53198328	-0.032798083	0.002480346	0.863394111	2.095692411	0.036109486	0.065051595	0.214230146	0.732708793	0.255627259	1.057932603	0.29008617	-0.312386241	-0.196791052	0.092828188	0.29727042	-1.955313964	0.050546024	0.195379844	0.177132176	0.300817497	0.349066481	1.41039863	0.15842201	-0.123743072	-0.0708046	0.514736384	0.710040869	-0.730759967	0.46492578	0.033992079	0.001906833	0.861039374	0.992021008	0.132077732	0.894922809	0.061103341	0.026604461	0.748395524
TRIM22	10346	0.474015215	2	blue	0.10533485	0.11028716	0.579597639	0.576375467	0.794864475	0.426692341	0.394506774	0.278004337	0.030978293	0.136884631	2.629054206	0.008562271	0.062297795	0.192384213	0.743639142	0.308434963	0.962318435	0.335889671	-0.233002373	-0.0127429	0.215301208	0.946714991	-0.935808907	0.349371585	0.167267114	0.179289256	0.37697797	0.343133227	1.309961839	0.190208746	0.011238049	-0.072111703	0.953000249	0.704923481	-0.228235744	0.819462975	0.042740665	0.187300603	0.825760946	0.321635133	0.866321805	0.386313712	0.039400399	-0.063075535	0.836232442
IMMP2L	83943	0.375037364	2	blue	0.55583434	0.204746406	0.00142755	0.295956181	3.094020916	0.001974636	0.536243226	-0.11542613	0.002253913	0.543594203	1.806938522	0.070771865	-0.004062284	0.218445316	0.983002641	0.246168383	0.815534004	0.414766708	-0.23272335	-0.251854644	0.215866827	0.179398281	-1.850095869	0.064299733	-0.023228248	0.124583656	0.903028503	0.511862253	0.381656004	0.702716538	-0.180138731	-0.051638377	0.340813487	0.78639285	-0.874838476	0.381661799	0.119294732	0.099955591	0.53764979	0.599211102	0.815666687	0.414690797	0.011390694	0.072053717	0.952362571
OTUB1	55611	0.404775283	1	turquoise	0.468808874	0.395763438	0.008970535	0.037097828	3.412131828	0.000644569	0.575042364	0.033517722	0.000887197	0.860425549	2.57633415	0.00998541	0.101461014	0.307123524	0.593693546	0.098762746	1.568418883	0.116783407	-0.249170573	-0.401916825	0.184234654	0.027691383	-2.546052819	0.01089487	0.201990461	0.048918823	0.284430774	0.797404344	0.949500621	0.342366056	-0.192774971	-0.369812255	0.307434543	0.044280787	-2.182969897	0.029038027	0.098033371	0.029661355	0.612909056	0.876354128	0.472373396	0.63666029	0.240328102	0.14358827	0.200810887
GAS1	2619	0.907853702	4	yellow	0.284488473	0.195613897	0.12758893	0.318483127	1.809160084	0.070426137	0.332249228	0.474771513	0.072840573	0.008024978	3.223688349	0.00126551	-0.02250316	0.252261422	0.906042066	0.178673177	0.880484932	0.378596664	-0.168352839	0.145986344	0.373844015	0.441441303	-0.085811438	0.931616313	0.301088732	0.064091175	0.105915269	0.736515188	1.402730851	0.160697114	-0.274136288	0.095512335	0.142659799	0.615622614	-0.694176191	0.487571722	0.158671735	0.016871902	0.411011562	0.929486737	0.651099965	0.514981959	0.193628348	-0.106541124	0.305256792
RCBTB2	1102	0.3799246	2	blue	0.47567493	0.135448705	0.007889349	0.491939367	2.427243768	0.01521403	0.533876076	-0.011945031	0.00237742	0.950047058	2.18365083	0.028987915	0.082902105	0.273502752	0.663177546	0.143622287	1.360985574	0.173518248	-0.352328614	-0.032820574	0.056194306	0.863301309	-1.500151245	0.133575229	0.074420857	0.111430745	0.695913895	0.557722346	0.697647452	0.485397698	-0.119756687	-0.040082004	0.5284737	0.833438281	-0.600302746	0.548304489	0.078761635	0.053529596	0.684654916	0.778758889	0.490470403	0.623801069	0.104425332	0.18082153	0.582893781
LUC7L3	51747	0.432149106	2	blue	0.065848964	-0.352777449	0.729553319	0.065574285	-1.082309813	0.279114887	0.287735697	0.199734725	0.123112046	0.289956925	1.865410979	0.06212382	-0.093999879	0.111851591	0.621251248	0.556226264	0.067512064	0.946174058	-0.125067118	0.226810897	0.510212794	0.228090448	0.393246069	0.694137746	-0.088510537	0.153115775	0.64185463	0.419209191	0.245402963	0.806144435	0.002994829	0.309085273	0.987468662	0.096517999	1.206791467	0.227512463	-0.067299722	0.11926646	0.728687594	0.530175146	0.200739081	0.8409026	-0.199457138	-0.146808696	0.290641651
CCND2	894	0.536443545	2	blue	0.447125666	0.135143181	0.013239464	0.492925684	2.290383575	0.021999091	0.556375504	-0.008783881	0.001409094	0.963256248	2.315278312	0.020597706	0.053846954	0.075502359	0.777479818	0.69170804	0.484714538	0.627878852	-0.31701169	0.064284013	0.087839174	0.735750425	-0.987605359	0.323345961	0.292540345	0.211205029	0.116702175	0.262560846	1.929851139	0.053625285	-0.183247232	-0.174235118	0.332406033	0.357131318	-1.35212938	0.17633393	0.090527403	0.003155475	0.640484199	0.986796523	0.345338785	0.729839692	0.165288295	-0.012201429	0.382729082
PARK7	11315	0.397063255	2	blue	0.171678718	-0.004572287	0.364339118	0.981577481	0.632302134	0.527189469	0.441553092	0.114569449	0.014576098	0.54660929	2.204708446	0.02747456	0.058790543	0.256465002	0.757630846	0.171300492	1.201742711	0.229463228	-0.105045271	-0.169228251	0.580646191	0.371328262	-1.033843429	0.301209365	0.018499243	0.261851747	0.922704805	0.162170846	1.072346997	0.283564205	-0.170850386	-0.0141108	0.366692913	0.941004445	-0.698396157	0.484929479	0.003861659	0.05988381	0.984138343	0.753261116	0.238521827	0.811476388	0.039838344	0.029555835	0.834436911
KRIT1	889	0.378198797	2	blue	0.374674285	0.228008903	0.041354013	0.243229442	2.310456513	0.020862893	0.437362356	0.139425041	0.015653744	0.462452862	2.279805978	0.022619198	0.079782261	0.217062352	0.675152981	0.249245839	1.124455297	0.260819925	-0.207274364	-0.232489704	0.271751646	0.216341237	-1.673050265	0.094317401	0.110447842	0.304805867	0.561223693	0.101465239	1.592858993	0.111191827	-0.19946442	-0.196985467	0.290623676	0.296783837	-1.503282307	0.132766261	0.134186233	0.110991267	0.487696197	0.559286636	0.913032598	0.361225398	0.049997423	-0.016067068	0.793032396
NR2F1	7025	0.688948589	4	yellow	0.084695559	0.181716557	0.65632984	0.354731035	0.980209133	0.326982897	0.1868469	0.559410736	0.322829916	0.001309384	3.072062032	0.002125855	0.08255912	0.245849821	0.664490177	0.190343557	1.248734317	0.211762265	0.023401536	0.377395509	0.902308489	0.039784788	1.573085985	0.11569891	0.421730061	0.125583008	0.020274699	0.508455596	2.155359327	0.031133727	-0.139318865	0.063986239	0.462797152	0.736931447	-0.28495382	0.775679522	0.110416811	0.101159263	0.568538304	0.594797736	0.787160558	0.431187883	0.091729193	-0.127141449	0.629741052
NISCH	11188	0.159841351	1	turquoise	0.464844434	0.458391128	0.009649882	0.014157948	3.669555513	0.000242973	0.378361121	-0.093599694	0.039239574	0.622744073	1.138478167	0.254920871	0.056367344	0.295822264	0.767342201	0.112468429	1.352093262	0.176345482	-0.312295623	-0.415437405	0.092928031	0.022427564	-2.863311211	0.004192386	0.114227875	0.005264473	0.547813639	0.977973523	0.448973213	0.65345098	-0.201587099	-0.315917257	0.28541396	0.089000745	-1.988659128	0.04673884	-0.017603216	0.019619349	0.92778405	0.918039825	0.008733278	0.993031941	0.083057703	0.339806525	0.662582383
MFAP1	4236	0.398984822	2	blue	0.476532209	0.318639404	0.007762444	0.09841075	3.130312433	0.001746205	0.470720182	0.0544088	0.008657711	0.775216771	2.115748983	0.034366162	0.015955762	0.394061742	0.933306904	0.031185353	1.618478255	0.105559569	-0.292138215	-0.293887542	0.117228957	0.114950179	-2.258907505	0.023889139	0.16316949	0.14064065	0.38894302	0.458520751	1.145771284	0.2518898	-0.228300935	-0.29458978	0.2249669	0.114044727	-2.0054575	0.04491416	0.189100067	0.041084628	0.325881783	0.829331766	0.85707327	0.391404392	0.201881252	0.121020159	0.284696754
VPS36	51028	0.334024568	2	blue	0.432482151	0.193428204	0.016991322	0.324027044	2.438498669	0.014748413	0.298607442	0.139589626	0.108966165	0.461919445	1.678122278	0.093323231	0.10837342	0.330835669	0.568646116	0.074142341	1.693350845	0.090388705	-0.263511075	-0.202913066	0.159429827	0.282190104	-1.7797066	0.07512399	0.070853909	0.181334032	0.709847598	0.337565494	0.951632819	0.341283231	0.005604858	-0.059247407	0.976549733	0.755803887	-0.200971754	0.840720661	0.094987305	0.053132091	0.624040117	0.780361783	0.549050481	0.582970807	0.033677451	0.033357453	0.85976691
MATN2	4147	0.468794889	2	blue	0.489699244	0.324324297	0.006019877	0.09222389	3.217441307	0.001293395	0.401136466	0.141724575	0.028023536	0.455029599	2.124092739	0.03366239	0.066011416	0.219300854	0.72891097	0.244277248	1.081447757	0.279497988	-0.286219672	-0.285141864	0.125187504	0.126678635	-2.199023937	0.02787622	0.223374139	0.039760377	0.235405823	0.834756509	0.998970117	0.317809168	-0.195136295	-0.228178896	0.301432342	0.225221637	-1.608683589	0.107685546	0.103089385	0.15162867	0.594618645	0.423794375	0.951876496	0.341159621	0.076538179	0.182790768	0.687688246
SNRPD1	6632	0.24455602	2	blue	0.241492275	0.127591949	0.198571673	0.51761627	1.384348397	0.166251802	0.511158997	-0.097425193	0.003892447	0.608534407	1.745716067	0.080860302	-0.013740968	0.284059847	0.942548107	0.128188692	1.041493793	0.297646433	-0.189320253	-0.19084255	0.316349751	0.312401759	-1.439952443	0.149880854	0.07777536	0.130399831	0.682897935	0.492194812	0.782303214	0.434036399	-0.240489627	0.06418209	0.200499169	0.736154604	-0.677327142	0.498198414	0.072991002	0.030294325	0.706707909	0.873736252	0.382049544	0.702424616	0.166513606	0.261940388	0.379161951
WEE1	7465	0.796443833	4	yellow	0.325765233	0.207523195	0.078960057	0.289311013	2.024255171	0.042943904	0.374018381	0.433437247	0.041739559	0.016722346	3.207379585	0.001339501	-0.07477725	0.304110711	0.694526935	0.102286571	0.894727323	0.370932869	-0.046817441	0.255727454	0.805939155	0.17257825	0.803258355	0.421825423	0.328690443	0.356793133	0.076152147	0.052936368	2.673660307	0.007502841	-0.242137108	-0.012990006	0.19733883	0.945683205	-0.972957453	0.330574449	0.182135519	0.128311329	0.34433843	0.499212689	1.159517571	0.246245279	0.050360217	-0.304652063	0.791563237
GIN1	54826	0.252134826	2	blue	0.448411652	0.163413459	0.012946005	0.406038141	2.400662828	0.016365408	0.538826246	-0.061227698	0.002125514	0.747899902	2.024969236	0.042870523	-0.111617282	0.215891443	0.557058989	0.2518712	0.401324004	0.688181593	-0.285499072	-0.153685466	0.126183003	0.417459999	-1.678402321	0.093268585	-0.040153608	0.128990515	0.833144865	0.496924962	0.335020291	0.73760978	-0.012788556	0.139354926	0.946524351	0.462680203	0.476980548	0.633375973	0.003415824	0.006654106	0.985969407	0.972161317	0.037448342	0.970127528	-0.086471061	0.120689067	0.649577459
SS18	6760	0.458546844	2	blue	0.509979708	0.197475325	0.003989741	0.313808081	2.826924833	0.004699736	0.641347159	-0.048519338	0.000133917	0.799025133	2.66369111	0.00772885	0.122179537	0.227637192	0.520103429	0.22635471	1.326376794	0.184714921	-0.100064062	-0.223003153	0.598812808	0.236204768	-1.22432368	0.220830147	0.224609729	0.145733322	0.232757937	0.442241855	1.404183698	0.160264155	-0.073163444	-0.058808249	0.700814982	0.757560017	-0.494537083	0.620926924	0.066482026	0.144050676	0.731863358	0.447585598	0.787394903	0.43105073	0.053346015	0.134531256	0.779499047
NHP2	55651	0.31860465	2	blue	0.324630602	0.348066801	0.080070359	0.069514905	2.569933667	0.010171799	0.44213991	0.070443655	0.014430253	0.711456185	2.040879892	0.041262767	0.043822902	0.31131818	0.818139167	0.094010156	1.368905491	0.171028819	-0.274087808	-0.379868426	0.142733285	0.038400501	-2.548757996	0.010810729	0.112766505	0.015965321	0.552980202	0.933267035	0.483477714	0.62875658	-0.280418116	-0.194710053	0.133368246	0.302510305	-1.816065863	0.069360269	0.10027334	-0.052720706	0.604776891	0.782021572	0.172224207	0.863261268	0.221899654	0.208227663	0.238591937
ERCC3	2071	0.240191717	2	blue	0.336699269	0.416968368	0.068857637	0.027283113	2.911871172	0.003592708	0.385818788	0.128043608	0.035227761	0.500115914	2.004138493	0.045055227	0.053761501	0.364800728	0.777824173	0.047468066	1.63220771	0.102635737	-0.199918681	-0.309115123	0.289503726	0.096484144	-1.953948113	0.050707354	0.087335615	0.159034246	0.64629927	0.401236494	0.927760465	0.353531836	-0.312841553	-0.300971275	0.092327759	0.106058229	-2.373256302	0.017632024	0.19912432	0.072383864	0.300404951	0.703859531	1.012846185	0.311133637	0.200026609	0.076863417	0.28923804
POC1B	282809	0.337888098	2	blue	0.530769188	0.318839901	0.002548373	0.098187379	3.403238149	0.000665922	0.536436602	-0.082951245	0.002244073	0.662989565	1.930682817	0.053522289	0.100739509	0.339030072	0.596335204	0.066840107	1.699006595	0.089317941	-0.308765252	-0.13683424	0.096881529	0.470892279	-1.709480713	0.087361941	0.195061819	0.103867467	0.301620518	0.584919596	1.129371701	0.258741065	-0.074652372	-0.038352442	0.695012809	0.840532217	-0.423416345	0.671991521	0.118366934	-0.048692382	0.540840236	0.798322958	0.254621856	0.799015176	0.155956817	0.119464988	0.410526552
NENF	29937	0.338616943	2	blue	0.493316071	0.418333414	0.005604107	0.026731753	3.629003913	0.000284517	0.396614808	0.055363629	0.030012583	0.771374982	1.777458261	0.075492872	0.039541969	0.320100462	0.835651928	0.084623219	1.389358331	0.164723815	-0.285755251	-0.286300488	0.12582843	0.12507622	-2.201851991	0.027675765	0.238743681	-0.028838776	0.203886312	0.879758108	0.802939686	0.422009597	-0.10077209	-0.243835857	0.596215806	0.194116406	-1.309444337	0.190383881	0.173728004	-0.018898798	0.367438382	0.921040454	0.574136829	0.565875213	0.209216597	0.234362445	0.26718457
GLS	2744	0.485674703	2	blue	0.419629054	0.190040492	0.020973696	0.332735887	2.36705825	0.017930111	0.456366919	0.100238132	0.011248913	0.598173882	2.219883133	0.026426702	0.103818274	0.450102126	0.585098382	0.012568531	2.203918673	0.027530064	-0.29669741	-0.170828472	0.111359049	0.366755305	-1.79006214	0.073443922	0.232741073	0.149097161	0.215830868	0.431663178	1.44915334	0.147294765	-0.095286212	-0.003166997	0.616462787	0.986748317	-0.369463162	0.711782526	0.103691242	0.052724816	0.592457162	0.782004986	0.579821571	0.56203495	0.127392386	0.097438338	0.502316397
RPL31	6160	0.286284639	2	blue	0.642819402	0.351102329	0.000127766	0.066955218	4.176906793	2.96E-05	0.440407688	-0.023281384	0.01486431	0.902807712	1.681691242	0.092628727	0.100768881	0.482588852	0.596227565	0.006914141	2.347761594	0.018886606	-0.245044604	-0.106214221	0.191845834	0.576418635	-1.334837567	0.181929515	0.242034115	0.264151866	0.197535384	0.158380231	1.936308275	0.052829956	0.064116844	-0.010884518	0.736413372	0.954477245	0.199505078	0.841867671	0.069813568	-0.014733712	0.718951994	0.938404917	0.201796897	0.840075507	0.009724171	0.082654316	0.959325996
CSNK2B	1460	0.494971372	1	turquoise	0.418701473	0.465866025	0.021288549	0.012471477	3.489215577	0.00048444	0.448055558	0.058168938	0.013026715	0.760118646	2.02236377	0.043138785	0.099798154	0.270124152	0.599789391	0.148834753	1.411088292	0.158218582	-0.237116508	-0.378769311	0.207078283	0.039010907	-2.39592787	0.016578352	0.16239409	0.058879498	0.391231504	0.75727502	0.833612595	0.404499326	-0.184816965	-0.390733589	0.328208994	0.032769668	-2.243613634	0.024857271	0.199753516	0.120023702	0.298848823	0.527548069	1.195206518	0.232006353	0.246024006	0.271364824	0.190019665
TUSC3	7991	0.494700786	2	blue	0.241837021	0.263724578	0.197911899	0.175091163	1.897043247	0.05782223	0.368790224	0.212541761	0.044916529	0.259482063	2.255673211	0.024091104	-0.031459498	0.332436108	0.86892069	0.072669805	1.175234633	0.239900858	0.051684674	-0.151525954	0.786205734	0.424112101	-0.377799303	0.705579691	0.065543641	0.011883393	0.730761085	0.950304505	0.290059617	0.77177063	-0.108869523	0.049337587	0.566866998	0.795706224	-0.224219036	0.822586872	0.26616816	0.118447341	0.162824406	0.533023948	1.44737294	0.1477925	0.0822467	0.090926617	0.665686679
CCNG1	900	0.53204093	2	blue	0.420917332	0.248979563	0.020542778	0.201375507	2.59626014	0.009424468	0.397367576	0.105372549	0.029673716	0.579461196	1.969175051	0.048932993	0.150288977	0.438577889	0.42794868	0.015334565	2.326954375	0.019967694	-0.134829938	-0.215405418	0.477475887	0.252966277	-1.326376092	0.184715154	0.151514842	0.196862998	0.42414648	0.297090296	1.317652613	0.187619964	-0.142421981	-0.047346497	0.452790869	0.80378828	-0.713828756	0.475333076	0.148276823	0.094135816	0.442707313	0.620744491	0.902119992	0.36699313	0.132704468	0.173566174	0.484509148
PHF6	84295	0.464434402	2	blue	0.497691909	0.170561186	0.005134025	0.385525366	2.664855032	0.007702152	0.515220206	0.001656274	0.003572802	0.993069426	2.138233448	0.032497801	-0.019400975	0.347507294	0.9189491	0.059887648	1.284146052	0.199090857	-0.298806738	-0.087287675	0.10871872	0.646480877	-1.48064575	0.138700997	0.105525301	0.122818275	0.578908484	0.517907585	0.858190664	0.39078719	-0.070240862	0.05446556	0.712251774	0.774988247	-0.059257411	0.952747082	0.08196291	0.027857267	0.672528067	0.883822516	0.406087385	0.684678394	0.048658633	0.13228039	0.798459891
EIF3F	8665	0.447054825	2	blue	0.415601878	0.389296777	0.022368998	0.040596867	3.136950563	0.001707149	0.354715949	0.216632683	0.054433102	0.250207115	2.211126813	0.027027057	0.076005732	0.412816015	0.689753524	0.023378138	1.927528203	0.053913837	-0.221279978	-0.272025864	0.239939496	0.145884285	-1.885989391	0.059296384	0.166192999	0.1244875	0.380093431	0.51219063	1.095877455	0.273132407	-0.231456103	-0.21586343	0.218448434	0.251934232	-1.702606462	0.08864174	0.209937118	0.004965518	0.274370041	0.979224073	0.801579259	0.422796379	0.244239621	0.137499027	0.19335589
C9orf64	84267	0.325877502	2	blue	0.426725929	0.253737186	0.018689422	0.192615287	2.641063591	0.008264621	0.497281987	0.05463432	0.005176583	0.774308908	2.246406697	0.02467797	0.054126629	0.227121996	0.776353099	0.227435897	1.067616103	0.285693717	-0.206742437	-0.146348224	0.273011209	0.440297696	-1.336417496	0.181412851	0.152093318	0.093343546	0.422358759	0.623700361	0.923810353	0.355585064	-0.197699318	-0.163354258	0.295001529	0.388398842	-1.366334085	0.171834127	0.192410312	0.067025838	0.317326366	0.724903927	0.967048291	0.333519894	0.188969708	0.102662613	0.317263232
SERP1	27230	0.508082085	2	blue	0.358599708	0.186329236	0.051661216	0.342437981	2.083922428	0.037167224	0.459613262	0.161761323	0.010612156	0.393104735	2.469552551	0.013528215	0.104667298	0.279036359	0.582016078	0.135373005	1.465565327	0.142766743	-0.149698201	-0.160518855	0.42978773	0.396797828	-1.170206838	0.241917742	0.135316348	0.185512006	0.475873798	0.32636107	1.211685675	0.225632724	-0.150481845	-0.18695843	0.427349231	0.322535961	-1.27522035	0.20223126	0.135494984	0.149661889	0.483422088	0.429900909	1.065142546	0.286811428	0.146772629	-0.010860024	0.438958544
ZNF277	11179	0.34800376	2	blue	0.412044556	0.263633601	0.023664094	0.175245556	2.612645907	0.008984433	0.460032474	0.05609601	0.010532182	0.768431798	2.071035201	0.038355507	0.174508705	0.399828881	0.356364998	0.028587367	2.244090757	0.024826563	-0.126059557	-0.241074212	0.506835074	0.199373797	-1.394321245	0.163220618	0.157756453	0.213807333	0.405079284	0.256589045	1.407771404	0.159198771	-0.056484474	-0.160981575	0.766871977	0.39542014	-0.819194288	0.412675573	0.108155951	0.098319601	0.576530122	0.605231965	0.768021405	0.442474468	0.122738974	0.074566541	0.518179958
UBE2D2	7322	0.392255107	2	blue	0.434017187	0.317416158	0.016560752	0.099781826	2.92465693	0.003448362	0.536137328	-0.095921684	0.002259317	0.614102864	1.880187988	0.060082462	0.032404597	0.32189028	0.865018043	0.082801352	1.370084201	0.170660619	-0.1981268	-0.298172419	0.293937466	0.109507751	-1.901864029	0.057188933	0.1461731	0.28635491	0.440850919	0.125001321	1.653134452	0.098303503	-0.205647257	-0.296023813	0.275616377	0.112212208	-1.922381142	0.054557817	0.189676346	0.091759504	0.3243823	0.629627413	1.049759368	0.293828761	0.165368734	0.132425772	0.382494312
EFR3A	23167	0.279071014	2	blue	0.393798543	0.081788151	0.031308339	0.679060783	1.853158064	0.063859706	0.558848602	-0.181071939	0.001327372	0.338276063	1.676511598	0.093638026	0.059496051	0.255421122	0.754810119	0.173110927	1.200212113	0.230056972	-0.327654758	-0.216423316	0.077137359	0.250676407	-2.095699603	0.036108847	0.06577163	0.097530317	0.729859169	0.608145863	0.612539448	0.540180907	-0.071649602	-0.05381459	0.706731209	0.777610234	-0.470098909	0.638284353	-0.042703534	0.1319986	0.825910027	0.48685657	0.339794094	0.734011596	0.029310764	0.197180281	0.877804676
DYNLL1	8655	0.479396063	2	blue	0.294603537	0.167492303	0.114027042	0.394258469	1.745613074	0.080878209	0.468209816	0.15138053	0.009070524	0.424562156	2.470721494	0.013484079	0.179243317	0.279766809	0.343258949	0.134310489	1.753452302	0.0795244	-0.240165339	-0.275329114	0.201125335	0.140860331	-1.973988208	0.048383084	0.194139471	0.124121673	0.30395709	0.513440889	1.20256962	0.22914291	-0.124754919	-0.096538131	0.511277643	0.611817198	-0.831575757	0.405648451	0.123485308	0.027271348	0.523351627	0.886250182	0.558106843	0.576771428	0.275409305	0.15084349	0.140739952
FMO1	2326	0.33332163	0	grey	0.350120609	0.167639569	0.057862834	0.393836841	1.978072254	0.047920556	0.215554649	0.225498159	0.252629709	0.230866411	1.677874242	0.093371652	0.086662659	0.117049133	0.648850405	0.537903593	0.765051874	0.444240656	-0.082200177	0.281681982	0.66586492	0.131553624	0.77497958	0.438351726	0.1421406	0.173667712	0.453693417	0.358723747	1.191925963	0.233290277	0.051248294	0.105345859	0.78796987	0.579557794	0.587557721	0.556829196	0.293382588	0.342322397	0.122434931	0.06406901	2.4453139	0.014472612	0.113133608	0.140985096	0.551680217
MAP3K1	4214	0.383982971	2	blue	0.449086195	0.063306383	0.012794263	0.748942303	2.037857324	0.041564204	0.521607067	0.01385648	0.003115744	0.942065941	2.216566515	0.026652728	-0.088404394	0.302549808	0.642255667	0.104148996	0.8369645	0.402612523	-0.386603331	0.09022734	0.034825702	0.635381888	-1.187328522	0.235098062	0.204100422	0.178512309	0.279323144	0.345263236	1.449716797	0.14713751	-0.089805648	0.05528733	0.636969348	0.771681778	-0.129852299	0.896683285	0.104160865	-0.066881724	0.590772941	0.72547276	0.133481976	0.893812218	0.158593167	0.026821982	0.402560636
BPHL	670	0.411360152	2	blue	0.325373092	0.241617241	0.079342443	0.215463895	2.152086527	0.03139054	0.480982855	0.075924436	0.007131025	0.690069052	2.246240376	0.024688615	-0.018730884	0.293598421	0.921739862	0.115324516	1.06175712	0.288345961	-0.045563702	-0.207903302	0.811041735	0.27026723	-0.96001274	0.337048803	-0.145596828	0.171411634	0.442674041	0.36509709	0.099085615	0.921070293	-0.276608252	-0.168430679	0.138949043	0.373619916	-1.698924395	0.08933343	0.058845386	0.208440304	0.761725496	0.269003966	1.007972986	0.313467431	0.008655837	0.200743975	0.963791516
ARL2BP	23568	0.521924801	2	blue	0.361985107	0.344105459	0.049337157	0.072968174	2.712181099	0.006684206	0.501763683	0.160731395	0.00472726	0.396164679	2.670787153	0.007567361	0.127232198	0.269869649	0.502858415	0.149232853	1.514056862	0.130011418	-0.216402854	-0.33088691	0.250722305	0.07409484	-2.109183526	0.034928743	0.224466188	0.133487865	0.233064517	0.4819107	1.356888351	0.174816689	-0.212599072	-0.337591076	0.259350595	0.068080184	-2.122504292	0.033795413	0.169077722	0.108759655	0.380596664	0.567260789	1.03581202	0.300289849	0.225352704	0.104035468	0.231175385
CMAHP	8418	0.924521224	4	yellow	0.053982332	0.118768712	0.776934368	0.547208274	0.632437353	0.527101132	0.252473274	0.48847961	0.178296357	0.00616587	2.963820077	0.003038459	-0.031733313	0.338025191	0.867789696	0.06770421	1.197769301	0.231006842	-0.180413241	0.127906252	0.340065894	0.500579639	-0.201297814	0.840465712	0.173564341	0.090513774	0.359014313	0.634304507	0.995660903	0.319414933	-0.234983106	0.035153339	0.211314997	0.853685507	-0.764381302	0.444640048	0.106149923	0.156412025	0.583662693	0.409144825	0.981578686	0.326307452	0.066911858	-0.099257143	0.725353805
SCPEP1	59342	0.44704065	1	turquoise	0.458303748	0.234904037	0.010865269	0.228879493	2.715800105	0.006611582	0.518693869	0.031381605	0.003317556	0.869242475	2.267231588	0.023376082	0.148973043	0.205114156	0.432051027	0.276890276	1.340095315	0.180214359	-0.281304444	-0.235248823	0.132093777	0.210784107	-1.978725513	0.047846919	0.268416408	0.112529581	0.151520765	0.553819952	1.452379324	0.146396162	-0.06980907	-0.318739795	0.713946753	0.086028633	-1.497286202	0.134318804	0.178826375	0.26784465	0.353323915	0.152427799	1.691427787	0.090755129	0.221600106	0.100768899	0.239242707
BHLHE22	27319	0.450861901	0	grey	0.334322743	0.240881242	0.07096311	0.216908093	2.186843904	0.028753921	0.130286816	0.342378406	0.492573285	0.064022656	1.825239938	0.067964829	0.204447732	0.437710088	0.27848809	0.015561877	2.532221288	0.011334244	-0.146661228	0.191430924	0.439309842	0.310884105	0.172473777	0.863065075	0.313163026	0.187010684	0.091975667	0.322398293	1.920541276	0.054789565	0.059480542	0.047504576	0.754872094	0.803145885	0.400698566	0.688642067	0.209028636	0.270837186	0.276499677	0.147723492	1.818817832	0.068939227	0.083359781	0.212466365	0.661427505
USP22	23326	0.293580644	1	turquoise	0.474274745	0.490970251	0.008100394	0.007979948	3.866490885	0.000110413	0.518699047	-0.050734449	0.003317188	0.790048494	1.959806258	0.05001844	0.003065767	0.197411514	0.987171861	0.295719288	0.759943476	0.447288373	-0.340986983	-0.28217082	0.065181993	0.130856639	-2.414297193	0.015765597	0.228819413	0.096662484	0.223886828	0.611356554	1.234404716	0.217052133	-0.207342311	-0.349842677	0.271591024	0.058075587	-2.153911799	0.031247089	0.192448911	0.018073313	0.317227432	0.924479372	0.783662785	0.433238005	0.265465144	0.141989379	0.156244591
DOCK4	9732	0.486431792	4	yellow	0.301391689	0.008013118	0.105547196	0.967719383	1.192733491	0.232973765	0.280497435	0.381106196	0.133253827	0.037722299	2.580153698	0.009875635	-0.040251841	0.220191512	0.832742362	0.24231875	0.686907566	0.492140979	-0.285098334	0.167138447	0.126739132	0.377350382	-0.465841361	0.641329057	0.153166839	0.027013609	0.419052236	0.887318404	0.6787439	0.497300145	-0.060686525	0.204773307	0.750057448	0.277706755	0.549831124	0.582435209	0.116291561	0.035780176	0.548009016	0.851105087	0.563158744	0.573326793	0.06777103	-0.173842347	0.721964891
EIF4A2	1974	0.629482771	2	blue	0.274217923	0.162317854	0.142536117	0.409235576	1.643441618	0.100291595	0.348094267	0.201706051	0.059428093	0.285123791	2.124453009	0.033632281	0.111791712	0.34967579	0.556439018	0.058203632	1.786025036	0.074095205	-0.180037095	-0.179959055	0.341090535	0.341303352	-1.361818857	0.173255059	0.118518628	0.260045526	0.53277573	0.165192542	1.441419316	0.149466257	-0.198954031	-0.127633651	0.291885287	0.501500598	-1.234660171	0.216957005	0.10088408	0.130488956	0.602567557	0.491896449	0.862981831	0.388147457	0.130144074	0.008935959	0.493051521
OTUD6B	51633	0.318286492	2	blue	0.678164309	0.255430447	3.82E-05	0.189562065	4.031333521	5.55E-05	0.579451455	-0.123738322	0.000792144	0.514752645	2.010245724	0.044405188	-0.098012004	0.236005075	0.606366857	0.209278141	0.532107189	0.594651759	-0.261008587	-0.278758636	0.163576456	0.135778589	-2.071104778	0.038349005	0.094667432	0.112586267	0.618764329	0.553618983	0.778329776	0.436374626	-0.035066875	-0.004123854	0.85404156	0.982745058	-0.146692187	0.883374986	0.047484964	-0.030133276	0.806763098	0.874402206	0.061819671	0.950706438	-0.06942649	0.12496955	0.715449671
CLN5	1203	0.375851185	2	blue	0.48380156	0.240859606	0.006754102	0.216950648	2.861189687	0.004220544	0.472318848	0.018995257	0.008403178	0.920638703	1.990742724	0.046509179	-0.007819639	0.263143345	0.967287486	0.160034398	0.979052621	0.32755398	-0.326741461	-0.254072034	0.078014267	0.175470661	-2.241016858	0.025024983	0.079961475	0.055383272	0.674462929	0.771296	0.50726605	0.611968157	-0.169294893	-0.043454999	0.371137154	0.819640972	-0.802297568	0.422380849	0.096847993	0.094756206	0.617230892	0.618433915	0.712573231	0.476109881	0.062593301	0.223560529	0.742463841
PSMD9	5715	0.320345925	2	blue	0.503968858	0.407319519	0.004518704	0.031448904	3.634184622	0.000278861	0.579588004	-0.044196719	0.000789348	0.816613866	2.310909534	0.020837852	0.080889243	0.353418274	0.670894769	0.055384953	1.685283352	0.091933916	-0.25146921	-0.439825581	0.180087244	0.01501259	-2.727649961	0.006378726	0.147581545	0.133474519	0.43641226	0.481954907	1.058675628	0.289747531	-0.227252441	-0.306751513	0.227161817	0.099192829	-2.051348345	0.040233036	0.126093396	0.022225388	0.514546831	0.90719686	0.548949303	0.583040242	0.176989166	0.245096124	0.349462007
PKD2	5311	0.559710893	2	blue	0.436301448	0.17637838	0.015936815	0.369280042	2.392460976	0.016735808	0.409396387	0.171826939	0.024667585	0.363918875	2.276553188	0.022812921	0.011614276	0.334817397	0.951428604	0.070520814	1.346468678	0.178151415	-0.32715824	-0.090094234	0.077613148	0.635882794	-1.608844358	0.107650379	0.233459015	0.11176077	0.214377711	0.556548972	1.309858367	0.190243754	-0.097114422	-0.084704366	0.609683648	0.656296282	-0.68221372	0.495103821	0.059383152	-0.008140622	0.759611077	0.965945449	0.187984554	0.850888759	0.007558229	-0.0761751	0.968380514
MAP3K4	4216	0.38025795	2	blue	0.505718999	0.218952364	0.004358835	0.26296333	2.886391633	0.003896869	0.549191378	-0.000880379	0.001671833	0.996316076	2.306141937	0.021102703	0.03766204	0.315928086	0.843367409	0.088989195	1.364945647	0.172270134	-0.270647486	-0.266444615	0.148018553	0.154665282	-2.060138489	0.039385303	0.053266882	0.218801035	0.779818156	0.245380906	1.03162679	0.302246985	-0.167664475	-0.129338673	0.375829213	0.495754299	-1.119989647	0.262718174	0.099551754	-0.0546127	0.607391612	0.774395933	0.162446556	0.870954211	0.082702586	0.070790815	0.663941001
DCN	1634	0.370622454	2	blue	0.175573819	-0.012151679	0.353390953	0.951063638	0.61999937	0.535258202	0.131016481	0.460906625	0.490132327	0.010367046	2.358126424	0.018367436	0.099228319	0.136512803	0.60188448	0.471944918	0.886497234	0.375349644	-0.213036009	0.117865001	0.258349714	0.535053697	-0.366436054	0.71403972	0.18555723	0.115246268	0.326241054	0.544226578	1.135565342	0.256138521	-0.083570774	0.112503156	0.660621311	0.55391365	0.109313625	0.91295374	0.101824955	0.200269017	0.599170698	0.288641874	1.135034234	0.256360975	0.098982021	-0.054273909	0.602791
PPP4R1	9989	0.28246863	1	turquoise	0.330171376	0.393351192	0.07476027	0.038373666	2.782504099	0.005394118	0.559849892	-0.062494458	0.001295479	0.742856898	2.132888826	0.032933847	-0.116977735	0.184580237	0.538153333	0.328839851	0.258940055	0.795681492	-0.131696518	-0.364422688	0.487862944	0.047715699	-1.92486717	0.054245978	0.059927232	0.054515277	0.753087714	0.774788098	0.428676089	0.668158964	-0.200107922	-0.244176471	0.289037977	0.193474701	-1.691437079	0.090753355	0.138319076	0.051438591	0.474264944	0.787200438	0.704131158	0.481351098	0.079233785	0.110092511	0.677266451
REXO4	57109	0.173373258	3	brown	0.508485066	0.533654897	0.004116041	0.003448982	4.244062858	2.20E-05	0.303529999	0.051105837	0.102976512	0.788546	1.364034905	0.17255658	0.183411033	0.225929013	0.331966549	0.229952822	1.554305086	0.120111661	-0.156305297	-0.173463911	0.409468552	0.359296745	-1.24534722	0.213004145	0.366635973	0.08287708	0.046280373	0.663273286	1.749594126	0.080188374	-0.157001111	-0.326962007	0.407360615	0.077801809	-1.862347609	0.062554109	0.086686529	-0.031180419	0.654780918	0.870073688	0.202603796	0.839444723	0.248828543	-0.018604806	0.18485744
ME3	10873	0.191661785	2	blue	0.509558264	0.323272826	0.004025013	0.093345459	3.312241449	0.000925516	0.514166126	-0.157586137	0.003653517	0.40559305	1.532082659	0.125502038	-0.015171491	0.239369395	0.936578353	0.20266793	0.856586667	0.391673357	-0.292197216	-0.513188065	0.117151556	0.003729807	-3.247814633	0.00116295	0.018209816	-0.023385704	0.923910614	0.902374266	-0.019374825	0.984542094	-0.205931801	-0.265685441	0.27493798	0.155888378	-1.800242495	0.071822357	0.016361455	-0.017139385	0.932866499	0.928371658	-0.004014798	0.996796663	0.055848225	0.241184087	0.769427211
MSL3	10943	0.320981487	1	turquoise	0.393136946	0.311345469	0.031619222	0.106799044	2.715789896	0.006611786	0.547852282	-0.020941342	0.001725249	0.912537478	2.223902487	0.026155006	0.042369219	0.413468006	0.824076827	0.02313868	1.804158949	0.071206393	-0.32642892	-0.235740893	0.07831611	0.209803382	-2.166739844	0.030254697	0.101835172	0.238324211	0.592325627	0.204705916	1.291567963	0.196506805	-0.157311681	-0.226559232	0.406421737	0.22862088	-1.456209993	0.145334578	0.080338671	-0.017206905	0.678671084	0.928090202	0.231431967	0.816979233	0.097151527	0.016053327	0.609546386
TEK	7010	0.350602474	2	blue	0.49485848	0.140445628	0.005434392	0.475950417	2.539505557	0.011100928	0.469508297	0.049600423	0.008854972	0.79464087	2.091887927	0.036448542	0.094038424	0.294780933	0.62110754	0.113799178	1.489595933	0.136330512	0.035787853	-0.197493362	0.851073491	0.295515053	-0.614827968	0.538668337	-0.038683901	0.204453434	0.839171746	0.278474395	0.63111536	0.527965098	-0.045650743	-0.128936464	0.81068724	0.497106828	-0.656064745	0.511782467	0.13717105	-0.033202185	0.477976544	0.861726937	0.382918976	0.701779841	-0.070571291	-0.022481725	0.710955597
VPS13B	157680	0.260168213	2	blue	0.530365311	0.368231008	0.002571357	0.053852233	3.60311744	0.000314423	0.384497758	-0.002428671	0.035913207	0.989837516	1.507507746	0.13168056	-0.01139692	0.450529622	0.952336561	0.012474546	1.773422751	0.076158682	-0.365415808	-0.255819685	0.047067345	0.172418097	-2.412442435	0.015846039	0.117266877	0.147620051	0.537142289	0.436291254	0.997209609	0.318662778	-0.026715888	-0.154793105	0.888552573	0.414070745	-0.683861838	0.494062414	0.157642109	0.074862156	0.414093067	0.694196651	0.864718532	0.387193295	0.064895198	0.240166334	0.733328213
SLC7A10	56301	0.248992178	3	brown	0.497509732	0.085462196	0.005152902	0.665452038	2.351804123	0.01868261	0.402735656	-0.062382228	0.02734631	0.743303271	1.363634256	0.172682705	-0.088533393	0.027749586	0.641768289	0.884268601	-0.228275105	0.819432377	-0.213335902	-0.118388861	0.257664223	0.533227614	-1.255739098	0.209210579	-0.011418749	0.14730238	0.952245372	0.437290098	0.51246717	0.608324092	-0.214441866	-0.394431108	0.255146541	0.031013419	-2.375426525	0.017528682	0.031082046	0.173698929	0.872835669	0.358636026	0.770818679	0.440814414	-0.06362883	0.039407713	0.738349766
SEC13	6396	0.448256249	2	blue	0.484036343	0.386344682	0.006723484	0.042279305	3.445750183	0.000569477	0.508959564	-0.031530682	0.004075579	0.868626639	1.982268174	0.047449234	0.088751915	0.288345861	0.64094301	0.122283932	1.443333991	0.148926409	-0.254847212	-0.396993538	0.174112016	0.029841703	-2.546814548	0.010871119	0.152412561	0.07154312	0.421373961	0.707147985	0.842901891	0.399283316	-0.202030741	-0.314250364	0.284332713	0.090792315	-1.983465176	0.047315493	0.225969969	0.106502435	0.238525645	0.57537841	1.244860544	0.213183017	0.279231169	0.282419174	0.135089035
KIAA1109	84162	0.385018513	2	blue	0.400644136	-0.058947248	0.028234756	0.765735571	1.375235225	0.169058531	0.475508608	0.138504904	0.007914172	0.465440998	2.456642854	0.014024203	-0.006305421	0.23082973	0.973619589	0.219732179	0.855942342	0.392029673	-0.207345217	-0.025220984	0.271584157	0.89475335	-0.881616912	0.377984006	0.004003789	0.123606485	0.98324736	0.515204148	0.479851246	0.631333171	-0.041283154	0.234394706	0.828519168	0.212493843	0.739082092	0.45985715	0.045829448	0.095905541	0.813380741	0.614162768	0.528458176	0.597181369	-0.057386583	-0.036294823	0.763253135
C3	718	0.689327608	4	yellow	0.15779262	0.313223447	0.40497023	0.104590092	1.763995675	0.077732707	0.078371965	0.665723893	0.680592199	5.95E-05	3.29848387	0.000972085	-0.033203943	0.304601513	0.861719683	0.101706168	1.052781846	0.292440987	-0.309820042	0.107303612	0.095687239	0.572491211	-0.79558119	0.426275503	0.307409061	-0.034084835	0.098433592	0.85808748	1.061072306	0.288657042	-0.210750237	-0.079575117	0.263613742	0.675950895	-1.098924941	0.271800807	0.213801414	0.064528183	0.265429824	0.734782444	1.039643799	0.29850542	0.291199576	0.039145715	0.118465414
FBLN5	10516	0.345532483	1	turquoise	0.536280945	0.293019804	0.00225199	0.130212735	3.329350383	0.000870488	0.256954823	0.221581766	0.170455614	0.23928259	1.826542985	0.067768513	0.125786488	0.318981455	0.50776334	0.085777733	1.709821598	0.087298868	-0.334469481	-0.151522437	0.070831679	0.424122981	-1.872888789	0.061083744	0.174076923	0.159273676	0.35757487	0.400518748	1.259102575	0.207993285	-0.057207368	-0.286088204	0.763971677	0.125368692	-1.315456111	0.188356658	0.082047045	0.124106463	0.672210417	0.513492903	0.768909535	0.441947016	0.048969264	0.099119022	0.797199753
EVI5	7813	0.223508628	1	turquoise	0.471508652	0.486409464	0.008531372	0.008675333	3.831556395	0.000127335	0.272231612	0.104244478	0.145567627	0.583550191	1.436411217	0.150885363	-0.11335809	0.509052638	0.550885981	0.004067683	1.674776293	0.093978132	-0.453443244	-0.278245306	0.011849515	0.136530581	-2.899056268	0.003742877	0.103575309	0.105090229	0.58598176	0.580483347	0.783606982	0.433270757	-0.012621314	-0.253390185	0.947222704	0.176671894	-1.016437249	0.309421215	0.133607232	0.044328562	0.48959321	0.816076055	0.659828096	0.509364151	0.024812863	0.261106609	0.896447282
PER3	8863	0.350498409	2	blue	0.250423104	0.261222279	0.181966518	0.179372622	1.921551696	0.054662192	0.19190185	0.302649492	0.309672713	0.104029299	1.896064968	0.057951454	0.026039251	0.191130725	0.891358447	0.311657863	0.821501995	0.411360388	-0.234004384	-0.034403111	0.213278317	0.85677582	-1.020867622	0.307317161	0.159297685	0.217492361	0.400446819	0.248286245	1.428147447	0.153249423	-0.191197755	-0.028897998	0.311484992	0.879512968	-0.832466843	0.405145486	0.065027284	0.234068896	0.73752398	0.213148523	1.131610642	0.257798164	-0.028021009	0.228846956	0.883144262
ARF1	375	0.458393191	2	blue	0.444838601	0.433758239	0.013775091	0.021107177	3.464275036	0.000531663	0.46583372	0.020377562	0.009476429	0.914883554	1.964806109	0.049436683	0.102027399	0.325843738	0.591623381	0.078883675	1.648405288	0.099269532	-0.269644185	-0.420895081	0.149586169	0.020550159	-2.713672118	0.006654199	0.189211572	0.09584433	0.316632786	0.614389928	1.076320593	0.281783902	-0.2407205	-0.344179432	0.200054198	0.062546	-2.261325593	0.023739103	0.191126139	0.077495831	0.320628704	0.68397921	1.001530922	0.316570198	0.271796122	0.233616229	0.14623846
DSP	1832	1.238400813	4	yellow	0.157146379	0.189236004	0.406921308	0.33482469	1.283525195	0.199308138	0.286261074	0.5306175	0.125130484	0.002556984	3.313211755	0.000922311	-0.053879039	0.160611158	0.777350539	0.396522789	0.404408464	0.685912377	-0.143527922	0.349202159	0.449252793	0.058568234	0.823198172	0.410395308	0.490316216	0.0928413	0.005947151	0.62557716	2.355695059	0.018488088	-0.244075419	0.062977595	0.193664926	0.74093625	-0.696105758	0.486362601	0.14063322	0.121120892	0.46682889	0.523752787	0.975595702	0.329264855	0.169402226	-0.121666722	0.37082948
DEK	7913	0.368312942	2	blue	0.365774777	0.209720379	0.046834724	0.284120475	2.202607793	0.027622404	0.46997929	0.030293379	0.008777862	0.873740165	2.021791121	0.043197935	0.078489352	0.286944004	0.680138854	0.124192692	1.398945843	0.161829224	-0.133056302	-0.200097246	0.483341264	0.289064238	-1.259755472	0.207757588	0.143673124	0.245774069	0.448789375	0.190484536	1.480140962	0.138835632	-0.150196647	-0.226401106	0.428235812	0.228954582	-1.428319611	0.153199886	0.054135055	0.152270746	0.780316047	0.421811273	0.773310236	0.4393388	0.017441639	0.009494282	0.927111787
TXNDC15	79770	0.362120565	2	blue	0.442223254	0.328054064	0.014409638	0.088327467	3.005471125	0.002651698	0.414729851	0.004526931	0.022680954	0.981058796	1.6681698	0.095282024	0.069076493	0.378288184	0.716825502	0.039280546	1.74827865	0.080415788	-0.304056399	-0.225818479	0.102350952	0.230186966	-2.034571188	0.041894039	0.193263615	0.097473843	0.306186374	0.608354582	1.098212084	0.272111891	-0.080131009	-0.062665772	0.673810389	0.74217569	-0.535248482	0.592478045	0.130703358	0.082056911	0.49916355	0.666413925	0.790718609	0.429108214	0.198177386	0.19601786	0.29381171
FUCA1	2517	0.507607726	1	turquoise	0.449952368	0.367158648	0.012601596	0.054608343	3.201983119	0.00136485	0.382228474	0.08374174	0.037115732	0.659968326	1.82070968	0.068651	0.092403749	0.298039392	0.627214075	0.109673764	1.496792337	0.134447301	-0.36681528	-0.240561431	0.046165613	0.200360705	-2.357648984	0.018391074	0.232822281	-0.021115557	0.215666164	0.91181266	0.808395339	0.418863034	-0.003677946	-0.190752602	0.984610584	0.312634179	-0.736343342	0.461521776	0.161340434	0.179841714	0.403084633	0.341623498	1.27833297	0.201132048	0.257669982	0.306775507	0.169227364
BTAF1	9044	0.406899822	2	blue	0.335607243	0.0949309	0.069819006	0.630862971	1.649651551	0.099014225	0.410983964	0.085438832	0.024061898	0.653499841	1.954799837	0.0506067	-0.220486508	0.410690109	0.24167238	0.02417308	0.794255249	0.427046851	-0.247116674	-0.184919339	0.187996625	0.327936406	-1.644125675	0.100150245	-0.048112609	0.118735615	0.800676149	0.53202053	0.266213617	0.790074696	-0.136688329	0.084897414	0.471369955	0.65556082	-0.196238758	0.844423293	0.018026805	-0.045124987	0.92605095	0.812829063	-0.102715098	0.918189091	-0.132698183	0.016864392	0.484530023
RNF103	7844	0.343948654	2	blue	0.326385913	0.164759964	0.078357714	0.402127767	1.867105927	0.061886797	0.404390193	0.254482969	0.026659749	0.174749492	2.578326538	0.009928013	-0.089380456	0.278431004	0.638571581	0.136258197	0.734714808	0.4625132	-0.150322675	-0.075778774	0.427843909	0.690634526	-0.850833737	0.394861718	0.065180217	0.096837068	0.732199497	0.61071008	0.607698423	0.543387509	-0.241732885	0.072569545	0.198111035	0.703133968	-0.650735528	0.515217225	0.185255305	0.031373989	0.335994358	0.86927394	0.806051864	0.420212945	0.044168044	0.024601874	0.816730843
CHMP2A	27243	0.376677311	2	blue	0.261857819	0.159791634	0.162160755	0.416661623	1.584262686	0.113133953	0.426543959	0.125796046	0.01874531	0.507730836	2.178132247	0.029396192	0.037447195	0.251157015	0.844250082	0.180646654	1.100466545	0.271128898	-0.26089883	-0.324536147	0.163760066	0.080163327	-2.259143966	0.023874431	0.027946923	0.138744322	0.883451131	0.464662515	0.627098883	0.530594419	-0.209527284	-0.264034627	0.266458659	0.158571894	-1.8076595	0.070659512	0.066570475	0.076331017	0.731519631	0.688491534	0.531118972	0.595336338	0.109044826	0.122494309	0.566238931
TMED10	10972	0.509248109	2	blue	0.409324452	0.224164383	0.024695323	0.251483305	2.449067986	0.014322641	0.51096656	0.034010286	0.003908183	0.858394761	2.23773707	0.025238206	0.027485625	0.339697157	0.885362241	0.066271232	1.426479528	0.153729972	-0.242489095	-0.310267466	0.196668113	0.095184019	-2.126228098	0.033484272	0.104102569	0.156402164	0.584065477	0.40917473	0.980978744	0.326603224	-0.143127111	-0.218681266	0.450533332	0.245645859	-1.370895985	0.170407383	0.119616678	0.055161418	0.536544795	0.772188145	0.64821891	0.516843373	0.122352431	0.138896834	0.519508609
UBE2J1	51465	0.279231432	2	blue	0.309841014	0.255366949	0.095663606	0.189675952	2.140287684	0.032331525	0.416382095	-0.042386477	0.02209288	0.824006278	1.500013245	0.133610972	-0.015924061	0.35190999	0.933439121	0.056507705	1.315928321	0.188198102	-0.177643978	-0.240372335	0.347653179	0.200725491	-1.589149542	0.112026635	0.039518765	0.032713429	0.835747069	0.863743435	0.270388865	0.786861106	-0.203974573	-0.081545814	0.279626126	0.668373852	-1.079855341	0.280206603	0.134056453	0.121350305	0.488121076	0.522960903	0.951837616	0.341179342	0.132948019	0.187190862	0.483700545
MAGED1	9500	0.601977324	1	turquoise	0.406632677	0.519743203	0.025751731	0.0045871	3.691541395	0.000222899	0.436971631	0.124032414	0.015757507	0.513746168	2.219386361	0.026460451	0.059953669	0.312367599	0.752982147	0.092848721	1.433775109	0.15163645	-0.325316507	-0.282926619	0.079397737	0.129784353	-2.351414446	0.01870219	0.276477471	-0.009492909	0.139143584	0.960292547	1.026601372	0.304608208	-0.148270745	-0.298976885	0.434249181	0.108507799	-1.71280924	0.08674764	0.251452902	0.263512464	0.188237524	0.159427546	1.953938644	0.050708474	0.355154538	0.32534777	0.054114327
SNW1	22938	0.391213722	2	blue	0.323101213	0.300921109	0.081585878	0.119697279	2.373491139	0.017620816	0.472360044	0.020409389	0.008396703	0.914751091	1.996234385	0.045908416	0.054574858	0.287802162	0.774548255	0.123021641	1.312563742	0.189329994	-0.230995241	-0.31869705	0.219392471	0.086073071	-2.11567055	0.034372837	0.112261983	0.18872015	0.554769132	0.317914549	1.136516851	0.255740317	-0.211896526	-0.266662738	0.260965215	0.154315145	-1.827514599	0.067622433	0.115453233	0.11099108	0.550917282	0.559287301	0.843110912	0.399166417	0.149256004	0.129820197	0.4311671
PTPN13	5783	0.650844644	2	blue	0.360206494	0.253613083	0.050547604	0.192840395	2.345878756	0.018982281	0.437601856	0.289385702	0.015590422	0.120882151	2.87043672	0.004099052	-0.008590578	0.37136322	0.964064329	0.043329756	1.42711558	0.153546582	-0.104156588	-0.057004216	0.583869305	0.764786423	-0.604658534	0.545405905	0.171266139	0.163285602	0.365510387	0.388600997	1.263674534	0.206346869	-0.181963028	-0.0163624	0.335863895	0.931611099	-0.74973854	0.453412191	0.25357724	0.068417663	0.184408007	0.719417706	1.208875925	0.226710517	0.177044949	-0.049821629	0.349307695
STAG1	10274	0.313481178	2	blue	0.345652013	0.275160177	0.061358529	0.156437478	2.367202845	0.017923106	0.510911926	0.058507648	0.003912661	0.758762761	2.329322372	0.019841994	-0.02515305	0.398349894	0.895035281	0.029236196	1.483670802	0.137896276	-0.183426395	-0.200294035	0.331925352	0.28858039	-1.453876911	0.145980435	0.053534138	0.224774196	0.778740579	0.232406995	1.056135487	0.29090632	-0.138257813	-0.034466148	0.466245147	0.856516077	-0.649659501	0.51591219	0.064065035	-0.057388364	0.741275648	0.763245996	0.02074901	0.983445873	-0.076926649	0.02673204	0.686182818
SETMAR	6419	0.288780387	2	blue	0.377163051	0.177821321	0.039916944	0.365313378	2.132528157	0.032963452	0.371414776	0.174691523	0.043298425	0.355853472	2.119892455	0.034015116	-0.040568096	0.270757758	0.831446818	0.147846983	0.887113188	0.375017964	-0.254004834	-0.409715304	0.175588792	0.024544922	-2.600295765	0.009314344	-0.052097212	0.070356571	0.784538933	0.711797793	0.068579284	0.945324509	-0.214405265	-0.247220019	0.255229603	0.187806066	-1.759454631	0.07850032	-0.022774939	-0.046488657	0.906648587	0.807276525	-0.25776504	0.796588247	-0.067149698	0.092283556	0.724415158
ROR2	4920	0.815796802	4	yellow	0.039288056	0.056118737	0.836693164	0.77668843	0.349629947	0.726616433	0.219418938	0.519493058	0.244016987	0.003261104	2.988427175	0.002804173	-0.041869591	0.142748866	0.826119805	0.451743568	0.381036998	0.703175795	0.085892451	0.464517547	0.651775006	0.009707781	2.204439087	0.027493479	0.35991436	0.002970073	0.050748647	0.98757224	1.420922811	0.155339201	-0.103325409	0.125932707	0.586890967	0.507266181	0.085718941	0.931689845	0.094224772	0.274290083	0.626839442	0.142426856	1.400499556	0.161363776	0.08344718	-0.103565059	0.661093513
DROSHA	29102	0.390676912	2	blue	0.474336609	0.328561623	0.00809097	0.087807033	3.159658029	0.001579544	0.4910482	0.056881788	0.00586184	0.765277542	2.223980976	0.026149724	-0.038033751	0.367788795	0.841840704	0.045546489	1.301391392	0.193124519	-0.36922334	-0.208135719	0.044646232	0.269720012	-2.24030016	0.025071443	0.171463223	0.167455606	0.364950611	0.376432792	1.280475706	0.200377884	-0.244196206	-0.105893017	0.193437567	0.577578916	-1.330245601	0.183437364	0.133004554	-0.025309438	0.491571771	0.894386274	0.396883118	0.691453654	0.150968473	0.163005563	0.425838812
MSH2	4436	0.342620348	2	blue	0.633213289	0.195790021	0.000172891	0.318038957	3.509292507	0.0004493	0.462701627	0.05488842	0.010034768	0.773286345	2.079190645	0.037599831	-0.044995579	0.423379451	0.813356449	0.019739507	1.522017979	0.128004576	-0.354021238	-0.196927703	0.054941059	0.296928357	-2.13112845	0.033078561	0.080005257	0.061018517	0.67429439	0.748733642	0.528587799	0.597091426	-0.039644507	0.108699786	0.835231522	0.567475424	0.259916736	0.794928001	0.099516696	0.064050548	0.607518766	0.736676338	0.606845727	0.543953299	0.033209135	0.275436511	0.861698269
WIPF1	7456	0.293821895	1	turquoise	0.572534237	0.293251876	0.000945605	0.129894582	3.526195139	0.000421576	0.527252659	-0.198243653	0.002754579	0.293647027	1.442141928	0.149262339	0.065507973	0.193525402	0.730902215	0.305518987	0.978814147	0.327671818	-0.336374875	-0.08758558	0.069142139	0.645352665	-1.638134366	0.101393667	0.312308536	0.095154238	0.092913798	0.616953363	1.566049768	0.117336966	-0.097566608	-0.194699645	0.608011753	0.302536657	-1.104145735	0.269529925	0.154780808	0.158057326	0.422723841	0.404172584	1.169705195	0.242119627	0.218550813	0.290194781	0.245934663
PGLS	25796	0.351208846	1	turquoise	0.435928578	0.486994432	0.016037308	0.008583392	3.666636201	0.000245762	0.407790509	0.083603001	0.025292893	0.660498205	1.93352671	0.053171346	0.053943237	0.302685235	0.777091874	0.103986406	1.371200268	0.170312535	-0.236147551	-0.366712644	0.20899525	0.046231274	-2.339695211	0.019299483	0.202822247	-0.029437427	0.282410165	0.877280571	0.659385541	0.509648225	-0.212517108	-0.337287421	0.25953863	0.068344132	-2.120900935	0.03393014	0.213683669	0.022581316	0.265699403	0.905717175	0.88191807	0.377821114	0.310770974	0.28042794	0.094620121
CRADD	8738	0.272140734	2	blue	0.601635476	0.093862768	0.000436779	0.634728686	2.942521699	0.00325551	0.537036429	-0.006885595	0.002213788	0.971193231	2.219161402	0.026475746	-0.086910382	0.114512687	0.647910848	0.54680934	0.104343604	0.916896676	-0.284004159	-0.104852528	0.128266766	0.581344572	-1.486453904	0.137159101	0.079939378	-0.084644573	0.674547998	0.656524142	-0.017725297	0.985858	-0.097456283	-0.022448403	0.608419488	0.906269696	-0.44981743	0.652842089	0.083062568	0.120377073	0.668380701	0.526324279	0.758500616	0.448151344	0.030797305	0.094243115	0.871656926
SOCS5	9655	0.509836363	2	blue	0.56688257	0.352829593	0.001089689	0.065531655	3.734841768	0.000187833	0.533670126	0.002682668	0.002388437	0.988774758	2.237307192	0.025266269	0.049095452	0.33355637	0.796687988	0.071652603	1.481544723	0.138461477	-0.361718489	-0.262419195	0.049517127	0.161229732	-2.42297171	0.015394125	0.289263031	0.030497738	0.121046899	0.872895239	1.22827017	0.219345565	-0.100892107	-0.140416203	0.595776073	0.459245432	-0.907676212	0.364049316	0.122883219	0.094612832	0.525394559	0.618967582	0.808866019	0.418592217	0.15785061	0.209371216	0.404795413
ATXN10	25814	0.360296053	2	blue	0.345571623	0.364073942	0.061422896	0.056829839	2.724301848	0.006443758	0.422223281	0.128134362	0.020113421	0.49980964	2.167307027	0.030211451	-0.023948411	0.377167193	0.900036714	0.039914586	1.394889522	0.163049157	-0.271689121	-0.235074191	0.146403627	0.211132909	-1.939078017	0.052491839	0.113471893	0.158344533	0.550483539	0.403308138	1.023907919	0.305878769	-0.264110136	-0.206413059	0.158448431	0.273793039	-1.795784068	0.072528866	0.186405473	0.02931574	0.332949399	0.877784087	0.802720648	0.422136216	0.214595957	0.137173075	0.254797048
IFITM3	10410	0.300873193	1	turquoise	0.339159916	0.562517696	0.066729082	0.001834075	3.616304747	0.000298839	0.319822648	0.128489525	0.084908733	0.498611955	1.723606637	0.08477888	0.040211415	0.257492169	0.832908	0.169532161	1.136168252	0.255886155	-0.316920342	-0.269691076	0.087935682	0.149512639	-2.26276919	0.023649921	0.193774958	0.054714498	0.304883632	0.773986211	0.939251936	0.347601409	-0.228609318	-0.362506228	0.224324066	0.048986892	-2.291727354	0.021921381	0.220138392	-0.063807265	0.251183097	0.73764157	0.583229658	0.559738708	0.285663016	0.168408156	0.125956006
CYB561	1534	0.346672414	1	turquoise	0.573753514	0.456011921	0.000916804	0.014732855	4.218563419	2.46E-05	0.425834856	0.039033148	0.018964413	0.837738754	1.847820683	0.064628288	0.086391347	0.238419947	0.649880038	0.204518657	1.233644646	0.217335349	-0.43291294	-0.373483116	0.016869562	0.042056317	-3.202636701	0.001361757	0.347893657	0.024014671	0.059584843	0.899761516	1.448263357	0.147543411	-0.047136385	-0.305244655	0.804642323	0.100949369	-1.35621741	0.175030004	0.15945821	0.061946939	0.408666446	0.745035321	0.823011194	0.410501628	0.171524743	0.231348764	0.364775978
LSM14A	26065	0.318242623	2	blue	0.343202431	0.269228695	0.063343701	0.165927211	2.333706032	0.01961112	0.482134815	0.033017207	0.006974882	0.862490013	2.090804937	0.036545553	0.07220612	0.296448368	0.704554318	0.111673913	1.414171602	0.157311524	-0.186581992	-0.26963166	0.323528789	0.149605814	-1.740843831	0.081710957	0.085495905	0.258891237	0.653282733	0.167144447	1.311917722	0.189547897	-0.24381492	-0.144742107	0.194155899	0.445385566	-1.476427934	0.139829048	0.037178492	0.103079399	0.848156271	0.58778662	0.523728086	0.600467678	0.020979591	0.038550402	0.912378339
NONO	4841	0.388475605	1	turquoise	0.403208408	0.342742149	0.027148684	0.074186677	2.887352357	0.003884989	0.435439705	0.103338404	0.016169862	0.58684367	2.133860763	0.03285418	0.031717804	0.237883556	0.86785375	0.205569347	1.026179335	0.30480706	-0.167727924	-0.235886592	0.375645972	0.209513596	-1.53311316	0.125247976	0.170957981	0.17491075	0.366386664	0.355240648	1.307265017	0.191122721	-0.159035557	-0.31680916	0.401232563	0.088053253	-1.827774739	0.067583366	0.178681893	0.196381371	0.353719391	0.298297421	1.408105609	0.1590998	0.179707066	0.073973165	0.341991085
MGME1	92667	0.207485927	2	blue	0.51404915	0.206491818	0.00366257	0.291768085	2.881453845	0.003958452	0.503124361	-0.172006441	0.004597623	0.363410327	1.420883665	0.155350583	-0.041268367	0.248364152	0.828579689	0.185705381	0.794641403	0.426822127	-0.432449441	-0.178430908	0.017000598	0.345486857	-2.40688542	0.016089217	0.156666558	0.149293415	0.408373364	0.431050308	1.153871758	0.248552749	-0.074113202	-0.144634736	0.69711196	0.445726823	-0.822810968	0.410615499	0.129659536	0.168672389	0.502626436	0.372924541	1.11630022	0.264293647	0.163052628	0.254243586	0.389287429
BTN3A3	10384	0.720665341	2	blue	0.230213904	0.145831258	0.220999287	0.459022819	1.406679595	0.159522419	0.407838835	0.443888899	0.025273888	0.014002761	3.40520664	0.00066114	0.070721414	0.380374834	0.710366969	0.038121855	1.763583407	0.077802143	-0.308963677	-0.025161524	0.096656005	0.895000113	-1.289248482	0.197311715	0.229742604	0.186495673	0.22197236	0.323756715	1.581305988	0.113808091	-0.11820862	-0.19576729	0.533855564	0.299841008	-1.186446657	0.235445956	0.248129845	0.10456447	0.194338325	0.582389004	1.323800529	0.185569301	0.351399324	-0.089797418	0.05689187
COLEC12	81035	0.252987063	2	blue	0.380173263	0.176323415	0.038232572	0.36943164	2.140101121	0.032346596	0.308463193	0.10860719	0.097225601	0.56780746	1.600992978	0.109378474	0.054441198	0.045075494	0.775086332	0.813030759	0.372673332	0.709391587	-0.348753916	0.086198774	0.058914941	0.65061124	-1.038725986	0.298932192	0.44446646	-0.175960161	0.013863933	0.352315873	1.122394209	0.261694865	-0.148185834	0.056626165	0.434515358	0.766303259	-0.346470816	0.728988913	0.17644436	0.301579381	0.359877611	0.105319644	1.819767908	0.068794357	0.320982465	0.256047707	0.08372163
[truncated: 6,497 more rows]
[truncated: 99 more columns]
